# Supplementary material for: The Influence of Hearing Aid Type on Reading: Results of an Eye-Tracking Study at University
Source: Audiol Res. 2026 Feb 27;16(2):33. doi: 10.3390/audiolres16020033 (PMC13010651; doi:10.3390/audiolres16020033)
Supplement: Supplementary file 1 [file audiolres-16-00033-s001.zip › Table S1.xlsx]

## Sheet: README
Raw data are presented in the other sheets of this workbook.
In all names of sheets: "text1" corresponds to the narrative everyday text, "text2" corresponds to the expository educational text, in "studentNN" NN - stands for student's serial number in the group.
In the raw data sheets:
Time - time of capturing point from the start of stimuli (s)
Validity - validity score of point (0-127), calculated by the eyetracker
X, Y - coordinates of gaze in fractions of the screen (0,5 stands for the center of the screen)
Z - coordinate of gaze in axis perpendicular to the monitor. In fact stands for the distance from monitor to eyes (m)
LP - diameter of the left pupil (mm)
RP - diameter of the right pupil (mm)

## Sheet: text1_student01
TIME	Validity	X	Y	Z	LP	RP
0	4	0.3640899956226349	0.7785000205039978	0.7173900008201599	14.470890045166016	8.00072956085205
0.015869140625	4	0.3640899956226349	0.7785000205039978	0.7173900008201599	14.470890045166016	8.00072956085205
0.03265380859375	4	0.3640899956226349	0.7785000205039978	0.7173900008201599	14.470890045166016	8.00072956085205
0.04901123046875	4	0.3640899956226349	0.7785000205039978	0.7173900008201599	14.470890045166016	8.00072956085205
0.06524658203125	4	0.3640899956226349	0.7785000205039978	0.7173900008201599	14.470890045166016	8.00072956085205
0.08184814453125	4	0.3640899956226349	0.7785000205039978	0.7173900008201599	14.470890045166016	8.00072956085205
0.0982666015625	4	0.3640899956226349	0.7785000205039978	0.7173900008201599	14.470890045166016	8.00072956085205
0.11431884765625	45	0.7015500068664551	0.48280999064445496	0.7173900008201599	15.116399765014648	8.00072956085205
0.131103515625	45	0.7015500068664551	0.48280999064445496	0.7173900008201599	15.116399765014648	8.00072956085205
0.1470947265625	125	0.7015500068664551	0.46821001172065735	0.7173900008201599	5.383289813995361	4.952040195465088
0.1649169921875	125	0.6975200176239014	0.45190000534057617	0.7173900008201599	5.428989887237549	4.965519905090332
0.1812744140625	125	0.6975200176239014	0.45190000534057617	0.7410799860954285	5.430429935455322	4.982580184936523
0.19720458984375	125	0.6924300193786621	0.4312799870967865	0.7410799860954285	5.38031005859375	5.158080101013184
0.2130126953125	125	0.6690400242805481	0.4296500086784363	0.7410799860954285	5.455249786376953	5.231719970703125
0.2301025390625	123	0.6675099730491638	0.42454999685287476	0.7424100041389465	5.421080112457275	4.8815598487854
0.2454833984375	123	0.4307900071144104	0.3133299946784973	0.7424100041389465	5.34798002243042	5.288839817047119
0.26275634765625	123	0.4297800064086914	0.3133299946784973	0.7424100041389465	5.21953010559082	5.377739906311035
0.279052734375	127	0.4297800064086914	0.3184800148010254	0.7367299795150757	5.281499862670898	5.380780220031738
0.2957763671875	127	0.43264999985694885	0.3633500039577484	0.7367299795150757	5.246960163116455	5.335000038146973
0.311767578125	127	0.44765999913215637	0.37926000356674194	0.7367299795150757	5.306419849395752	5.261499881744385
0.3291015625	123	0.44765999913215637	0.37926000356674194	0.7406600117683411	5.264110088348389	5.392280101776123
0.34625244140625	123	0.4336099922657013	0.36122000217437744	0.7406600117683411	5.204249858856201	5.25901985168457
0.36187744140625	123	0.4336099922657013	0.36122000217437744	0.7406600117683411	5.126150131225586	5.248779773712158
0.37811279296875	123	0.4336099922657013	0.3562600016593933	0.6613399982452393	5.125040054321289	5.195149898529053
0.39471435546875	123	0.33256998658180237	0.27983999252319336	0.6613399982452393	4.964900016784668	5.220449924468994
0.41162109375	123	0.2986699938774109	0.16136999428272247	0.6613399982452393	5.082670211791992	5.186989784240723
0.4287109375	123	0.29434001445770264	0.14157000184059143	0.6613399982452393	5.028379917144775	5.317890167236328
0.4456787109375	123	0.20768000185489655	0.05703999847173691	0.6613399982452393	4.900390148162842	5.158430099487305
0.461181640625	123	0.20556999742984772	-0.0036299999337643385	0.6613399982452393	4.8722100257873535	5.094150066375732
0.476806640625	127	0.20556999742984772	-0.0036299999337643385	0.6664299964904785	4.882840156555176	5.073939800262451
0.49371337890625	127	0.18682999908924103	0.05451999977231026	0.6664299964904785	4.710159778594971	4.9644598960876465
0.509765625	127	0.18682999908924103	0.15428000688552856	0.6664299964904785	4.712969779968262	4.9435601234436035
0.52655029296875	127	0.20728999376296997	0.20621000230312347	0.6627650260925293	4.618460178375244	4.914480209350586
0.54254150390625	127	0.20728999376296997	0.20621000230312347	0.6627650260925293	4.6060099601745605	4.877530097961426
0.5584716796875	127	0.15265999734401703	0.19347000122070312	0.6627650260925293	4.5453901290893555	4.8273701667785645
0.5748291015625	127	0.15265999734401703	0.19347000122070312	0.6600749492645264	4.569019794464111	4.945040225982666
0.5908203125	127	0.15455999970436096	0.19347000122070312	0.6600749492645264	4.48475980758667	4.857729911804199
0.60791015625	63	0.16556000709533691	0.2159000039100647	0.6600749492645264	4.682620048522949	4.755259990692139
0.623779296875	63	0.16556000709533691	0.2159000039100647	0.6610599756240845	4.527289867401123	4.718140125274658
0.64013671875	127	0.16624000668525696	0.22686000168323517	0.6610599756240845	4.318769931793213	4.651820182800293
0.65771484375	127	0.16624000668525696	0.22686000168323517	0.6610599756240845	4.5449700355529785	4.634109973907471
0.6732177734375	127	0.16099999845027924	0.21548999845981598	0.6849700212478638	4.4591898918151855	4.777060031890869
0.689697265625	127	0.16099999845027924	0.17431999742984772	0.6849700212478638	4.248079776763916	4.525119781494141
0.70562744140625	127	0.18934999406337738	0.11738999933004379	0.6849700212478638	4.216119766235352	4.533440113067627
0.72344970703125	123	0.18934999406337738	0.08967000246047974	0.7038499712944031	4.180019855499268	4.500800132751465
0.73968505859375	123	0.1592700034379959	0.06649000197649002	0.7038499712944031	4.653560161590576	4.482110023498535
0.7562255859375	123	0.1509300023317337	0.06358999758958817	0.7038499712944031	4.291240215301514	4.532390117645264
0.77130126953125	121	0.1509300023317337	0.06358999758958817	0	4.189529895782471	4.507870197296143
0.78814697265625	121	0.17056000232696533	0.08449999988079071	0	4.181270122528076	4.549590110778809
0.80413818359375	121	0.17156000435352325	0.1139800027012825	0	4.1215500831604	4.507880210876465
0.82049560546875	125	0.17056000232696533	0.1139800027012825	0.7019799947738647	4.276579856872559	4.50669002532959
0.83709716796875	125	0.16332000494003296	0.1406400054693222	0.7019799947738647	4.166910171508789	4.360320091247559
0.85540771484375	125	0.16332000494003296	0.15624000132083893	0.7019799947738647	4.2581000328063965	4.370490074157715
0.87042236328125	125	0.16516000032424927	0.15624000132083893	0.6665400266647339	4.208730220794678	4.3878397941589355
0.8870849609375	125	0.2593199908733368	0.14166000485420227	0.6665400266647339	4.119170188903809	4.604589939117432
0.90380859375	125	0.3182600140571594	0.11958000063896179	0.6665400266647339	4.093070030212402	4.501689910888672
0.920654296875	123	0.32280999422073364	0.11958000063896179	0.7364400029182434	4.267519950866699	4.414249897003174
0.93646240234375	123	0.3182600140571594	0.10085000097751617	0.7364400029182434	4.075419902801514	4.309279918670654
0.9537353515625	123	0.30691999197006226	0.04422000050544739	0.7364400029182434	4.0564398765563965	4.4134202003479
0.96923828125	127	0.30691999197006226	0.010619999840855598	0.7083699703216553	4.151400089263916	4.44025993347168
0.9853515625	127	0.32611000537872314	0.005400000140070915	0.7083699703216553	3.989190101623535	4.325630187988281
1.00128173828125	127	0.33379998803138733	0.005400000140070915	0.7083699703216553	4.0685601234436035	4.334980010986328
1.0177001953125	123	0.33379998803138733	0.02068999968469143	0.7040299773216248	4.085619926452637	4.35359001159668
1.033935546875	123	0.3319999873638153	0.022679999470710754	0.7040299773216248	3.958970069885254	4.306029796600342
1.0504150390625	123	0.31567999720573425	0.022679999470710754	0.7040299773216248	3.9552900791168213	4.293220043182373
1.06683349609375	123	0.31360000371932983	0.030869999900460243	0.6716200113296509	3.9552900791168213	4.293220043182373
1.08349609375	123	0.31567999720573425	0.03863000124692917	0.6716200113296509	4.016570091247559	4.280379772186279
1.1002197265625	123	0.3183000087738037	0.08889999985694885	0.6716200113296509	4.00786018371582	4.286290168762207
1.1163330078125	123	0.3183000087738037	0.08889999985694885	0.7067999839782715	3.9517300128936768	4.2724199295043945
1.13311767578125	123	0.3183000087738037	0.08889999985694885	0.7067999839782715	3.9910600185394287	4.169559955596924
1.14947509765625	123	0.3128100037574768	0.06615000218153	0.7067999839782715	4.011919975280762	4.213890075683594
1.16705322265625	123	0.319379985332489	0.038100000470876694	0.7434399724006653	3.971440076828003	4.328760147094727
1.18341064453125	123	0.377020001411438	-0.027780000120401382	0.7434399724006653	3.942660093307495	4.262380123138428
1.20196533203125	123	0.3792099952697754	-0.027780000120401382	0.7434399724006653	3.976439952850342	4.185699939727783
1.218017578125	123	0.3792099952697754	-0.01484999991953373	0.6752399802207947	4.104300022125244	4.249189853668213
1.2335205078125	123	0.4023999869823456	0.049059998244047165	0.6752399802207947	3.9982099533081055	4.1108198165893555
1.2508544921875	123	0.40327000617980957	0.07152000069618225	0.6752399802207947	4.082620143890381	4.295470237731934
1.2664794921875	123	0.40327000617980957	0.07453999668359756	0.7063900232315063	4.106939792633057	4.199930191040039
1.282958984375	123	0.4016599953174591	0.07453999668359756	0.7063900232315063	4.079999923706055	4.267079830169678
1.29876708984375	123	0.3999300003051758	0.05496000126004219	0.7063900232315063	4.063439846038818	4.29964017868042
1.31494140625	127	0.3974500000476837	0.04949000105261803	0.7346500158309937	4.135859966278076	4.264820098876953
1.3310546875	127	0.3974500000476837	0.033569999039173126	0.7346500158309937	4.160429954528809	4.260680198669434
1.346923828125	127	0.4050000011920929	-0.0010400000028312206	0.7346500158309937	4.162569999694824	4.236310005187988
1.363525390625	123	0.4050000011920929	-0.0010400000028312206	0.7063900232315063	4.146830081939697	4.2245402336120605
1.379638671875	123	0.4050000011920929	0.014259999617934227	0.7063900232315063	4.073229789733887	4.175419807434082
1.396240234375	123	0.4330199956893921	0.02215000055730343	0.7063900232315063	4.033899784088135	4.290090084075928
1.41259765625	123	0.43340998888015747	0.025620000436902046	0.704010009765625	4.10614013671875	4.248330116271973
1.428955078125	123	0.43393000960350037	0.03816999867558479	0.704010009765625	4.048679828643799	4.1951398849487305
1.44598388671875	123	0.43393000960350037	0.039500001817941666	0.704010009765625	4.068530082702637	4.199639797210693
1.46240234375	125	0.43557000160217285	0.04360000044107437	0.7435200214385986	3.9638800621032715	4.1780900955200195
1.4791259765625	125	0.4809800088405609	0.054409999400377274	0.7435200214385986	4.022799968719482	4.217209815979004
1.49786376953125	125	0.5471299886703491	0.054409999400377274	0.7435200214385986	4.1463398933410645	4.280889987945557
1.51336669921875	123	0.5484600067138672	0.05347000062465668	0.7443000078201294	4.141520023345947	4.169960021972656
1.52801513671875	123	0.5471299886703491	0.04755999892950058	0.7443000078201294	4.0409698486328125	4.130070209503174
1.5462646484375	123	0.5470700263977051	0.04755999892950058	0.7443000078201294	4.171609878540039	4.1249098777771
1.5618896484375	123	0.5468000173568726	0.07040999829769135	0.7443000078201294	4.219979763031006	4.144430160522461
1.57867431640625	123	0.5468000173568726	0.0733100026845932	0.7443000078201294	4.191800117492676	4.149419784545898
1.5933837890625	123	0.5521699786186218	0.09982000291347504	0.7443000078201294	4.259779930114746	4.180650234222412
1.6097412109375	123	0.5526099801063538	0.09982000291347504	0.703760027885437	4.2676100730896	4.122869968414307
1.62701416015625	123	0.5572800040245056	0.09853000193834305	0.703760027885437	4.142889976501465	4.180389881134033
1.64306640625	123	0.5574899911880493	0.08130999654531479	0.703760027885437	4.169099807739258	4.180980205535889
1.6588134765625	123	0.5574899911880493	0.07851999998092651	0.703760027885437	4.281949996948242	4.186800003051758
1.67474365234375	123	0.5636699795722961	0.05925000086426735	0.703760027885437	4.246449947357178	4.168759822845459
1.69122314453125	123	0.5673199892044067	0.030859999358654022	0.703760027885437	4.212950229644775	4.319839954376221
1.70758056640625	123	0.5678899884223938	0.0009299999801442027	0.7473000288009644	4.179619789123535	4.289120197296143
1.72418212890625	123	0.6114699840545654	-0.052710000425577164	0.7473000288009644	4.330100059509277	4.120940208435059
1.74237060546875	123	0.6563500165939331	-0.08929000049829483	0.7473000288009644	4.293210029602051	4.091410160064697
1.7587890625	123	0.6563500165939331	-0.08929000049829483	0.7053400278091431	4.320169925689697	4.070390224456787
1.77508544921875	123	0.6513599753379822	-0.018079999834299088	0.7053400278091431	4.302239894866943	4.198669910430908
1.79119873046875	123	0.6334800124168396	0.04269000142812729	0.7053400278091431	4.323520183563232	4.185279846191406
1.806640625	123	0.6334800124168396	0.07236000150442123	0.7053400278091431	4.301209926605225	4.1118998527526855
1.82354736328125	123	0.639989972114563	0.08132000267505646	0.7053400278091431	4.190070152282715	4.129079818725586
1.8399658203125	123	0.6434599757194519	0.08132000267505646	0.7053400278091431	4.286230087280273	4.098090171813965
1.856689453125	123	0.644599974155426	0.07412000000476837	0.7086799740791321	4.266190052032471	4.196720123291016
1.87274169921875	123	0.644599974155426	0.07412000000476837	0.7086799740791321	4.2322998046875	4.056970119476318
1.88873291015625	123	0.621969997882843	0.49279001355171204	0.7086799740791321	3.67618989944458	2.670530080795288
1.90643310546875	2	0.621969997882843	0.49279001355171204	0.7086799740791321	3.67618989944458	2.670530080795288
1.92138671875	2	0.621969997882843	0.49279001355171204	0.7086799740791321	3.67618989944458	2.670530080795288
1.938232421875	2	0.621969997882843	0.49279001355171204	0.7086799740791321	3.67618989944458	2.670530080795288
1.9544677734375	2	0.621969997882843	0.49279001355171204	0.7086799740791321	3.67618989944458	2.670530080795288
1.970947265625	2	0.621969997882843	0.49279001355171204	0.7086799740791321	3.67618989944458	2.670530080795288
1.9871826171875	2	0.621969997882843	0.49279001355171204	0.7086799740791321	3.67618989944458	2.670530080795288
2.003662109375	2	0.621969997882843	0.49279001355171204	0.7086799740791321	3.67618989944458	2.670530080795288
2.0198974609375	2	0.621969997882843	0.49279001355171204	0.7086799740791321	3.67618989944458	2.670530080795288
2.036865234375	2	0.621969997882843	0.49279001355171204	0.7086799740791321	3.67618989944458	2.670530080795288
2.05303955078125	2	0.621969997882843	0.49279001355171204	0.7086799740791321	3.67618989944458	2.670530080795288
2.069091796875	2	0.621969997882843	0.49279001355171204	0.7086799740791321	3.67618989944458	2.670530080795288
2.0863037109375	2	0.621969997882843	0.49279001355171204	0.7086799740791321	3.67618989944458	2.670530080795288
2.10272216796875	2	0.621969997882843	0.49279001355171204	0.7086799740791321	3.67618989944458	2.670530080795288
2.11956787109375	2	0.621969997882843	0.49279001355171204	0.7086799740791321	3.67618989944458	2.670530080795288
2.1356201171875	2	0.621969997882843	0.49279001355171204	0.7086799740791321	3.67618989944458	2.670530080795288
2.15240478515625	2	0.621969997882843	0.49279001355171204	0.7086799740791321	3.67618989944458	2.670530080795288
2.16912841796875	123	0.7645999789237976	0.044449999928474426	0.7086799740791321	4.220260143280029	4.011250019073486
2.184814453125	123	0.7932999730110168	0.046459998935461044	0.7086799740791321	4.153299808502197	4.034570217132568
2.20111083984375	127	0.7932999730110168	0.046459998935461044	0.7129149436950684	4.230289936065674	3.9885199069976807
2.21734619140625	127	0.7927700281143188	0.046459998935461044	0.7129149436950684	4.209949970245361	4.0470499992370605
2.23345947265625	127	0.7927700281143188	0.029009999707341194	0.7129149436950684	4.299059867858887	4.207560062408447
2.25054931640625	127	0.7955300211906433	0.012480000033974648	0.7235599756240845	4.21451997756958	4.224559783935547
2.2669677734375	127	0.8073599934577942	-0.018239999189972878	0.7235599756240845	4.208010196685791	4.119369983673096
2.283203125	127	0.8152300119400024	-0.018239999189972878	0.7235599756240845	4.3114800453186035	4.161320209503174
2.3009033203125	127	0.8152300119400024	-0.018239999189972878	0.7129700183868408	4.25855016708374	4.243130207061768
2.3170166015625	127	0.8152300119400024	-0.018239999189972878	0.7129700183868408	4.264880180358887	4.181560039520264
2.33380126953125	127	0.8275600075721741	0.022579999640583992	0.7129700183868408	4.312379837036133	4.233240127563477
2.34991455078125	127	0.8335400223731995	0.0521400012075901	0.6850199699401855	4.605160236358643	4.267469882965088
2.3662109375	127	0.8746500015258789	0.05632000043988228	0.6850199699401855	4.387430191040039	4.176980018615723
2.38214111328125	127	0.8746500015258789	0.05651000142097473	0.6850199699401855	4.351749897003174	4.242990016937256
2.39837646484375	127	0.8746500015258789	0.05651000142097473	0.7071499824523926	4.407179832458496	4.301889896392822
2.4150390625	127	0.8817499876022339	0.05651000142097473	0.7071499824523926	4.333159923553467	4.29049015045166
2.43267822265625	127	0.8968999981880188	0.054349999874830246	0.7071499824523926	4.3137102127075195	4.274230003356934
2.44793701171875	127	0.8968999981880188	0.054349999874830246	0.7071499824523926	4.3748297691345215	4.270949840545654
2.4644775390625	127	0.8759700059890747	0.054349999874830246	0.7071499824523926	4.323170185089111	4.408279895782471
2.48138427734375	127	0.8759700059890747	0.29736000299453735	0.7071499824523926	4.234739780426025	3.4548699855804443
2.49896240234375	47	0.877839982509613	0.29736000299453735	0.7001100182533264	4.132030010223389	3.4548699855804443
2.51300048828125	6	0.877839982509613	0.29736000299453735	0.7001100182533264	4.132030010223389	3.4548699855804443
2.530029296875	6	0.877839982509613	0.29736000299453735	0.7001100182533264	4.132030010223389	3.4548699855804443
2.54632568359375	6	0.877839982509613	0.29736000299453735	0.7001100182533264	4.132030010223389	3.4548699855804443
2.56341552734375	6	0.877839982509613	0.29736000299453735	0.7001100182533264	4.132030010223389	3.4548699855804443
2.57952880859375	6	0.877839982509613	0.29736000299453735	0.7001100182533264	4.132030010223389	3.4548699855804443
2.596923828125	6	0.877839982509613	0.29736000299453735	0.7001100182533264	4.132030010223389	3.4548699855804443
2.613037109375	6	0.877839982509613	0.29736000299453735	0.7001100182533264	4.132030010223389	3.4548699855804443
2.6300048828125	6	0.877839982509613	0.29736000299453735	0.7001100182533264	4.132030010223389	3.4548699855804443
2.64459228515625	6	0.877839982509613	0.29736000299453735	0.7001100182533264	4.132030010223389	3.4548699855804443
2.66229248046875	6	0.877839982509613	0.29736000299453735	0.7001100182533264	4.132030010223389	3.4548699855804443
2.677734375	6	0.877839982509613	0.29736000299453735	0.7001100182533264	4.132030010223389	3.4548699855804443
2.69384765625	6	0.877839982509613	0.29736000299453735	0.7001100182533264	4.132030010223389	3.4548699855804443
2.71063232421875	6	0.877839982509613	0.29736000299453735	0.7001100182533264	4.132030010223389	3.4548699855804443
2.72674560546875	47	0.6373299956321716	0.03604999929666519	0.7001100182533264	4.721759796142578	3.4548699855804443
2.74383544921875	127	0.6373299956321716	0.03849999979138374	0.7257300019264221	4.394320011138916	4.1400299072265625
2.76025390625	127	0.31154999136924744	0.1154400035738945	0.7257300019264221	4.279510021209717	4.394730091094971
2.77630615234375	127	0.20287999510765076	0.1154400035738945	0.7257300019264221	4.503509998321533	4.445079803466797
2.79248046875	121	0.20232999324798584	0.11883000284433365	0	4.42995023727417	4.5055999755859375
2.809326171875	121	0.17118999361991882	0.11992000043392181	0	4.379159927368164	4.613230228424072
2.82635498046875	121	0.17118999361991882	0.1528100073337555	0	4.311970233917236	4.553599834442139
2.84185791015625	121	0.1786399930715561	0.15421000123023987	0	4.393360137939453	4.699150085449219
2.858642578125	121	0.18172000348567963	0.1578499972820282	0	4.307459831237793	4.560669898986816
2.8756103515625	121	0.18190999329090118	0.15421000123023987	0	4.5282697677612305	4.506450176239014
2.891357421875	127	0.18190999329090118	0.1578499972820282	0.6915299892425537	4.4056501388549805	4.5236101150512695
2.9075927734375	127	0.18047000467777252	0.18232999742031097	0.6915299892425537	4.445740222930908	4.525279998779297
2.92413330078125	127	0.13314999639987946	0.18772999942302704	0.6915299892425537	4.79049015045166	4.636879920959473
2.94085693359375	123	0.12977999448776245	0.18772999942302704	0.6752399802207947	4.34922981262207	4.701419830322266
2.95654296875	123	0.12050999701023102	0.24331000447273254	0.6752399802207947	4.522669792175293	4.577340126037598
2.97381591796875	123	0.11691000312566757	0.24331000447273254	0.6752399802207947	4.336669921875	4.6244797706604
2.99029541015625	123	0.10429999977350235	0.23930999636650085	0.7449399828910828	4.399750232696533	4.614560127258301
3.00640869140625	123	0.08134999871253967	0.21041999757289886	0.7449399828910828	4.628129959106445	4.676310062408447
3.02252197265625	123	0.08134999871253967	0.19189000129699707	0.7449399828910828	4.739560127258301	4.656990051269531
3.03961181640625	127	0.07998000085353851	0.1876000016927719	0.6623449921607971	4.752439975738525	4.680319786071777
3.055908203125	127	0.08189000189304352	0.19189000129699707	0.6623449921607971	4.513090133666992	4.634520053863525
3.0718994140625	127	0.08246999979019165	0.2707099914550781	0.6623449921607971	4.70973014831543	4.668869972229004
3.087890625	123	0.08337999880313873	0.2707099914550781	0.7063900232315063	4.590479850769043	4.690179824829102
3.104736328125	123	0.08337999880313873	0.19144999980926514	0.7063900232315063	4.619219779968262	4.656610012054443
3.12109375	123	0.055980000644922256	0.1857600063085556	0.7063900232315063	4.685229778289795	4.720839977264404
3.1376953125	127	0.055980000644922256	0.16353000700473785	0.6828700304031372	4.84814977645874	4.6762800216674805
3.15435791015625	127	0.058639999479055405	0.15133999288082123	0.6828700304031372	4.782070159912109	4.658989906311035
3.1702880859375	127	0.08279000222682953	0.15133999288082123	0.6828700304031372	4.811689853668213	4.640130043029785
3.18670654296875	123	0.09617999941110611	0.15870000422000885	0.6493499875068665	4.543729782104492	4.624680042266846
3.2030029296875	123	0.10106000304222107	0.17076000571250916	0.6493499875068665	4.462500095367432	4.651790142059326
3.21942138671875	123	0.10106000304222107	0.15870000422000885	0.6493499875068665	4.583089828491211	4.628320217132568
3.2357177734375	123	0.09105999767780304	0.15331000089645386	0.7087900042533875	4.5389299392700195	4.619569778442383
3.251953125	123	0.09105999767780304	0.14183999598026276	0.7087900042533875	4.51924991607666	4.680349826812744
3.2689208984375	123	0.13075000047683716	0.1345299929380417	0.7087900042533875	4.610109806060791	4.739980220794678
3.28515625	123	0.1355700045824051	0.14183999598026276	0.7514899969100952	4.676459789276123	4.762420177459717
3.30157470703125	123	0.1949000060558319	0.13087999820709229	0.7514899969100952	4.557509899139404	4.570010185241699
3.318115234375	123	0.19594000279903412	0.14124000072479248	0.7514899969100952	4.5140299797058105	4.6105499267578125
3.33477783203125	123	0.20009000599384308	0.14124000072479248	0.6801000237464905	4.530620098114014	4.647349834442139
3.35284423828125	123	0.20228999853134155	0.14124000072479248	0.6801000237464905	4.558539867401123	4.587170124053955
3.368408203125	123	0.2173900008201599	0.14601999521255493	0.6801000237464905	4.580120086669922	4.734270095825195
3.38555908203125	123	0.2173900008201599	0.13932999968528748	0.6968100070953369	4.597720146179199	4.750740051269531
3.40069580078125	123	0.21106000244617462	0.13761000335216522	0.6968100070953369	4.689939975738525	4.651350021362305
3.41656494140625	123	0.20979000627994537	0.1031700000166893	0.6968100070953369	4.634309768676758	4.716609954833984
3.43316650390625	123	0.20239000022411346	0.1031700000166893	0.6968100070953369	4.615210056304932	4.681970119476318
3.44964599609375	123	0.20187999308109283	0.11569999903440475	0.6968100070953369	4.59197998046875	4.69359016418457
3.46673583984375	123	0.20187999308109283	0.11967000365257263	0.6968100070953369	4.629960060119629	4.785329818725586
3.4866943359375	123	0.20527000725269318	0.13371999561786652	0.7120199799537659	4.623330116271973	4.7383198738098145
3.50115966796875	123	0.2205899953842163	0.13371999561786652	0.7120199799537659	4.614980220794678	4.788509845733643
3.515625	123	0.2907400131225586	0.11606000363826752	0.7120199799537659	4.667960166931152	4.756279945373535
3.5322265625	123	0.2907400131225586	0.11606000363826752	0.6891199946403503	4.711249828338623	4.8026299476623535
3.54833984375	123	0.30017000436782837	0.12857000529766083	0.6891199946403503	4.729159832000732	4.768889904022217
3.56561279296875	123	0.3041900098323822	0.13157999515533447	0.6891199946403503	4.675660133361816	4.684770107269287
3.5831298828125	127	0.3041900098323822	0.14643999934196472	0.6675399541854858	4.591330051422119	4.67294979095459
3.59820556640625	127	0.3154500126838684	0.21028999984264374	0.6675399541854858	4.5800299644470215	4.567659854888916
3.6153564453125	127	0.31749001145362854	0.22990000247955322	0.6675399541854858	4.580090045928955	4.63316011428833
3.63104248046875	127	0.31749001145362854	0.22990000247955322	0.722885012626648	4.593639850616455	4.6438398361206055
3.64678955078125	127	0.31749001145362854	0.17935000360012054	0.722885012626648	4.499360084533691	4.6364898681640625
3.66314697265625	127	0.3255099952220917	0.12398000061511993	0.722885012626648	4.563950061798096	4.714449882507324
3.67999267578125	123	0.33195000886917114	0.12398000061511993	0.7546700239181519	4.661789894104004	4.765769958496094
3.69635009765625	123	0.4281899929046631	0.13252000510692596	0.7546700239181519	4.474599838256836	4.556459903717041
3.71234130859375	123	0.4452899992465973	0.16452999413013458	0.7546700239181519	4.417190074920654	4.628799915313721
3.7283935546875	123	0.4452899992465973	0.16452999413013458	0.7546700239181519	4.437719821929932	4.638820171356201
3.7451171875	123	0.44143998622894287	0.09948000311851501	0.7546700239181519	4.477439880371094	4.540019989013672
3.76165771484375	123	0.44106000661849976	0.09643000364303589	0.7546700239181519	4.431640148162842	4.556930065155029
3.7779541015625	127	0.44106000661849976	0.08466000109910965	0.7590199708938599	4.482749938964844	4.538670063018799
3.79547119140625	127	0.4142799973487854	0.08023999631404877	0.7590199708938599	4.378819942474365	4.468910217285156
3.81060791015625	127	0.4126400053501129	0.056759998202323914	0.7590199708938599	4.414949893951416	4.577700138092041
3.82769775390625	123	0.4142799973487854	0.054329998791217804	0.7039899826049805	4.4354400634765625	4.519649982452393
3.8433837890625	123	0.4126400053501129	0.056759998202323914	0.7039899826049805	4.4127302169799805	4.454740047454834
3.86016845703125	123	0.4122599959373474	0.11922000348567963	0.7039899826049805	4.389269828796387	4.542459964752197
3.8765869140625	127	0.4122599959373474	0.11922000348567963	0.7438600063323975	4.336009979248047	4.422999858856201
3.8931884765625	127	0.46748000383377075	0.09600000083446503	0.7438600063323975	4.354609966278076	4.42533016204834
3.91070556640625	127	0.5479300022125244	0.02322000078856945	0.7438600063323975	4.518680095672607	4.358160018920898
3.92657470703125	123	0.5496100187301636	0.02322000078856945	0.6998699903488159	4.494840145111084	4.283090114593506
3.9427490234375	123	0.5586000084877014	0.08656000345945358	0.6998699903488159	4.388979911804199	4.298439979553223
3.9593505859375	123	0.5645999908447266	0.10836999863386154	0.6998699903488159	4.519040107727051	4.3135600090026855
3.97491455078125	123	0.5645999908447266	0.11602000147104263	0.744979977607727	4.483570098876953	4.337709903717041
3.99169921875	123	0.5532000064849854	0.11602000147104263	0.744979977607727	4.520699977874756	4.263120174407959
4.00811767578125	123	0.5276100039482117	0.07880000025033951	0.744979977607727	4.539259910583496	4.2955498695373535
4.02520751953125	123	0.5276100039482117	0.07880000025033951	0.70660001039505	4.515399932861328	4.239910125732422
4.041259765625	123	0.5526700019836426	0.08713000267744064	0.70660001039505	4.407670021057129	4.224639892578125
4.057861328125	123	0.5548099875450134	0.10678000003099442	0.70660001039505	4.389729976654053	4.3153300285339355
4.07452392578125	123	0.5552800297737122	0.12159000337123871	0.6802700161933899	4.437769889831543	4.293849945068359
4.09112548828125	123	0.5694500207901001	0.12159000337123871	0.6802700161933899	4.3228302001953125	4.245530128479004
4.1070556640625	123	0.6071299910545349	0.1028899997472763	0.6802700161933899	4.581089973449707	4.226920127868652
4.1234130859375	123	0.6078199744224548	0.1028899997472763	0.7296299934387207	4.559810161590576	4.281710147857666
4.1407470703125	123	0.6877400279045105	0.11618000268936157	0.7296299934387207	4.491069793701172	4.26462984085083
4.1566162109375	123	0.6895400285720825	0.11924000084400177	0.7296299934387207	4.4874701499938965	4.256700038909912
4.17279052734375	127	0.6895400285720825	0.11924000084400177	0.7367199659347534	4.43848991394043	4.424170017242432
4.1895751953125	127	0.7157099843025208	0.10559000074863434	0.7367199659347534	4.404429912567139	4.315770149230957
4.2056884765625	127	0.7172499895095825	0.0943399965763092	0.7367199659347534	4.448040008544922	4.4232401847839355
4.22186279296875	127	0.7158499956130981	0.07412999868392944	0.7626500129699707	4.5117998123168945	4.441569805145264
4.23785400390625	127	0.7189800143241882	0.07412999868392944	0.7626500129699707	4.399710178375244	4.368159770965576
4.25457763671875	127	0.7191500067710876	0.06253000348806381	0.7626500129699707	4.454339981079102	4.32682991027832
4.27117919921875	127	0.7191500067710876	0.06253000348806381	0.7547949552536011	4.4537200927734375	4.333509922027588
4.28729248046875	127	0.7183600068092346	0.02809000015258789	0.7547949552536011	4.390920162200928	4.320529937744141
4.30426025390625	127	0.7180200219154358	0.018890000879764557	0.7547949552536011	4.436570167541504	4.415219783782959
4.3206787109375	127	0.7183600068092346	0.018890000879764557	0.7288650274276733	4.4491400718688965	4.415679931640625
4.33697509765625	127	0.7221999764442444	0.026569999754428864	0.7288650274276733	4.411230087280273	4.365200042724609
4.35467529296875	127	0.7329199910163879	0.043529998511075974	0.7288650274276733	4.625329971313477	4.423160076141357
4.37139892578125	123	0.7364699840545654	0.048820000141859055	0.7557500004768372	4.745029926300049	4.316840171813965
4.38641357421875	123	0.8030200004577637	0.10998000204563141	0.7557500004768372	4.39339017868042	4.355440139770508
4.4022216796875	123	0.8117200136184692	0.13178999722003937	0.7557500004768372	4.494040012359619	4.465869903564453
4.41876220703125	127	0.8120399713516235	0.13178999722003937	0.7269499897956848	4.494760036468506	4.348330020904541
4.4351806640625	127	0.8251000046730042	0.11829999834299088	0.7269499897956848	4.445089817047119	4.362480163574219
4.4517822265625	127	0.8310700058937073	0.10175000131130219	0.7269499897956848	4.585820198059082	4.386960029602051
4.468994140625	127	0.8336399793624878	0.08979000151157379	0.732450008392334	4.444479942321777	4.388179779052734
4.485107421875	127	0.840149998664856	0.08833999931812286	0.732450008392334	4.424039840698242	4.448150157928467
4.50140380859375	127	0.840149998664856	0.08833999931812286	0.732450008392334	4.6016998291015625	4.463630199432373
4.517333984375	123	0.8378599882125854	0.09504999965429306	0.7557500004768372	4.625760078430176	4.494510173797607
4.53375244140625	123	0.8340700268745422	0.09504999965429306	0.7557500004768372	4.5859198570251465	4.488140106201172
4.55035400390625	123	0.8337299823760986	0.07056000083684921	0.7557500004768372	4.606929779052734	4.533720016479492
4.56787109375	127	0.8340700268745422	0.07056000083684921	0.7370499968528748	4.554830074310303	4.470590114593506
4.58331298828125	127	0.927049994468689	0.10502000153064728	0.7370499968528748	4.668690204620361	4.500629901885986
4.6019287109375	127	0.927049994468689	0.10785000026226044	0.7370499968528748	4.665919780731201	4.4895100593566895
4.61663818359375	127	0.927049994468689	0.10785000026226044	0.7059249877929688	4.619790077209473	4.576610088348389
4.63250732421875	127	0.9333000183105469	0.11375000327825546	0.7059249877929688	4.6214599609375	4.502930164337158
4.64984130859375	127	0.9333000183105469	0.15002000331878662	0.7059249877929688	4.647580146789551	4.571839809417725
4.666015625	123	0.9330000281333923	0.15002000331878662	0.7527999877929688	4.764339923858643	4.575349807739258
4.68212890625	123	0.9170799851417542	0.11948999762535095	0.7527999877929688	4.592520236968994	4.54371976852417
4.69842529296875	123	0.902180016040802	0.1159600019454956	0.7527999877929688	4.749259948730469	4.532010078430176
4.7147216796875	123	0.9013699889183044	0.11308000236749649	0.7534099817276001	4.767360210418701	4.611720085144043
4.73095703125	123	0.614799976348877	0.11308000236749649	0.7534099817276001	4.616399765014648	4.628849983215332
4.74774169921875	123	0.45614999532699585	0.1258700042963028	0.7534099817276001	4.519670009613037	4.8511199951171875
4.764404296875	127	0.4526599943637848	0.1379300057888031	0.7086600065231323	4.627570152282715	4.670810222625732
4.78045654296875	127	0.28878000378608704	0.20916999876499176	0.7086600065231323	4.535530090332031	4.778079986572266
4.79736328125	127	0.28878000378608704	0.21573999524116516	0.7086600065231323	4.553199768066406	4.845670223236084
4.81378173828125	123	0.28878000378608704	0.21573999524116516	0.6662399768829346	4.547110080718994	4.838699817657471
4.830078125	123	0.28992998600006104	0.25731000304222107	0.6662399768829346	4.522500038146973	4.764470100402832
4.8468017578125	123	0.28876999020576477	0.2669900059700012	0.6662399768829346	4.597799777984619	4.830259799957275
4.8621826171875	123	0.28876999020576477	0.2669900059700012	0.738860011100769	4.61624002456665	4.833139896392822
4.87994384765625	123	0.2696000039577484	0.23770999908447266	0.738860011100769	4.627220153808594	4.8185200691223145
4.8966064453125	123	0.25606998801231384	0.21170000731945038	0.738860011100769	4.626989841461182	4.803840160369873
4.91229248046875	123	0.24900999665260315	0.1943800002336502	0.738860011100769	4.508190155029297	4.825119972229004
4.9287109375	123	0.1507900059223175	0.1943800002336502	0.738860011100769	4.617219924926758	4.861660003662109
4.9453125	123	0.08629000186920166	0.22860999405384064	0.738860011100769	4.6559600830078125	5.012350082397461
4.9605712890625	123	0.07870999723672867	0.2355400025844574	0.6918699741363525	4.640550136566162	4.887159824371338
4.97747802734375	123	0.06021999940276146	0.2355400025844574	0.6918699741363525	4.756470203399658	4.930270195007324
4.9940185546875	123	0.06021999940276146	0.2215999960899353	0.6918699741363525	4.761549949645996	4.973869800567627
5.0118408203125	123	0.06261000037193298	0.2215999960899353	0.6725199818611145	4.659140110015869	4.907400131225586
5.0277099609375	123	0.07722000032663345	0.23995999991893768	0.6725199818611145	4.709619998931885	5.00924015045166
5.04449462890625	123	0.08323000371456146	0.24517999589443207	0.6725199818611145	4.716300010681152	4.904029846191406
5.0596923828125	123	0.0904499962925911	0.252810001373291	0.704010009765625	4.6248297691345215	4.869939804077148
5.07611083984375	123	0.0904499962925911	0.252810001373291	0.704010009765625	4.792530059814453	4.927219867706299
5.09234619140625	123	0.09150999784469604	0.25676000118255615	0.704010009765625	4.73075008392334	4.95058012008667
5.10986328125	127	0.09088999778032303	0.25676000118255615	0.6675100326538086	4.692140102386475	4.899909973144531
5.12506103515625	127	0.09150999784469604	0.303710013628006	0.6675100326538086	4.632130146026611	4.833459854125977
5.1417236328125	127	0.11017999798059464	0.3470200002193451	0.6675100326538086	4.790719985961914	4.892960071563721
5.1591796875	123	0.11979000270366669	0.3470200002193451	0.6678799986839294	4.884459972381592	4.869790077209473
5.17706298828125	123	0.16128000617027283	0.3592199981212616	0.6678799986839294	4.6292901039123535	4.851709842681885
5.1920166015625	123	0.16128000617027283	0.3405799865722656	0.6678799986839294	4.696869850158691	4.8643798828125
5.20849609375	123	0.15078000724315643	0.3405799865722656	0.6917300224304199	4.81171989440918	4.8692097663879395
5.2249755859375	123	0.15049999952316284	0.29330000281333923	0.6917300224304199	4.6827898025512695	4.904099941253662
5.240234375	123	0.1376899927854538	0.29253000020980835	0.6917300224304199	4.739099979400635	4.83814001083374
5.2572021484375	123	0.1325400024652481	0.2837600111961365	0.6922699809074402	4.779580116271973	4.8797101974487305
5.2734375	123	0.1325400024652481	0.2837600111961365	0.6922699809074402	4.710840225219727	4.915860176086426
5.289794921875	123	0.14982999861240387	0.28859999775886536	0.6922699809074402	4.684450149536133	4.888919830322266
5.30645751953125	127	0.14982999861240387	0.28859999775886536	0.7098499536514282	4.639830112457275	4.810929775238037
5.32220458984375	127	0.1978600025177002	0.2498600035905838	0.7098499536514282	4.684609889984131	4.902379989624023
5.33917236328125	127	0.2355699986219406	0.23815999925136566	0.7098499536514282	4.68474006652832	4.818749904632568
5.35601806640625	123	0.2355699986219406	0.24060000479221344	0.7433099746704102	4.721199989318848	4.759439945220947
5.3720703125	123	0.21565000712871552	0.23733000457286835	0.7433099746704102	4.634749889373779	4.733479976654053
5.3883056640625	123	0.21565000712871552	0.19644999504089355	0.7433099746704102	4.673210144042969	4.713799953460693
5.4058837890625	123	0.21565000712871552	0.19644999504089355	0.6922699809074402	4.649930000305176	4.846030235290527
5.42095947265625	123	0.21565000712871552	0.20580999553203583	0.6922699809074402	4.617929935455322	4.751699924468994
5.43890380859375	123	0.21488000452518463	0.22947999835014343	0.6922699809074402	4.682559967041016	4.75029993057251
5.45513916015625	123	0.21488000452518463	0.22947999835014343	0.7177199721336365	4.636079788208008	4.724319934844971
5.470458984375	123	0.23795999586582184	0.23714999854564667	0.7177199721336365	4.557330131530762	4.715260028839111
5.48736572265625	123	0.23795999586582184	0.23714999854564667	0.7177199721336365	4.633860111236572	4.660049915313721
5.50323486328125	123	0.23795999586582184	0.23714999854564667	0.7177199721336365	4.648079872131348	4.728769779205322
5.51953125	123	0.34821000695228577	0.23714999854564667	0.7177199721336365	4.67156982421875	4.794320106506348
5.53692626953125	123	0.3591800034046173	0.2531900107860565	0.7177199721336365	4.608409881591797	4.782129764556885
5.5523681640625	123	0.3623499870300293	0.2531900107860565	0.7433099746704102	4.618070125579834	4.695529937744141
5.56927490234375	123	0.3671500086784363	0.18068000674247742	0.7433099746704102	4.604360103607178	4.733550071716309
5.5858154296875	123	0.36761000752449036	0.16943000257015228	0.7433099746704102	4.606639862060547	4.735720157623291
5.60162353515625	127	0.36761000752449036	0.16943000257015228	0.6818749904632568	4.605790138244629	4.713769912719727
5.61822509765625	127	0.3781700134277344	0.22915999591350555	0.6818749904632568	4.612539768218994	4.749839782714844
5.634765625	127	0.38468000292778015	0.4184100031852722	0.6818749904632568	4.5490498542785645	4.598599910736084
5.651123046875	47	0.4374000132083893	0.4184100031852722	0.6818749904632568	4.220049858093262	4.598599910736084
5.66845703125	6	0.4374000132083893	0.4184100031852722	0.6818749904632568	4.220049858093262	4.598599910736084
5.68585205078125	6	0.4374000132083893	0.4184100031852722	0.6818749904632568	4.220049858093262	4.598599910736084
5.70208740234375	6	0.4374000132083893	0.4184100031852722	0.6818749904632568	4.220049858093262	4.598599910736084
5.7193603515625	6	0.4374000132083893	0.4184100031852722	0.6818749904632568	4.220049858093262	4.598599910736084
5.7337646484375	6	0.4374000132083893	0.4184100031852722	0.6818749904632568	4.220049858093262	4.598599910736084
5.74957275390625	6	0.4374000132083893	0.4184100031852722	0.6818749904632568	4.220049858093262	4.598599910736084
5.7662353515625	6	0.4374000132083893	0.4184100031852722	0.6818749904632568	4.220049858093262	4.598599910736084
5.782470703125	6	0.4374000132083893	0.4184100031852722	0.6818749904632568	4.220049858093262	4.598599910736084
5.79962158203125	6	0.4374000132083893	0.4184100031852722	0.6818749904632568	4.220049858093262	4.598599910736084
5.81524658203125	6	0.4374000132083893	0.4184100031852722	0.6818749904632568	4.220049858093262	4.598599910736084
5.832275390625	6	0.4374000132083893	0.4184100031852722	0.6818749904632568	4.220049858093262	4.598599910736084
5.84918212890625	6	0.4374000132083893	0.4184100031852722	0.6818749904632568	4.220049858093262	4.598599910736084
5.86566162109375	6	0.4374000132083893	0.4184100031852722	0.6818749904632568	4.220049858093262	4.598599910736084
5.881591796875	6	0.4374000132083893	0.4184100031852722	0.6818749904632568	4.220049858093262	4.598599910736084
5.90069580078125	47	0.44387999176979065	0.4322499930858612	0.7035900354385376	4.4613800048828125	4.598599910736084
5.91619873046875	127	0.4877299964427948	0.25598999857902527	0.7035900354385376	4.478229999542236	4.664730072021484
5.93170166015625	127	0.488319993019104	0.2556299865245819	0.7035900354385376	4.466189861297607	4.484489917755127
5.947509765625	121	0.4877299964427948	0.24300000071525574	0	4.5017900466918945	4.54325008392334
5.96343994140625	121	0.488319993019104	0.2287600040435791	0	4.516679763793945	4.5128397941589355
5.97991943359375	121	0.49693000316619873	0.17482000589370728	0	4.488309860229492	4.555290222167969
5.99725341796875	127	0.49693000316619873	0.17482000589370728	0.7087900042533875	4.484720230102539	4.511360168457031
6.01275634765625	127	0.46643999218940735	0.19301000237464905	0.7087900042533875	4.482920169830322	4.496490001678467
6.02899169921875	127	0.46643999218940735	0.19482000172138214	0.7087900042533875	4.478710174560547	4.678249835968018
6.04534912109375	123	0.46832001209259033	0.20232999324798584	0.6891199946403503	4.464749813079834	4.605629920959473
6.06170654296875	123	0.5443300008773804	0.21053999662399292	0.6891199946403503	4.552810192108154	4.34876012802124
6.08056640625	123	0.5606899857521057	0.21879999339580536	0.6891199946403503	4.52646017074585	4.409860134124756
6.09454345703125	123	0.5606899857521057	0.21879999339580536	0.6918699741363525	4.618380069732666	4.461019992828369
6.11077880859375	123	0.5606899857521057	0.2405499964952469	0.6918699741363525	4.65949010848999	4.450719833374023
6.12762451171875	123	0.5747600197792053	0.2405499964952469	0.6918699741363525	4.614449977874756	4.481100082397461
6.1444091796875	123	0.5756000280380249	0.23544999957084656	0.7424100041389465	4.677000045776367	4.411129951477051
6.1607666015625	123	0.5987499952316284	0.23184999823570251	0.7424100041389465	4.552730083465576	4.467750072479248
6.17718505859375	123	0.5987499952316284	0.17225000262260437	0.7424100041389465	4.596950054168701	4.512229919433594
6.19439697265625	123	0.5980299711227417	0.15424999594688416	0.7424100041389465	4.636889934539795	4.599319934844971
6.21051025390625	123	0.5879799723625183	0.15424999594688416	0.7424100041389465	4.551270008087158	4.435589790344238
6.22662353515625	123	0.5692099928855896	0.1621199995279312	0.7424100041389465	4.693439960479736	4.398220062255859
6.24298095703125	123	0.5686799883842468	0.18705999851226807	0.7443000078201294	4.716859817504883	4.443570137023926
6.2601318359375	123	0.568589985370636	0.22201000154018402	0.7443000078201294	4.55511999130249	4.384530067443848
6.275390625	123	0.568589985370636	0.22201000154018402	0.7443000078201294	4.660280227661133	4.446020126342773
6.29156494140625	123	0.568589985370636	0.22201000154018402	0.738860011100769	4.636079788208008	4.458459854125977
6.30792236328125	123	0.6851800084114075	0.25067999958992004	0.738860011100769	4.767049789428711	4.395659923553467
6.324462890625	123	0.6866099834442139	0.25067999958992004	0.738860011100769	4.752110004425049	4.46396017074585
6.341796875	123	0.6866099834442139	0.25067999958992004	0.6907699704170227	4.73799991607666	4.383800029754639
6.35736083984375	123	0.7045000195503235	0.2448900043964386	0.6907699704170227	4.646230220794678	4.3786301612854
6.37384033203125	123	0.7045000195503235	0.22099000215530396	0.6907699704170227	4.678030014038086	4.435070037841797
6.39031982421875	123	0.7045000195503235	0.22099000215530396	0.6998699903488159	4.678639888763428	4.4439802169799805
6.406982421875	123	0.704800009727478	0.2221899926662445	0.6998699903488159	4.616040229797363	4.398769855499268
6.42315673828125	123	0.7239000201225281	0.22506999969482422	0.6998699903488159	4.621779918670654	4.449629783630371
6.4405517578125	123	0.7239000201225281	0.22936999797821045	0.7598099708557129	4.583049774169922	4.515890121459961
6.45648193359375	123	0.7038900256156921	0.22506999969482422	0.7598099708557129	4.561260223388672	4.377260208129883
6.47216796875	123	0.7038900256156921	0.2153100073337555	0.7598099708557129	4.684140205383301	4.390870094299316
6.4893798828125	123	0.7041900157928467	0.2153100073337555	0.744979977607727	4.707630157470703	4.3680901527404785
6.50653076171875	123	0.721809983253479	0.2127700001001358	0.744979977607727	4.632999897003174	4.384809970855713
6.52239990234375	123	0.721809983253479	0.2335200011730194	0.744979977607727	4.577710151672363	4.42943000793457
6.53857421875	123	0.721809983253479	0.2335200011730194	0.6640899777412415	4.685880184173584	4.509280204772949
6.5552978515625	123	0.7653800249099731	0.25277000665664673	0.6640899777412415	4.696090221405029	4.38955020904541
6.571044921875	123	0.7673400044441223	0.27105000615119934	0.6640899777412415	4.6434102058410645	4.437829971313477
6.5877685546875	127	0.767490029335022	0.2748500108718872	0.7335450053215027	4.606979846954346	4.365109920501709
6.60394287109375	127	0.7694600224494934	0.27105000615119934	0.7335450053215027	4.607170104980469	4.375309944152832
6.62030029296875	127	0.787339985370636	0.2065100073814392	0.7335450053215027	4.72668981552124	4.361070156097412
6.63641357421875	127	0.791700005531311	0.2065100073814392	0.7015150189399719	4.711209774017334	4.411910057067871
6.65289306640625	127	0.8829200267791748	0.2782500088214874	0.7015150189399719	4.461709976196289	4.287759780883789
6.66973876953125	127	0.8923500180244446	0.2787899971008301	0.7015150189399719	4.533339977264404	4.352859973907471
6.68609619140625	123	0.8950600028038025	0.28380998969078064	0.7464900016784668	4.531370162963867	4.313779830932617
6.70245361328125	123	0.8957200050354004	0.28380998969078064	0.7464900016784668	4.497799873352051	4.179900169372559
6.719482421875	123	0.8957200050354004	0.2538299858570099	0.7464900016784668	4.520050048828125	4.357789993286133
6.7374267578125	127	0.8957200050354004	0.2492700070142746	0.7145650386810303	4.528299808502197	4.378069877624512
6.75201416015625	127	0.9074000120162964	0.21441000699996948	0.7145650386810303	4.526909828186035	4.183819770812988
6.768798828125	127	0.9074000120162964	0.2065100073814392	0.7145650386810303	4.5690999031066895	4.191579818725586
6.78582763671875	127	0.9065499901771545	0.2065100073814392	0.7048150300979614	4.439730167388916	4.331570148468018
6.801513671875	127	0.9065499901771545	0.23625999689102173	0.7048150300979614	4.461929798126221	4.287390232086182
6.8172607421875	127	0.9186400175094604	0.24251000583171844	0.7048150300979614	4.479569911956787	4.355679988861084
6.83465576171875	123	0.9186400175094604	0.23625999689102173	0.6956800222396851	4.468890190124512	4.244770050048828
6.85040283203125	123	0.9150400161743164	0.24251000583171844	0.6956800222396851	4.493480205535889	4.263780117034912
6.8665771484375	123	0.9111999869346619	0.25749000906944275	0.6956800222396851	4.50108003616333	4.230929851531982
6.88323974609375	123	0.9111999869346619	0.26837998628616333	0.7093600034713745	4.466320037841797	4.197400093078613
6.90057373046875	123	0.6773800253868103	0.26837998628616333	0.7093600034713745	4.692560195922852	4.557300090789795
6.916748046875	123	0.5045700073242188	0.2474599927663803	0.7093600034713745	4.435070037841797	4.303979873657227
6.93212890625	123	0.5040599703788757	0.2474599927663803	0.6980000138282776	4.545839786529541	4.265500068664551
6.94976806640625	123	0.2499299943447113	0.30437999963760376	0.6980000138282776	4.409780025482178	4.3801398277282715
6.96563720703125	123	0.24595999717712402	0.30437999963760376	0.6980000138282776	4.431690216064453	4.607369899749756
6.9830322265625	123	0.24595999717712402	0.3017500042915344	0.6918699741363525	4.38677978515625	4.6460700035095215
6.998046875	123	0.2035900056362152	0.29541999101638794	0.6918699741363525	4.328020095825195	4.552909851074219
7.0142822265625	123	0.2035900056362152	0.2890799939632416	0.6918699741363525	4.406050205230713	4.532639980316162
7.03076171875	123	0.2035900056362152	0.2890799939632416	0.7088099718093872	4.430920124053955	4.529150009155273
7.04730224609375	123	0.2035900056362152	0.3034600019454956	0.7088099718093872	4.338650226593018	4.592160224914551
7.06475830078125	123	0.2009200006723404	0.31014999747276306	0.7088099718093872	4.369410037994385	4.572120189666748
7.0819091796875	123	0.2009200006723404	0.31014999747276306	0.6891199946403503	4.343180179595947	4.642859935760498
7.0972900390625	123	0.09895999729633331	0.3167800009250641	0.6891199946403503	4.394899845123291	4.649549961090088
7.11419677734375	123	0.07254000008106232	0.3167800009250641	0.6891199946403503	4.499320030212402	4.739009857177734
7.12939453125	123	0.07254000008106232	0.3167800009250641	0.7087900042533875	4.407780170440674	4.652959823608398
7.14605712890625	123	0.07221999764442444	0.334199994802475	0.7087900042533875	4.395780086517334	4.688379764556885
7.16259765625	123	0.07221999764442444	0.3431600034236908	0.7087900042533875	4.435919761657715	4.648839950561523
7.18109130859375	127	0.08028999716043472	0.34782999753952026	0.6646699905395508	4.471169948577881	4.653679847717285
7.1968994140625	127	0.09141000360250473	0.3850499987602234	0.6646699905395508	4.545909881591797	4.642149925231934
7.21307373046875	127	0.09538000077009201	0.4019300043582916	0.6646699905395508	4.5535101890563965	4.698800086975098
7.22943115234375	123	0.10764999687671661	0.4194299876689911	0.6484900116920471	4.549210071563721	4.696209907531738
7.24627685546875	123	0.11202999949455261	0.4250600039958954	0.6484900116920471	4.540070056915283	4.6732001304626465
7.26214599609375	123	0.11202999949455261	0.4250600039958954	0.6484900116920471	4.505579948425293	4.702239990234375
7.2786865234375	127	0.1082800030708313	0.4163700044155121	0.6875399947166443	4.558549880981445	4.70488977432251
7.294921875	127	0.10802000015974045	0.40024998784065247	0.6875399947166443	4.670599937438965	4.710140228271484
7.31060791015625	127	0.10802000015974045	0.3794200122356415	0.6875399947166443	4.650670051574707	4.738530158996582
7.328125	123	0.10802000015974045	0.3794200122356415	0.7040299773216248	4.734419822692871	4.729090213775635
7.3443603515625	123	0.20545999705791473	0.39746999740600586	0.7040299773216248	4.670219898223877	4.851160049438477
7.3594970703125	123	0.20545999705791473	0.39746999740600586	0.7040299773216248	4.6361799240112305	4.781239986419678
7.37542724609375	123	0.2051600068807602	0.3820199966430664	0.7433099746704102	4.6286702156066895	4.7743401527404785
7.3919677734375	123	0.19832000136375427	0.3268499970436096	0.7433099746704102	4.690249919891357	4.782549858093262
7.40899658203125	123	0.17141999304294586	0.2923699915409088	0.7433099746704102	4.788179874420166	4.827199935913086
7.42535400390625	123	0.16676999628543854	0.2923699915409088	0.7040299773216248	4.79518985748291	4.85584020614624
7.44232177734375	123	0.16676999628543854	0.3161199986934662	0.7040299773216248	4.760389804840088	4.77101993560791
7.45794677734375	123	0.17037999629974365	0.35097000002861023	0.7040299773216248	4.874000072479248	4.849880218505859
7.4754638671875	123	0.17191000282764435	0.35097000002861023	0.7420700192451477	4.7607598304748535	4.821090221405029
7.4908447265625	123	0.19473999738693237	0.29886001348495483	0.7420700192451477	4.74213981628418	4.843719959259033
7.5078125	123	0.19473999738693237	0.2966499924659729	0.7420700192451477	4.784379959106445	4.918240070343018
7.52447509765625	127	0.19473999738693237	0.2966499924659729	0.7180900573730469	4.8643999099731445	4.924149990081787
7.540771484375	127	0.3966200053691864	0.2960599958896637	0.7180900573730469	4.819540023803711	4.839900016784668
7.556884765625	127	0.4079500138759613	0.2960599958896637	0.7180900573730469	4.797500133514404	4.786570072174072
7.5732421875	123	0.41231000423431396	0.3024500012397766	0.6603599786758423	4.817379951477051	4.932700157165527
7.58941650390625	123	0.41811999678611755	0.38787999749183655	0.6603599786758423	4.77085018157959	4.713009834289551
7.60614013671875	123	0.41811999678611755	0.388590008020401	0.6603599786758423	4.793220043182373	4.782340049743652
7.62359619140625	127	0.41628000140190125	0.388590008020401	0.7072399854660034	4.820580005645752	4.77016019821167
7.63958740234375	127	0.4057199954986572	0.356220006942749	0.7072399854660034	4.801509857177734	4.793399810791016
7.65625	127	0.4054200053215027	0.28418999910354614	0.7072399854660034	4.7360100746154785	4.817560195922852
7.67236328125	123	0.4054200053215027	0.28418999910354614	0.7028200030326843	4.8295698165893555	4.787139892578125
7.688720703125	123	0.40252000093460083	0.31714001297950745	0.7028200030326843	4.6705498695373535	4.746540069580078
7.70574951171875	123	0.4003399908542633	0.3448599874973297	0.7028200030326843	4.833209991455078	4.795539855957031
7.72247314453125	123	0.40252000093460083	0.3448599874973297	0.7433099746704102	4.740990161895752	4.723499774932861
7.738037109375	123	0.4159199893474579	0.300029993057251	0.7433099746704102	4.6814398765563965	4.788959980010986
7.75506591796875	123	0.48627999424934387	0.2757900059223175	0.7433099746704102	4.827169895172119	4.679840087890625
7.77130126953125	123	0.4876199960708618	0.2639800012111664	0.7457200288772583	4.869219779968262	4.685190200805664
7.7872314453125	123	0.5438899993896484	0.2448900043964386	0.7457200288772583	4.7122697830200195	4.626820087432861
7.80316162109375	123	0.5490999817848206	0.2395399957895279	0.7457200288772583	4.701509952545166	4.575799942016602
7.820068359375	123	0.5490999817848206	0.2395399957895279	0.7457200288772583	4.799459934234619	4.616079807281494
7.8363037109375	123	0.5481799840927124	0.23406000435352325	0.7457200288772583	4.7175798416137695	4.550620079040527
7.85247802734375	123	0.5481799840927124	0.23406000435352325	0.7457200288772583	4.709859848022461	4.571969985961914
7.86871337890625	123	0.5481799840927124	0.2346400022506714	0.7120199799537659	4.6910600662231445	4.519579887390137
7.885986328125	123	0.5366100072860718	0.24687999486923218	0.7120199799537659	4.652629852294922	4.507689952850342
7.90185546875	123	0.5131999850273132	0.3299799859523773	0.7120199799537659	4.757450103759766	4.61506986618042
7.91796875	127	0.5131999850273132	0.3508099913597107	0.6924499869346619	4.769139766693115	4.646029949188232
7.9354248046875	127	0.5392000079154968	0.35506999492645264	0.6924499869346619	4.637149810791016	4.681920051574707
7.951171875	127	0.5868800282478333	0.37178999185562134	0.6924499869346619	4.832180023193359	4.492599964141846
7.96734619140625	123	0.5875599980354309	0.37178999185562134	0.7406100034713745	4.916820049285889	4.451650142669678
7.9833984375	123	0.7552599906921387	0.3298400044441223	0.7406100034713745	5.057650089263916	4.432370185852051
8.0001220703125	123	0.7571700215339661	0.31398001313209534	0.7406100034713745	4.992949962615967	4.483839988708496
8.0174560546875	123	0.7571700215339661	0.31398001313209534	0.7130799889564514	4.94035005569458	4.484210014343262
8.0338134765625	123	0.744949996471405	0.35106000304222107	0.7130799889564514	4.950799942016602	4.4751200675964355
8.05023193359375	123	0.7447999715805054	0.35479000210762024	0.7130799889564514	4.913859844207764	4.558290004730225
8.06646728515625	127	0.7447999715805054	0.35479000210762024	0.7204749584197998	4.952189922332764	4.490210056304932
8.08282470703125	127	0.7702500224113464	0.3346399962902069	0.7204749584197998	4.929679870605469	4.462399959564209
8.0989990234375	127	0.7721999883651733	0.322519987821579	0.7204749584197998	4.942160129547119	4.4650797843933105
8.11578369140625	123	0.7702500224113464	0.32030001282691956	0.6982499957084656	4.911059856414795	4.5061798095703125
8.13214111328125	123	0.7721999883651733	0.28839001059532166	0.6982499957084656	4.903719902038574	4.45920991897583
8.14813232421875	123	0.7900300025939941	0.28839001059532166	0.6982499957084656	4.92425012588501	4.502140045166016
8.16534423828125	127	0.7928699851036072	0.28999999165534973	0.7023600339889526	4.8609700202941895	4.460790157318115
8.18182373046875	127	0.8242499828338623	0.30066999793052673	0.7023600339889526	4.8261399269104	4.521160125732422
8.19866943359375	127	0.9011099934577942	0.3045800030231476	0.7023600339889526	4.775969982147217	4.595180034637451
8.214599609375	123	0.9011099934577942	0.31029999256134033	0.7056800127029419	4.73583984375	4.537350177764893
8.23114013671875	123	0.8850299715995789	0.31380999088287354	0.7056800127029419	4.683189868927002	4.444169998168945
8.24810791015625	123	0.8847600221633911	0.3152100145816803	0.7056800127029419	4.665890216827393	4.495659828186035
8.26397705078125	127	0.8847600221633911	0.3199000060558319	0.712725043296814	4.666269779205322	4.480249881744385
8.27960205078125	127	0.9040700197219849	0.3199000060558319	0.712725043296814	4.496039867401123	4.460710048675537
8.29583740234375	127	0.9075999855995178	0.3089100122451782	0.712725043296814	4.503159999847412	4.45635986328125
8.3123779296875	127	0.9075999855995178	0.3089100122451782	0.712725043296814	4.51108980178833	4.498859882354736
8.32843017578125	127	0.9043200016021729	0.3422600030899048	0.712725043296814	4.515600204467773	4.434730052947998
8.34503173828125	127	0.902649998664856	0.34637001156806946	0.712725043296814	4.589700222015381	4.525720119476318
8.36175537109375	127	0.902649998664856	0.34942999482154846	0.7313050031661987	4.698279857635498	4.438149929046631
8.37811279296875	127	0.9214199781417847	0.34637001156806946	0.7313050031661987	4.444349765777588	4.348639965057373
8.394775390625	127	0.9300199747085571	0.3310700058937073	0.7313050031661987	4.511350154876709	4.480539798736572
8.41162109375	127	0.9300199747085571	0.3310700058937073	0.7032450437545776	4.492579936981201	4.422560214996338
8.4281005859375	127	0.7515900135040283	0.3310700058937073	0.7032450437545776	4.832429885864258	4.196599960327148
8.44403076171875	127	0.5586299896240234	0.3369700014591217	0.7032450437545776	4.477660179138184	4.3527398109436035
8.4632568359375	123	0.5581200122833252	0.35319000482559204	0.7039899826049805	4.47868013381958	4.29502010345459
8.4798583984375	123	0.30577000975608826	0.40376999974250793	0.7039899826049805	4.435400009155273	4.731170177459717
8.49334716796875	123	0.30577000975608826	0.4303399920463562	0.7039899826049805	4.579899787902832	4.650109767913818
8.51007080078125	123	0.30577000975608826	0.4303399920463562	0.7088099718093872	4.446090221405029	4.70550012588501
8.5269775390625	123	0.28659000992774963	0.40292999148368835	0.7088099718093872	4.427499771118164	4.560359954833984
8.54296875	123	0.26837000250816345	0.3908100128173828	0.7088099718093872	4.461850166320801	4.6219000816345215
8.558837890625	127	0.26837000250816345	0.3866400122642517	0.6862900257110596	4.477700233459473	4.6289801597595215
8.57598876953125	127	0.2738099992275238	0.37275001406669617	0.6862900257110596	4.431389808654785	4.61624002456665
8.59161376953125	127	0.2826699912548065	0.37088000774383545	0.6862900257110596	4.4832000732421875	4.662489891052246
8.60906982421875	123	0.2826699912548065	0.36390000581741333	0.7404199838638306	4.4827799797058105	4.659749984741211
8.6246337890625	123	0.2629300057888031	0.36390000581741333	0.7404199838638306	4.53439998626709	4.704850196838379
8.64178466796875	123	0.09651999920606613	0.4023900032043457	0.7404199838638306	4.588669776916504	4.702300071716309
8.65948486328125	123	0.09651999920606613	0.40248000621795654	0.6603599786758423	4.637199878692627	4.7988600730896
8.6754150390625	123	0.11114999651908875	0.4115299880504608	0.6603599786758423	4.5911102294921875	4.701990127563477
8.6927490234375	123	0.12064000219106674	0.4573099911212921	0.6603599786758423	4.5361199378967285	4.683119773864746
8.70843505859375	123	0.13313999772071838	0.4573099911212921	0.6603599786758423	4.503330230712891	4.7228899002075195
8.7237548828125	123	0.13313999772071838	0.4244999885559082	0.6603599786758423	4.444900035858154	4.7237701416015625
8.7408447265625	123	0.10834000259637833	0.4187999963760376	0.6603599786758423	4.4405598640441895	4.712279796600342
8.75714111328125	123	0.10834000259637833	0.4244999885559082	0.6603599786758423	4.445089817047119	4.71875
8.773193359375	123	0.10553999990224838	0.4187999963760376	0.6603599786758423	4.42572021484375	4.711850166320801
8.78912353515625	123	0.10344000160694122	0.41238000988960266	0.6603599786758423	4.526969909667969	4.716159820556641
8.80572509765625	127	0.09540999680757523	0.41238000988960266	0.687279999256134	4.443160057067871	4.700829982757568
8.8221435546875	127	0.07452999800443649	0.4372900128364563	0.687279999256134	4.530099868774414	4.687660217285156
8.83807373046875	127	0.07452999800443649	0.4882200062274933	0.687279999256134	4.549139976501465	4.7411699295043945
8.85455322265625	123	0.08597999811172485	0.5006700158119202	0.6603599786758423	4.576610088348389	4.70851993560791
8.87200927734375	123	0.10306999832391739	0.5112400054931641	0.6603599786758423	4.471839904785156	4.622300148010254
8.88720703125	123	0.10615000128746033	0.5112400054931641	0.6603599786758423	4.588620185852051	4.7768402099609375
8.90435791015625	123	0.10615000128746033	0.5111600160598755	0.6603599786758423	4.586339950561523	4.629889965057373
8.919921875	123	0.1060900017619133	0.4419400095939636	0.6603599786758423	4.5977301597595215	4.610310077667236
8.9366455078125	123	0.08844999969005585	0.4342400133609772	0.6603599786758423	4.619009971618652	4.64238977432251
8.953125	123	0.08239000290632248	0.4342400133609772	0.7148200273513794	4.623909950256348	4.708409786224365
8.97076416015625	123	0.07207000255584717	0.4463300108909607	0.7148200273513794	4.559869766235352	4.724170207977295
8.98712158203125	123	0.06830000132322311	0.45548999309539795	0.7148200273513794	4.6422200202941895	4.69474983215332
9.002685546875	127	0.06830000132322311	0.45548999309539795	0.6751649975776672	4.684510231018066	4.826039791107178
9.0194091796875	127	0.04763999953866005	0.45548999309539795	0.6751649975776672	4.608190059661865	4.671720027923584
9.035400390625	127	0.04763999953866005	0.4675599932670593	0.6751649975776672	4.610770225524902	4.698800086975098
9.05181884765625	123	0.04797999933362007	0.47095999121665955	0.7028200030326843	4.674409866333008	4.723949909210205
9.0679931640625	123	0.07384999841451645	0.4857499897480011	0.7028200030326843	4.67333984375	4.7224202156066895
9.08441162109375	123	0.07384999841451645	0.4857499897480011	0.7028200030326843	4.677299976348877	4.774980068206787
9.10223388671875	123	0.06768999993801117	0.48552998900413513	0.7028200030326843	4.6761698722839355	4.7616801261901855
9.1182861328125	123	0.051249999552965164	0.41909998655319214	0.7028200030326843	4.67657995223999	4.754549980163574
9.1339111328125	123	0.046790000051259995	0.4160900115966797	0.7028200030326843	4.695970058441162	4.803500175476074
9.152587890625	123	0.046790000051259995	0.4160900115966797	0.6917300224304199	4.68297004699707	4.796130180358887
9.168212890625	123	0.1901399940252304	0.4160900115966797	0.6917300224304199	4.857170104980469	4.9687700271606445
9.1842041015625	123	0.2466599941253662	0.4169999957084656	0.6917300224304199	4.865799903869629	4.908969879150391
9.19940185546875	121	0.2506299912929535	0.4169999957084656	0	4.8341898918151855	4.898970127105713
9.21588134765625	121	0.2611899971961975	0.4643400013446808	0	4.709559917449951	4.825819969177246
9.23248291015625	121	0.2611899971961975	0.4643400013446808	0	4.7399001121521	4.797900199890137
9.24945068359375	123	0.2611899971961975	0.4567199945449829	0.7457200288772583	4.713109970092773	4.828310012817383
9.2659912109375	123	0.2562299966812134	0.41367998719215393	0.7457200288772583	4.79109001159668	4.856709957122803
9.2835693359375	123	0.23929999768733978	0.4054900109767914	0.7457200288772583	4.7420501708984375	4.935160160064697
9.30078125	127	0.23929999768733978	0.4054900109767914	0.6899150013923645	4.739150047302246	4.844490051269531
9.31719970703125	127	0.2365799993276596	0.44262999296188354	0.6899150013923645	4.721749782562256	4.893430233001709
9.33160400390625	127	0.24031999707221985	0.4541899859905243	0.6899150013923645	4.711750030517578	4.909629821777344
9.3475341796875	123	0.24258999526500702	0.4587700068950653	0.6756600141525269	4.774280071258545	4.833169937133789
9.36376953125	123	0.26186999678611755	0.4587700068950653	0.6756600141525269	4.818850040435791	4.841929912567139
9.38037109375	123	0.26186999678611755	0.4446200132369995	0.6756600141525269	4.770810127258301	4.950459957122803
9.39715576171875	123	0.26186999678611755	0.436710000038147	0.7028200030326843	4.812910079956055	4.949399948120117
9.412841796875	123	0.3531099855899811	0.4235000014305115	0.7028200030326843	4.801799774169922	4.805960178375244
9.43084716796875	123	0.4587399959564209	0.4235000014305115	0.7028200030326843	4.877739906311035	4.662459850311279
9.44683837890625	123	0.4602600038051605	0.42493000626564026	0.6613399982452393	4.817490100860596	4.735119819641113
9.463134765625	123	0.4602600038051605	0.43933001160621643	0.6613399982452393	4.7853899002075195	4.690159797668457
9.480712890625	123	0.4531799852848053	0.43952998518943787	0.6613399982452393	4.800099849700928	4.69064998626709
9.49725341796875	123	0.4531799852848053	0.43952998518943787	0.7088099718093872	4.782830238342285	4.677159786224365
9.5128173828125	123	0.4499799907207489	0.4328500032424927	0.7088099718093872	4.710050106048584	4.653160095214844
9.52978515625	123	0.42706000804901123	0.4255099892616272	0.7088099718093872	4.812419891357422	4.665999889373779
9.54522705078125	123	0.42278000712394714	0.4148299992084503	0.750249981880188	4.785729885101318	4.64900016784668
9.5611572265625	123	0.4218200147151947	0.4026300013065338	0.750249981880188	4.7522101402282715	4.663589954376221
9.57843017578125	123	0.4163999855518341	0.4026300013065338	0.750249981880188	4.748459815979004	4.638090133666992
9.59478759765625	123	0.4163999855518341	0.4026300013065338	0.7088099718093872	4.728479862213135	4.68602991104126
9.61029052734375	123	0.4403800070285797	0.42930999398231506	0.7088099718093872	4.6072001457214355	4.626100063323975
9.62725830078125	123	0.46977999806404114	0.4520600140094757	0.7088099718093872	4.675660133361816	4.67218017578125
9.64361572265625	123	0.46977999806404114	0.4691300094127655	0.6613399982452393	4.587619781494141	4.586170196533203
9.6612548828125	123	0.46470001339912415	0.47178998589515686	0.6613399982452393	4.57082986831665	4.5673699378967285
9.67633056640625	123	0.454010009765625	0.47178998589515686	0.6613399982452393	4.629690170288086	4.532989978790283
9.6923828125	123	0.45194000005722046	0.47178998589515686	0.7575399875640869	4.6244001388549805	4.622350215911865
9.7095947265625	123	0.2640100121498108	0.502839982509613	0.7575399875640869	4.610310077667236	4.703110218048096
9.7264404296875	123	0.25905999541282654	0.502839982509613	0.7575399875640869	4.619440078735352	4.767620086669922
9.742919921875	123	0.2553200125694275	0.5001000165939331	0.7575399875640869	4.600259780883789	4.6346001625061035
9.7593994140625	123	0.2526800036430359	0.5001000165939331	0.7575399875640869	4.533539772033691	4.635849952697754
9.77532958984375	123	0.2526800036430359	0.5559099912643433	0.7575399875640869	4.528850078582764	4.666860103607178
9.79119873046875	127	0.2561799883842468	0.5737900137901306	0.6625299453735352	4.539000034332275	4.666810035705566
9.80889892578125	127	0.2609800100326538	0.5815100073814392	0.6625299453735352	4.541520118713379	4.6612701416015625
9.8232421875	127	0.2764599919319153	0.5840499997138977	0.6625299453735352	4.527309894561768	4.674200057983398
9.84033203125	123	0.2764599919319153	0.5840499997138977	0.7063900232315063	4.5996198654174805	4.6372599601745605
9.85711669921875	123	0.2565099895000458	0.5433400273323059	0.7063900232315063	4.533259868621826	4.581399917602539
9.87335205078125	123	0.21796000003814697	0.529699981212616	0.7063900232315063	4.599470138549805	4.747369766235352
9.89031982421875	123	0.2081100046634674	0.5147799849510193	0.6681600213050842	4.604310035705566	4.695089817047119
9.90594482421875	123	0.12700000405311584	0.5060300230979919	0.6681600213050842	4.590370178222656	4.593870162963867
9.92230224609375	123	0.12700000405311584	0.5060300230979919	0.6681600213050842	4.539639949798584	4.6807098388671875
9.9398193359375	127	0.13648000359535217	0.521120011806488	0.6639499664306641	4.627810001373291	4.681759834289551
9.9561767578125	127	0.15741999447345734	0.5450699925422668	0.6639499664306641	4.5330400466918945	4.6531901359558105
9.97259521484375	127	0.16309000551700592	0.5516999959945679	0.6639499664306641	4.582560062408447	4.690710067749023
9.989013671875	127	0.1751900017261505	0.5606099963188171	0.6714149713516235	4.585639953613281	4.6711201667785645
10.005615234375	127	0.1806199997663498	0.6099200248718262	0.6714149713516235	4.565030097961426	4.829410076141357
10.02294921875	127	0.1806199997663498	0.6099200248718262	0.6714149713516235	4.657219886779785	4.79040002822876
10.0391845703125	127	0.18027999997138977	0.6036700010299683	0.6676999926567078	4.63178014755249	4.721479892730713
10.05511474609375	127	0.1752600073814392	0.5809100270271301	0.6676999926567078	4.626049995422363	4.729919910430908
10.07135009765625	127	0.16543999314308167	0.5645999908447266	0.6676999926567078	4.6292500495910645	4.808889865875244
10.086669921875	127	0.1488099992275238	0.5414599776268005	0.7015899419784546	4.6226701736450195	4.763999938964844
10.10369873046875	127	0.13276000320911407	0.51528000831604	0.7015899419784546	4.697879791259766	4.832610130310059
10.11956787109375	127	0.1228799968957901	0.4822700023651123	0.7015899419784546	4.66825008392334	4.941810131072998
10.13629150390625	127	0.12029000371694565	0.4822700023651123	0.6656999588012695	4.667240142822266	4.7640299797058105
10.15216064453125	127	0.12029000371694565	0.5399399995803833	0.6656999588012695	4.631229877471924	4.751150131225586
10.1689453125	127	0.1432500034570694	0.5976200103759766	0.6656999588012695	4.704639911651611	4.869579792022705
10.185302734375	123	0.15374000370502472	0.5976200103759766	0.7575399875640869	4.727320194244385	4.789770126342773
10.2022705078125	123	0.15374000370502472	0.5828800201416016	0.7575399875640869	4.73091983795166	4.800179958343506
10.2183837890625	123	0.1393200010061264	0.5260099768638611	0.7575399875640869	4.7206501960754395	4.803070068359375
10.23516845703125	123	0.12891000509262085	0.5128999948501587	0.7575399875640869	4.720099925994873	4.79256010055542
10.25201416015625	123	0.11903999745845795	0.5055099725723267	0.7575399875640869	4.735429763793945	4.771120071411133
10.26824951171875	123	0.1076899990439415	0.4903700053691864	0.7575399875640869	4.708600044250488	4.886449813842773
10.28564453125	123	0.1076899990439415	0.48559001088142395	0.7457200288772583	4.740170001983643	4.909420013427734
10.30322265625	123	0.16660000383853912	0.45848000049591064	0.7457200288772583	4.686910152435303	4.861000061035156
10.31768798828125	123	0.2194100022315979	0.44683998823165894	0.7457200288772583	4.687180042266846	4.870419979095459
10.333740234375	123	0.2194100022315979	0.43421000242233276	0.750249981880188	4.733150005340576	4.795670032501221
10.35052490234375	123	0.19596000015735626	0.42813000082969666	0.750249981880188	4.735040187835693	4.760409832000732
10.3665771484375	123	0.19596000015735626	0.41969001293182373	0.750249981880188	4.7749199867248535	4.838940143585205
10.38238525390625	123	0.20264999568462372	0.41969001293182373	0.7259200215339661	4.771629810333252	4.783669948577881
10.39862060546875	123	0.21675999462604523	0.5041800141334534	0.7259200215339661	4.718430042266846	4.799670219421387
10.41583251953125	123	0.22303999960422516	0.5073599815368652	0.7259200215339661	4.718870162963867	4.8544697761535645
10.43206787109375	123	0.22303999960422516	0.5073599815368652	0.750249981880188	4.7563700675964355	4.824460029602051
10.44775390625	123	0.2080100029706955	0.5129600167274475	0.750249981880188	4.747499942779541	4.795629978179932
10.465576171875	123	0.19874000549316406	0.5129600167274475	0.750249981880188	4.7586798667907715	4.8294501304626465
10.481689453125	123	0.19874000549316406	0.5063599944114685	0.7259200215339661	4.765870094299316	4.829040050506592
10.49725341796875	123	0.24618999660015106	0.4842599928379059	0.7259200215339661	4.728270053863525	4.918990135192871
10.515869140625	123	0.35405001044273376	0.4842599928379059	0.7259200215339661	4.764379978179932	4.796350002288818
10.53277587890625	123	0.35453999042510986	0.48813000321388245	0.7406100034713745	4.754849910736084	4.717949867248535
10.5469970703125	123	0.3560299873352051	0.4915600121021271	0.7406100034713745	4.701879978179932	4.67480993270874
10.5633544921875	123	0.35736000537872314	0.49540001153945923	0.7406100034713745	4.7807698249816895	4.709499835968018
10.58099365234375	123	0.3632799983024597	0.4984999895095825	0.6935499906539917	4.7550201416015625	4.689410209655762
10.5963134765625	123	0.3977600038051605	0.5109999775886536	0.6935499906539917	4.664989948272705	4.680870056152344
10.6141357421875	123	0.40202000737190247	0.5157700181007385	0.6935499906539917	4.631309986114502	4.653170108795166
10.62994384765625	127	0.3977600038051605	0.5230900049209595	0.7045450210571289	4.706399917602539	4.686590194702148
10.64617919921875	127	0.3953700065612793	0.5230900049209595	0.7045450210571289	4.713819980621338	4.650400161743164
10.66180419921875	127	0.3806400001049042	0.49355000257492065	0.7045450210571289	4.711170196533203	4.614689826965332
10.67791748046875	123	0.37966999411582947	0.4733999967575073	0.7473000288009644	4.675960063934326	4.6139302253723145
10.69464111328125	123	0.37966999411582947	0.46538999676704407	0.7473000288009644	4.66588020324707	4.603449821472168
10.71142578125	123	0.38288000226020813	0.45607998967170715	0.7473000288009644	4.677020072937012	4.682300090789795
10.72723388671875	127	0.38492000102996826	0.4532899856567383	0.7445150017738342	4.691889762878418	4.604899883270264
10.74456787109375	127	0.38492000102996826	0.43588998913764954	0.7445150017738342	4.5832200050354	4.422679901123047
10.76190185546875	127	0.38492000102996826	0.42875999212265015	0.7445150017738342	4.589710235595703	4.421360015869141
10.77813720703125	127	0.38451001048088074	0.43498000502586365	0.7378499507904053	4.5772600173950195	4.43474006652832
10.796142578125	127	0.38451001048088074	0.42688000202178955	0.7378499507904053	4.575389862060547	4.377600193023682
10.8109130859375	127	0.3854199945926666	0.4022200107574463	0.7378499507904053	4.578539848327637	4.414000034332275
10.82611083984375	123	0.3854199945926666	0.4022200107574463	0.7473000288009644	4.603449821472168	4.4532999992370605
10.84228515625	123	0.3858399987220764	0.4407399892807007	0.7473000288009644	4.551300048828125	4.513539791107178
10.859375	123	0.39454999566078186	0.4799500107765198	0.7473000288009644	4.550529956817627	4.51209020614624
10.87542724609375	123	0.40000998973846436	0.500760018825531	0.6980000138282776	4.587339878082275	4.461750030517578
10.8912353515625	123	0.5400199890136719	0.5072299838066101	0.6980000138282776	4.515480041503906	4.3312602043151855
10.9075927734375	123	0.541949987411499	0.5306400060653687	0.6980000138282776	4.590280055999756	4.428810119628906
10.92462158203125	123	0.541949987411499	0.5072299838066101	0.6626899838447571	4.58335018157959	4.422599792480469
10.94085693359375	123	0.5443400144577026	0.5043900012969971	0.6626899838447571	4.456289768218994	4.288879871368408
10.95733642578125	123	0.5590000152587891	0.4906800091266632	0.6626899838447571	4.511250019073486	4.43572998046875
10.974609375	123	0.5591700077056885	0.5043900012969971	0.7342299818992615	4.478479862213135	4.359580039978027
10.99078369140625	123	0.5602099895477295	0.5177199840545654	0.7342299818992615	4.492440223693848	4.256430149078369
11.0067138671875	123	0.5602099895477295	0.5431200265884399	0.7342299818992615	4.48537015914917	4.2800397872924805
11.02386474609375	123	0.5591700077056885	0.5457199811935425	0.6751099824905396	4.496729850769043	4.308529853820801
11.04083251953125	123	0.5436499714851379	0.54448002576828	0.6751099824905396	4.3884501457214355	4.214690208435059
11.05712890625	123	0.5436499714851379	0.5474900007247925	0.6751099824905396	4.4152398109436035	4.379970073699951
11.072509765625	123	0.5446900129318237	0.54448002576828	0.744979977607727	4.41894006729126	4.3150200843811035
11.08935546875	123	0.636389970779419	0.5295600295066833	0.744979977607727	4.522049903869629	4.2871198654174805
11.10552978515625	123	0.7287499904632568	0.49729999899864197	0.744979977607727	4.476359844207764	4.16756010055542
11.1221923828125	127	0.7287499904632568	0.4900600016117096	0.6924749612808228	4.52485990524292	4.2687602043151855
11.13824462890625	127	0.7132300138473511	0.4900600016117096	0.6924749612808228	4.556759834289551	4.303380012512207
11.15472412109375	127	0.7114199995994568	0.4967699944972992	0.6924749612808228	4.512179851531982	4.234119892120361
11.17156982421875	127	0.7114199995994568	0.49842000007629395	0.7032450437545776	4.458099842071533	4.291259765625
11.1871337890625	127	0.7016800045967102	0.506060004234314	0.7032450437545776	4.5619401931762695	4.295869827270508
11.2039794921875	127	0.6851999759674072	0.5277100205421448	0.7032450437545776	4.555270195007324	4.265920162200928
11.2216796875	123	0.6851999759674072	0.5277100205421448	0.7428399920463562	4.555830001831055	4.247560024261475
11.23809814453125	123	0.6920499801635742	0.5272600054740906	0.7428399920463562	4.5462799072265625	4.206820011138916
11.253662109375	123	0.6920899748802185	0.5256400108337402	0.7428399920463562	4.566150188446045	4.344600200653076
11.27154541015625	123	0.6923699975013733	0.5256400108337402	0.7428399920463562	4.561699867248535	4.260839939117432
11.28765869140625	123	0.6923699975013733	0.5232599973678589	0.7428399920463562	4.508520126342773	4.263430118560791
11.30255126953125	123	0.6887099742889404	0.5047399997711182	0.7428399920463562	4.589890003204346	4.347529888153076
11.3203125	127	0.6887099742889404	0.5008999705314636	0.7180950045585632	4.642290115356445	4.375879764556885
11.3358154296875	127	0.7009599804878235	0.4497399926185608	0.7180950045585632	4.487430095672607	4.240809917449951
11.35186767578125	127	0.7933599948883057	0.40827998518943787	0.7180950045585632	4.745490074157715	4.313260078430176
11.3681640625	127	0.7938899993896484	0.40827998518943787	0.6984400153160095	4.708270072937012	4.291289806365967
11.3843994140625	127	0.8625800013542175	0.46494999527931213	0.6984400153160095	4.651249885559082	4.281030178070068
11.40093994140625	127	0.8625800013542175	0.47620999813079834	0.6984400153160095	4.602560043334961	4.472350120544434
11.41741943359375	127	0.858680009841919	0.4786500036716461	0.7067400217056274	4.571410179138184	4.284689903259277
11.43359375	127	0.858680009841919	0.4786500036716461	0.7067400217056274	4.575560092926025	4.2507500648498535
11.4503173828125	127	0.8726999759674072	0.47495999932289124	0.7067400217056274	4.571579933166504	4.370890140533447
11.46661376953125	127	0.8726999759674072	0.47495999932289124	0.6864299774169922	4.5800299644470215	4.3838701248168945
11.48358154296875	127	0.8662099838256836	0.48451000452041626	0.6864299774169922	4.543399810791016	4.4056501388549805
11.5006103515625	127	0.8662099838256836	0.5081700086593628	0.6864299774169922	4.727230072021484	4.393459796905518
11.5169677734375	127	0.8662099838256836	0.5081700086593628	0.7067400217056274	4.731760025024414	4.431849956512451
11.5333251953125	127	0.864579975605011	0.518060028553009	0.7067400217056274	4.628590106964111	4.211770057678223
11.549560546875	127	0.864579975605011	0.518060028553009	0.7067400217056274	4.630189895629883	4.281779766082764
11.567138671875	127	0.864579975605011	0.518060028553009	0.6864299774169922	4.640860080718994	4.331809997558594
11.58245849609375	127	0.8569899797439575	0.5508900284767151	0.6864299774169922	4.613259792327881	4.2750701904296875
11.59893798828125	127	0.8568599820137024	0.5752300024032593	0.6864299774169922	4.628769874572754	4.296189785003662
11.615478515625	127	0.8569899797439575	0.5752300024032593	0.7090849876403809	4.6532301902771	4.283780097961426
11.631591796875	127	0.8731799721717834	0.5428199768066406	0.7090849876403809	4.55417013168335	4.2936201095581055
11.6497802734375	127	0.8815900087356567	0.5118499994277954	0.7090849876403809	4.58459997177124	4.2990498542785645
11.6646728515625	127	0.8815900087356567	0.49187999963760376	0.7304350137710571	4.5779900550842285	4.298480033874512
11.68060302734375	127	0.7275999784469604	0.4600600004196167	0.7304350137710571	4.736330032348633	4.128489971160889
11.6973876953125	127	0.5224499702453613	0.45684000849723816	0.7304350137710571	4.4796600341796875	4.449610233306885
11.7139892578125	127	0.5214300155639648	0.45684000849723816	0.7232500314712524	4.453320026397705	4.217470169067383
11.73150634765625	127	0.23794999718666077	0.5797299742698669	0.7232500314712524	4.524909973144531	4.573170185089111
11.74853515625	127	0.1556600034236908	0.5843700170516968	0.7232500314712524	4.588180065155029	4.601329803466797
11.763671875	123	0.1556600034236908	0.5940799713134766	0.6751099824905396	4.575039863586426	4.744729995727539
11.779052734375	123	0.16572000086307526	0.6221100091934204	0.6751099824905396	4.496930122375488	4.54971981048584
11.7957763671875	123	0.1765100061893463	0.6295199990272522	0.6751099824905396	4.492000102996826	4.607269763946533
11.8123779296875	123	0.18940000236034393	0.6295199990272522	0.6751099824905396	4.49498987197876	4.622429847717285
11.8304443359375	123	0.19584999978542328	0.6450999975204468	0.6751099824905396	4.494319915771484	4.6649298667907715
11.8466796875	123	0.21378999948501587	0.6607499718666077	0.6751099824905396	4.53026008605957	4.731450080871582
11.8619384765625	123	0.21378999948501587	0.6607499718666077	0.6907699704170227	4.530099868774414	4.733389854431152
11.87823486328125	123	0.20377999544143677	0.6551100015640259	0.6907699704170227	4.497340202331543	4.6752800941467285
11.8946533203125	123	0.121799997985363	0.6527799963951111	0.6907699704170227	4.537149906158447	4.718629837036133
11.910400390625	123	0.11800000071525574	0.6527799963951111	0.6684499979019165	4.560060024261475	4.6641998291015625
11.9266357421875	123	0.11438000202178955	0.6527799963951111	0.6684499979019165	4.480249881744385	4.581180095672607
11.94329833984375	123	0.11438000202178955	0.6697999835014343	0.6684499979019165	4.532219886779785	4.636990070343018
11.96044921875	123	0.11438000202178955	0.6697999835014343	0.6980000138282776	4.531829833984375	4.615530014038086
11.97686767578125	123	0.10726000368595123	0.6555200219154358	0.6980000138282776	4.571189880371094	4.611269950866699
11.9927978515625	123	0.08295000344514847	0.6327099800109863	0.6980000138282776	4.571619987487793	4.681680202484131
12.0093994140625	123	0.07044000178575516	0.6216800212860107	0.6980000138282776	4.577569961547852	4.680290222167969
12.0260009765625	123	0.062449999153614044	0.5918899774551392	0.6980000138282776	4.491650104522705	4.677619934082031
12.0423583984375	123	0.062449999153614044	0.5918899774551392	0.6980000138282776	4.583040237426758	4.685890197753906
12.05975341796875	123	0.062449999153614044	0.5918899774551392	0.6935499906539917	4.5519700050354	4.683619976043701
12.076416015625	123	0.062449999153614044	0.5918899774551392	0.6935499906539917	4.476019859313965	4.689449787139893
12.0927734375	123	0.08331000059843063	0.609279990196228	0.6935499906539917	4.57181978225708	4.581900119781494
12.107666015625	123	0.08929000049829483	0.6148800253868103	0.6673600077629089	4.585659980773926	4.601870059967041
12.12371826171875	123	0.08961000293493271	0.6478300094604492	0.6673600077629089	4.502019882202148	4.696869850158691
12.1414794921875	123	0.08961000293493271	0.6651899814605713	0.6673600077629089	4.538459777832031	4.679069995880127
12.1575927734375	123	0.08961000293493271	0.6651899814605713	0.7361099720001221	4.564610004425049	4.6947197914123535
12.173828125	123	0.08961000293493271	0.6080099940299988	0.7361099720001221	4.532380104064941	4.714119911193848
12.19000244140625	123	0.14967000484466553	0.5982800126075745	0.7361099720001221	4.702710151672363	4.794159889221191
12.20892333984375	123	0.1548900008201599	0.5924400091171265	0.7361099720001221	4.681670188903809	4.777430057525635
12.224609375	123	0.16642999649047852	0.5924400091171265	0.7361099720001221	4.68651008605957	4.7122697830200195
12.24261474609375	123	0.1961199939250946	0.6168699860572815	0.7361099720001221	4.654469966888428	4.7603302001953125
12.25604248046875	123	0.1961199939250946	0.6168699860572815	0.7361099720001221	4.681769847869873	4.774429798126221
12.27203369140625	123	0.18051999807357788	0.6168699860572815	0.7361099720001221	4.69379997253418	4.686999797821045
12.28863525390625	123	0.17790000140666962	0.6245599985122681	0.7361099720001221	4.704010009765625	4.697259902954102
12.3056640625	123	0.17444999516010284	0.6245599985122681	0.7339699864387512	4.700349807739258	4.787320137023926
12.32177734375	123	0.16635000705718994	0.6188300251960754	0.7339699864387512	4.722539901733398	4.7253899574279785
12.33880615234375	123	0.1548900008201599	0.6118199825286865	0.7339699864387512	4.752729892730713	4.796130180358887
12.35589599609375	123	0.15084999799728394	0.6051300168037415	0.7546700239181519	4.748809814453125	4.761410236358643
12.37042236328125	123	0.15084999799728394	0.5975900292396545	0.7546700239181519	4.77977991104126	4.753940105438232
12.38739013671875	123	0.1598300039768219	0.5975900292396545	0.7546700239181519	4.788219928741455	4.866390228271484
12.4027099609375	123	0.1598300039768219	0.5975900292396545	0.7339699864387512	4.784860134124756	4.880809783935547
12.41943359375	123	0.15828000009059906	0.5946800112724304	0.7339699864387512	4.817850112915039	4.880280017852783
12.4361572265625	123	0.15828000009059906	0.5849900245666504	0.7339699864387512	4.841750144958496	4.8765997886657715
12.454345703125	123	0.16788999736309052	0.5849900245666504	0.6697900295257568	4.917809963226318	4.847959995269775
12.4705810546875	123	0.37845999002456665	0.6142600178718567	0.6697900295257568	4.751699924468994	4.745639801025391
12.48553466796875	123	0.38457000255584717	0.6186699867248535	0.6697900295257568	4.806519985198975	4.776299953460693
12.5018310546875	123	0.38457000255584717	0.6186699867248535	0.7342299818992615	4.845439910888672	4.806210041046143
12.51910400390625	123	0.37525999546051025	0.6096699833869934	0.7342299818992615	4.8638200759887695	4.695919990539551
12.53515625	123	0.3697200119495392	0.6081100106239319	0.7342299818992615	4.809969902038574	4.805349826812744
12.55218505859375	123	0.3697200119495392	0.5956199765205383	0.7578700184822083	4.791200160980225	4.804629802703857
12.56756591796875	123	0.35148000717163086	0.580780029296875	0.7578700184822083	4.784510135650635	4.772970199584961
12.58563232421875	123	0.35148000717163086	0.579770028591156	0.7578700184822083	4.807990074157715	4.82682991027832
12.6033935546875	127	0.3497599959373474	0.579770028591156	0.7101600170135498	4.8167901039123535	4.843480110168457
12.616943359375	127	0.3529300093650818	0.5856299996376038	0.7101600170135498	4.826729774475098	4.842470169067383
12.6337890625	127	0.35644999146461487	0.5952900052070618	0.7101600170135498	4.81574010848999	4.850470066070557
12.649169921875	127	0.35912999510765076	0.6010000109672546	0.7101600170135498	4.849999904632568	4.867589950561523
12.66607666015625	127	0.35912999510765076	0.6015499830245972	0.7101600170135498	4.812880039215088	4.867770195007324
12.6826171875	127	0.3584800064563751	0.6015499830245972	0.7101600170135498	4.907020092010498	4.858429908752441
12.69903564453125	123	0.35381001234054565	0.6005300283432007	0.7496200203895569	4.902430057525635	4.877470016479492
12.71612548828125	123	0.34097999334335327	0.5950700044631958	0.7496200203895569	4.8506999015808105	4.836619853973389
12.7325439453125	123	0.34084999561309814	0.5927500128746033	0.7496200203895569	4.829909801483154	4.873549938201904
12.7484130859375	123	0.3378100097179413	0.5927500128746033	0.7496200203895569	4.824560165405273	4.86584997177124
12.7655029296875	123	0.34084999561309814	0.595579981803894	0.7496200203895569	4.844749927520752	4.876440048217773
12.78216552734375	123	0.35161998867988586	0.595579981803894	0.7496200203895569	4.893350124359131	4.845190048217773
12.797607421875	123	0.35381001234054565	0.5924999713897705	0.7578700184822083	4.8702898025512695	4.791379928588867
12.81536865234375	123	0.4925900101661682	0.5924999713897705	0.7578700184822083	4.8365797996521	4.740920066833496
12.82977294921875	123	0.4925900101661682	0.5972099900245667	0.7578700184822083	4.839159965515137	4.7782301902771
12.8470458984375	123	0.4925900101661682	0.5985999703407288	0.744979977607727	4.799560070037842	4.826600074768066
12.86358642578125	123	0.5016999840736389	0.5972099900245667	0.744979977607727	4.777190208435059	4.715109825134277
12.88092041015625	123	0.5202999711036682	0.5521799921989441	0.744979977607727	4.776979923248291	4.7284698486328125
12.89678955078125	123	0.5202999711036682	0.5521799921989441	0.6998699903488159	4.744110107421875	4.731400012969971
12.9130859375	123	0.508430004119873	0.5964300036430359	0.6998699903488159	4.68110990524292	4.663189888000488
12.92938232421875	123	0.508430004119873	0.6122499704360962	0.6998699903488159	4.7246599197387695	4.671030044555664
12.94512939453125	123	0.508430004119873	0.6122499704360962	0.744979977607727	4.7246599197387695	4.671030044555664
12.96185302734375	123	0.508430004119873	0.6122499704360962	0.744979977607727	4.637380123138428	4.579959869384766
12.97796630859375	123	0.4883899986743927	0.6037300229072571	0.744979977607727	4.709410190582275	4.637939929962158
12.9949951171875	127	0.4883899986743927	0.6015099883079529	0.7385250329971313	4.712470054626465	4.731060028076172
13.01171875	127	0.6203299760818481	0.5936800241470337	0.7385250329971313	4.819530010223389	4.4068098068237305
13.02764892578125	127	0.7128900289535522	0.5890899896621704	0.7385250329971313	4.913519859313965	4.4489898681640625
13.04425048828125	127	0.7129300236701965	0.588949978351593	0.6970599889755249	4.942780017852783	4.657680034637451
13.06109619140625	127	0.7193300127983093	0.5626000165939331	0.6970599889755249	4.825160026550293	4.476109981536865
13.0772705078125	127	0.7193300127983093	0.5626000165939331	0.6970599889755249	4.899290084838867	4.5777201652526855
13.09478759765625	123	0.7187899947166443	0.5626000165939331	0.7428399920463562	4.936989784240723	4.606500148773193
13.111083984375	123	0.6990200281143188	0.5653700232505798	0.7428399920463562	4.921500205993652	4.571479797363281
13.12689208984375	123	0.687529981136322	0.5580999851226807	0.7428399920463562	4.883220195770264	4.529139995574951
13.14324951171875	123	0.687529981136322	0.5580999851226807	0.7428399920463562	4.888979911804199	4.511000156402588
13.1588134765625	123	0.7009099721908569	0.5310999751091003	0.7428399920463562	4.904220104217529	4.5300397872924805
13.17645263671875	123	0.7009099721908569	0.5014100074768066	0.7428399920463562	4.933460235595703	4.610640048980713
13.19183349609375	127	0.7009099721908569	0.5014100074768066	0.6843000054359436	4.966040134429932	4.60476016998291
13.2076416015625	127	0.6990900039672852	0.5364500284194946	0.6843000054359436	4.8749098777771	4.54364013671875
13.2252197265625	127	0.6935099959373474	0.5777400135993958	0.6843000054359436	4.942850112915039	4.630060195922852
13.2415771484375	127	0.6935099959373474	0.5934399962425232	0.6957499980926514	4.9723100662231445	4.598120212554932
13.25732421875	127	0.8159300088882446	0.6182399988174438	0.6957499980926514	4.885169982910156	4.601600170135498
13.2745361328125	127	0.8186100125312805	0.6182399988174438	0.6957499980926514	4.930799961090088	4.618529796600342
13.2908935546875	127	0.8184300065040588	0.6172500252723694	0.7106549739837646	4.900740146636963	4.680069923400879
13.30755615234375	127	0.8186100125312805	0.6172500252723694	0.7106549739837646	4.918139934539795	4.683469772338867
13.324951171875	127	0.8408200144767761	0.6172500252723694	0.7106549739837646	4.8644700050354	4.632319927215576
13.34075927734375	123	0.8408200144767761	0.6165900230407715	0.7527999877929688	4.89415979385376	4.642950057983398
13.35626220703125	123	0.8008000254631042	0.5999799966812134	0.7527999877929688	4.887340068817139	4.651050090789795
13.3736572265625	123	0.8008000254631042	0.5718299746513367	0.7527999877929688	4.880919933319092	4.609270095825195
13.38916015625	123	0.8013799786567688	0.5718299746513367	0.7504100203514099	4.931240081787109	4.601980209350586
13.40576171875	123	0.811710000038147	0.5703399777412415	0.7504100203514099	4.898970127105713	4.5897698402404785
13.421630859375	123	0.8163099884986877	0.5486599802970886	0.7504100203514099	4.90378999710083	4.5710601806640625
13.43804931640625	127	0.8152899742126465	0.5406399965286255	0.7422499656677246	4.903339862823486	4.5924601554870605
13.4552001953125	127	0.8163099884986877	0.525950014591217	0.7422499656677246	4.890140056610107	4.552929878234863
13.47125244140625	127	0.8391299843788147	0.5178499817848206	0.7422499656677246	4.88893985748291	4.583680152893066
13.48736572265625	125	0.8391299843788147	0.5178499817848206	0.6986100077629089	4.927070140838623	4.485109806060791
13.50494384765625	125	0.8360900282859802	0.5507199764251709	0.6986100077629089	4.913179874420166	4.644229888916016
13.52099609375	125	0.7974200248718262	0.5896099805831909	0.6986100077629089	4.937769889831543	4.815849781036377
13.53765869140625	127	0.7974200248718262	0.5970900058746338	0.7267850041389465	4.899990081787109	4.5868000984191895
13.55377197265625	127	0.8214600086212158	0.6105999946594238	0.7267850041389465	4.91379976272583	4.557449817657471
13.572998046875	127	0.8918099999427795	0.6394400000572205	0.7267850041389465	4.886620044708252	4.6013898849487305
13.58758544921875	127	0.8944399952888489	0.6394400000572205	0.6896300315856934	5.047830104827881	4.594610214233398
13.602783203125	127	0.9357100129127502	0.6381400227546692	0.6896300315856934	4.880640029907227	4.603209972381592
13.61962890625	127	0.9357100129127502	0.6381400227546692	0.6896300315856934	4.889890193939209	4.733310222625732
13.6358642578125	127	0.9357100129127502	0.6381400227546692	0.6807799935340881	4.904119968414307	4.60014009475708
13.65191650390625	127	0.9263299703598022	0.6248300075531006	0.6807799935340881	4.832339763641357	4.571300029754639
13.66888427734375	127	0.9109699726104736	0.6172800064086914	0.6807799935340881	4.88808012008667	4.651480197906494
13.68536376953125	127	0.9109699726104736	0.6172800064086914	0.7112900018692017	4.882780075073242	4.646669864654541
13.70123291015625	127	0.9228600263595581	0.6172800064086914	0.7112900018692017	4.882019996643066	4.615950107574463
13.71807861328125	127	0.9228600263595581	0.6200399994850159	0.7112900018692017	4.906680107116699	4.654270172119141
13.73419189453125	127	0.918940007686615	0.6200399994850159	0.6757650375366211	4.890629768371582	4.617159843444824
13.7513427734375	127	0.9003099799156189	0.620169997215271	0.6757650375366211	4.848780155181885	4.549729824066162
13.7666015625	127	0.8994799852371216	0.620169997215271	0.6757650375366211	4.88001012802124	4.606180191040039
13.78387451171875	127	0.8906800150871277	0.6341999769210815	0.670009970664978	4.891039848327637	4.53685998916626
13.8009033203125	127	0.6245999932289124	0.6341999769210815	0.670009970664978	4.906509876251221	4.447110176086426
13.82025146484375	127	0.4451900124549866	0.6240400075912476	0.670009970664978	4.668529987335205	4.4846601486206055
13.83367919921875	123	0.4451900124549866	0.6240400075912476	0.6773200035095215	4.736390113830566	4.676819801330566
13.8494873046875	123	0.3834199905395508	0.6696100234985352	0.6773200035095215	4.815249919891357	4.936629772186279
13.86480712890625	123	0.37731999158859253	0.6752499938011169	0.6773200035095215	4.82411003112793	4.943689823150635
13.8814697265625	123	0.37090998888015747	0.6871700286865234	0.7527999877929688	4.831639766693115	4.935420036315918
13.8988037109375	123	0.36875998973846436	0.6974700093269348	0.7527999877929688	4.7889299392700195	4.8851799964904785
13.91558837890625	123	0.3677099943161011	0.6974700093269348	0.7527999877929688	4.814640045166016	4.896200180053711
13.9315185546875	127	0.3609899878501892	0.6841800212860107	0.7338799834251404	4.813799858093262	4.923019886016846
13.94805908203125	127	0.3438200056552887	0.640529990196228	0.7338799834251404	4.8132500648498535	4.919300079345703
13.9638671875	127	0.3322800099849701	0.6371999979019165	0.7338799834251404	4.788209915161133	4.942200183868408
13.98101806640625	127	0.33156999945640564	0.6371999979019165	0.7117199897766113	4.801799774169922	4.94635009765625
13.99774169921875	127	0.16103999316692352	0.679610013961792	0.7117199897766113	4.839419841766357	5.008709907531738
14.0137939453125	127	0.07976000010967255	0.6950700283050537	0.7117199897766113	4.839630126953125	4.95589017868042
14.03045654296875	127	0.07976000010967255	0.6950700283050537	0.7265049815177917	4.841310024261475	4.991310119628906
14.04742431640625	127	0.08124999701976776	0.69514000415802	0.7265049815177917	4.841780185699463	4.937580108642578
14.063232421875	127	0.08900000154972076	0.7016800045967102	0.7265049815177917	4.894110202789307	5.016369819641113
14.08026123046875	123	0.09605000168085098	0.69514000415802	0.7428399920463562	4.863550186157227	5.089310169219971
14.09722900390625	123	0.09679000079631805	0.7016800045967102	0.7428399920463562	4.891900062561035	5.0418500900268555
14.1136474609375	123	0.12236999720335007	0.7043399810791016	0.7428399920463562	4.911590099334717	5.066450119018555
14.1312255859375	123	0.14162999391555786	0.719789981842041	0.6640899777412415	4.943759918212891	5.04217004776001
14.1461181640625	123	0.14966000616550446	0.7246400117874146	0.6640899777412415	4.987669944763184	5.01908016204834
14.16162109375	123	0.16198000311851501	0.7551500201225281	0.6640899777412415	4.947090148925781	4.992849826812744
14.17767333984375	123	0.16198000311851501	0.7551500201225281	0.6667400002479553	4.954919815063477	5.0154500007629395
14.19439697265625	123	0.12856000661849976	0.7211199998855591	0.6667400002479553	4.942800045013428	5.0413498878479
14.21099853515625	123	0.12705999612808228	0.7028499841690063	0.6667400002479553	4.956099987030029	5.056660175323486
14.22686767578125	127	0.10475999861955643	0.705269992351532	0.6988849639892578	4.939650058746338	5.045269966125488
14.2427978515625	127	0.08421999961137772	0.7028499841690063	0.6988849639892578	5.010560035705566	5.039770126342773
14.25909423828125	127	0.06650000065565109	0.6962699890136719	0.6988849639892578	4.980169773101807	5.059659957885742
14.27569580078125	127	0.06167000159621239	0.6814000010490417	0.7413749694824219	5.003880023956299	5.05072021484375
14.29248046875	127	0.06167000159621239	0.6310700178146362	0.7413749694824219	4.962210178375244	5.0960001945495605
14.30999755859375	127	0.06706999987363815	0.6310700178146362	0.7413749694824219	4.9936299324035645	5.13001012802124
14.326416015625	127	0.06706999987363815	0.6310700178146362	0.7428300380706787	4.935790061950684	5.1262102127075195
14.34259033203125	127	0.06283000111579895	0.6310700178146362	0.7428300380706787	5.089240074157715	5.02701997756958
14.359130859375	127	0.06283000111579895	0.6377599835395813	0.7428300380706787	4.940810203552246	5.129209995269775
14.376708984375	123	0.07412000000476837	0.6425700187683105	0.7039899826049805	4.939300060272217	5.115230083465576
14.391845703125	123	0.24650000035762787	0.6456999778747559	0.7039899826049805	5.089169979095459	5.322869777679443
14.41064453125	123	0.4265500009059906	0.68954998254776	0.7039899826049805	5.079790115356445	5.030529975891113
14.42413330078125	123	0.43083998560905457	0.6946700215339661	0.7520099878311157	5.0476298332214355	4.972740173339844
14.44024658203125	123	0.49737000465393066	0.6946700215339661	0.7520099878311157	4.838129997253418	4.731880187988281
14.45794677734375	123	0.5137900114059448	0.6807100176811218	0.7520099878311157	4.914239883422852	4.732339859008789
14.47283935546875	123	0.5148599743843079	0.6807100176811218	0.744979977607727	4.929749965667725	4.846700191497803
14.49005126953125	123	0.5137900114059448	0.6999199986457825	0.744979977607727	4.950099945068359	4.796639919281006
14.5054931640625	123	0.5095300078392029	0.7136499881744385	0.744979977607727	5.039179801940918	4.8501200675964355
14.5223388671875	127	0.5095300078392029	0.7136499881744385	0.6997699737548828	4.938769817352295	4.911739826202393
14.53936767578125	127	0.5155199766159058	0.7136499881744385	0.6997699737548828	4.885980129241943	4.765089988708496
14.5565185546875	127	0.5700399875640869	0.7071999907493591	0.6997699737548828	4.978209972381592	4.7501301765441895
14.5728759765625	123	0.5716699957847595	0.7010200023651123	0.6667400002479553	5.066860198974609	4.716629981994629
14.589599609375	123	0.5833899974822998	0.6984999775886536	0.6667400002479553	4.9936699867248535	4.61161994934082
14.60693359375	123	0.5835099816322327	0.6984999775886536	0.6667400002479553	4.987070083618164	4.60791015625
14.62158203125	123	0.5835099816322327	0.7048699855804443	0.6982499957084656	4.99806022644043	4.586609840393066
14.63909912109375	123	0.5964099764823914	0.7258099913597107	0.6982499957084656	4.929349899291992	4.579820156097412
14.65533447265625	123	0.5982300043106079	0.7258099913597107	0.6982499957084656	4.969590187072754	4.6078901290893555
14.671142578125	127	0.5964099764823914	0.7200199961662292	0.7385250329971313	4.943739891052246	4.6072998046875
14.687255859375	127	0.5877299904823303	0.6704400181770325	0.7385250329971313	4.926680088043213	4.63493013381958
14.7039794921875	127	0.5874500274658203	0.661050021648407	0.7385250329971313	5.014989852905273	4.621819972991943
14.72027587890625	127	0.5874500274658203	0.6440100073814392	0.7459399700164795	5.033090114593506	4.604619979858398
14.73773193359375	127	0.5874500274658203	0.5713800191879272	0.7459399700164795	4.876180171966553	4.4939799308776855
14.75244140625	127	0.5949900150299072	0.5713800191879272	0.7459399700164795	4.892459869384766	4.564260005950928
14.77056884765625	127	0.5960299968719482	0.5823100209236145	0.7024149894714355	4.919579982757568	4.559720039367676
14.7869873046875	127	0.7621899843215942	0.5898699760437012	0.7024149894714355	5.003910064697266	4.5029401779174805
14.80487060546875	127	0.7712900042533875	0.6237900257110596	0.7024149894714355	5.000679969787598	4.509079933166504
14.81866455078125	123	0.7759900093078613	0.6320800185203552	0.7428399920463562	5.056459903717041	4.6140899658203125
14.83544921875	123	0.7712900042533875	0.6320800185203552	0.7428399920463562	4.910940170288086	4.467189788818359
14.85223388671875	123	0.7657600045204163	0.6255000233650208	0.7428399920463562	4.887869834899902	4.527009963989258
14.86773681640625	127	0.7657600045204163	0.6255000233650208	0.7213599681854248	4.92572021484375	4.443039894104004
14.88458251953125	127	0.7656199932098389	0.6288800239562988	0.7213599681854248	4.840970039367676	4.422460079193115
14.9000244140625	127	0.7631300091743469	0.6288800239562988	0.7213599681854248	4.835390090942383	4.460209846496582
14.91748046875	123	0.7631300091743469	0.6288800239562988	0.7478299736976624	4.835149765014648	4.430580139160156
14.9345703125	123	0.7960399985313416	0.6455100178718567	0.7478299736976624	4.802969932556152	4.332590103149414
14.95013427734375	123	0.7960399985313416	0.7034199833869934	0.7478299736976624	4.842229843139648	4.490250110626221
14.9674072265625	127	0.7931600213050842	0.7034199833869934	0.6837450265884399	4.907660007476807	4.448209762573242
14.982177734375	127	0.7841899991035461	0.7097300291061401	0.6837450265884399	4.729030132293701	4.397719860076904
14.99884033203125	127	0.7841899991035461	0.7317500114440918	0.6837450265884399	4.756030082702637	4.388929843902588
15.0147705078125	123	0.7846199870109558	0.7317500114440918	0.7527999877929688	4.885419845581055	4.457119941711426
15.03216552734375	123	0.8965100049972534	0.7312099933624268	0.7527999877929688	4.662099838256836	4.454649925231934
15.048095703125	123	0.9132900238037109	0.7162700295448303	0.7527999877929688	4.699999809265137	4.462440013885498
15.06475830078125	127	0.9183400273323059	0.7102800011634827	0.7451050281524658	4.714479923248291	4.369850158691406
15.08099365234375	127	0.9196900129318237	0.6694300174713135	0.7451050281524658	4.623950004577637	4.405670166015625
15.09808349609375	127	0.943120002746582	0.6651700139045715	0.7451050281524658	4.688739776611328	4.503970146179199
15.1158447265625	123	0.9454699754714966	0.6694300174713135	0.7504000067710876	4.677969932556152	4.391510009765625
15.13153076171875	123	0.9454699754714966	0.6830999851226807	0.7504000067710876	4.629419803619385	4.30256986618042
15.14776611328125	123	0.9227700233459473	0.6831200122833252	0.7504000067710876	4.60044002532959	4.384459972381592
15.1636962890625	127	0.9170299768447876	0.6910799741744995	0.7126500010490417	4.5960798263549805	4.3542799949646
15.179931640625	127	0.9170299768447876	0.7030500173568726	0.7126500010490417	4.635059833526611	4.306859970092773
15.1966552734375	127	0.9236000180244446	0.7030500173568726	0.7126500010490417	4.599579811096191	4.3185200691223145
15.2130126953125	127	0.924589991569519	0.7011399865150452	0.705394983291626	4.546539783477783	4.359879970550537
15.22998046875	127	0.924589991569519	0.6790599822998047	0.705394983291626	4.526979923248291	4.348740100860596
15.24603271484375	127	0.8933699727058411	0.677869975566864	0.705394983291626	4.6167402267456055	4.3916401863098145
15.26312255859375	127	0.8933699727058411	0.6790599822998047	0.7063599824905396	4.643660068511963	4.322269916534424
15.278564453125	127	0.8933699727058411	0.846310019493103	0.7063599824905396	4.422239780426025	4.322259902954102
15.29632568359375	127	0.8920699954032898	0.8476600050926208	0.7063599824905396	4.38730001449585	4.3618998527526855
15.31329345703125	127	0.8899800181388855	0.846310019493103	0.7229599952697754	4.428369998931885	4.268350124359131
15.32830810546875	127	0.8774499893188477	0.8105900287628174	0.7229599952697754	4.380459785461426	4.308710098266602
15.344970703125	127	0.8774499893188477	0.8032400012016296	0.7229599952697754	4.499279975891113	4.2965497970581055
15.36187744140625	127	0.8809199929237366	0.8032400012016296	0.726830005645752	4.426080226898193	4.3047099113464355
15.3773193359375	127	0.8809199929237366	0.828760027885437	0.726830005645752	4.424499988555908	4.243030071258545
15.39337158203125	127	0.8687800168991089	0.828760027885437	0.726830005645752	4.381730079650879	4.316870212554932
15.409423828125	127	0.8687800168991089	0.828760027885437	0.7066199779510498	4.434959888458252	4.415860176086426
15.427978515625	127	0.8687800168991089	0.8323000073432922	0.7066199779510498	4.418089866638184	4.228330135345459
15.44293212890625	127	0.7906399965286255	0.8329399824142456	0.7066199779510498	4.805870056152344	4.058760166168213
15.459716796875	123	0.7856199741363525	0.8379200100898743	0.6990900039672852	4.752190113067627	4.227849960327148
15.4747314453125	123	0.49222999811172485	0.8581600189208984	0.6990900039672852	4.517139911651611	4.195799827575684
15.4937744140625	123	0.49222999811172485	0.8609899878501892	0.6990900039672852	4.478099822998047	4.232759952545166
15.50933837890625	123	0.49351999163627625	0.8581600189208984	0.7018499970436096	4.498859882354736	4.507090091705322
15.52789306640625	123	0.5006999969482422	0.8591700196266174	0.7018499970436096	4.470950126647949	4.229010105133057
15.5438232421875	123	0.5101000070571899	0.8573499917984009	0.7018499970436096	4.563630104064941	4.338950157165527
15.55914306640625	127	0.5101000070571899	0.8573499917984009	0.7117199897766113	4.597780227661133	4.381070137023926
15.57659912109375	127	0.5103800296783447	0.8573499917984009	0.7117199897766113	4.6763200759887695	4.400979995727539
15.59149169921875	127	0.5130699872970581	0.8706099987030029	0.7117199897766113	4.756010055541992	4.396049976348877
15.607421875	123	0.5130699872970581	0.8715999722480774	0.6990900039672852	4.578629970550537	4.309659957885742
15.6236572265625	123	0.5126000046730042	0.8867400288581848	0.6990900039672852	4.703629970550537	4.387040138244629
15.63995361328125	123	0.5126000046730042	0.8876500129699707	0.6990900039672852	4.733829975128174	4.445980072021484
15.65582275390625	127	0.5126000046730042	0.8867400288581848	0.7073049545288086	4.7779998779296875	4.434629917144775
15.67193603515625	127	0.30952998995780945	0.88264000415802	0.7073049545288086	4.7347002029418945	4.683070182800293
15.690673828125	127	0.16827000677585602	0.8772500157356262	0.7073049545288086	4.724219799041748	4.681260108947754
15.70654296875	127	0.16324999928474426	0.8772500157356262	0.7173299789428711	4.678199768066406	4.692659854888916
15.72174072265625	127	0.15751999616622925	0.8761900067329407	0.7173299789428711	4.600510120391846	4.0417799949646
15.73779296875	127	0.15751999616622925	0.874970018863678	0.7173299789428711	4.71042013168335	4.05443000793457
15.75433349609375	127	0.15526999533176422	0.8749899864196777	0.7170950174331665	4.69488000869751	4.173989772796631
15.771240234375	127	0.1244800016283989	0.8749899864196777	0.7170950174331665	4.658659934997559	4.092040061950684
15.78778076171875	127	0.1017799973487854	0.8799899816513062	0.7170950174331665	4.639900207519531	4.184040069580078
15.8052978515625	127	0.1017799973487854	0.8811799883842468	0.7068250179290771	4.6728901863098145	4.2637200355529785
15.81976318359375	127	0.13387000560760498	0.8838099837303162	0.7068250179290771	4.6879401206970215	4.099899768829346
15.8369140625	127	0.13961000740528107	0.886680006980896	0.7068250179290771	4.729629993438721	4.134250164031982
15.85400390625	123	0.13961000740528107	0.8838099837303162	0.7072499990463257	4.693840026855469	4.216949939727783
15.87091064453125	123	0.14640000462532043	0.8748000264167786	0.7072499990463257	4.664639949798584	4.157360076904297
15.8863525390625	123	0.14892999827861786	0.853879988193512	0.7072499990463257	4.740630149841309	4.296239852905273
15.9029541015625	127	0.1514900028705597	0.8520200252532959	0.7285100221633911	4.727819919586182	4.156740188598633
15.91943359375	127	0.25345999002456665	0.8256300091743469	0.7285100221633911	4.728219985961914	4.786829948425293
15.93719482421875	127	0.25345999002456665	0.8186900019645691	0.7285100221633911	4.782219886779785	4.832699775695801
15.95318603515625	123	0.24488000571727753	0.8186900019645691	0.7334399819374084	4.844679832458496	4.8378400802612305
15.9697265625	123	0.23885999619960785	0.8454499840736389	0.7334399819374084	4.752590179443359	4.870699882507324
15.98699951171875	123	0.23885999619960785	0.8526099920272827	0.7334399819374084	4.78154993057251	4.719930171966553
16.00274658203125	127	0.2464199960231781	0.8565999865531921	0.724810004234314	4.7376298904418945	4.782649993896484
16.01806640625	127	0.25130999088287354	0.8623600006103516	0.724810004234314	4.770810127258301	4.7012200355529785
16.03369140625	127	0.28700000047683716	0.8623600006103516	0.724810004234314	4.93710994720459	4.77101993560791
16.05078125	127	0.2916199862957001	0.8591200113296509	0.7124450206756592	4.724800109863281	4.813379764556885
16.068603515625	127	0.32363998889923096	0.8141400218009949	0.7124450206756592	4.764100074768066	4.791009902954102
16.0836181640625	127	0.3921799957752228	0.7843599915504456	0.7124450206756592	4.7939300537109375	4.553919792175293
16.1009521484375	123	0.3925600051879883	0.7843599915504456	0.6751099824905396	4.732659816741943	4.54640007019043
16.1165771484375	123	0.4115000069141388	0.8046299815177917	0.6751099824905396	4.639339923858643	4.590099811553955
16.1346435546875	123	0.4241900146007538	0.8121100068092346	0.6751099824905396	4.707620143890381	4.544229984283447
16.148681640625	123	0.4241900146007538	0.8180999755859375	0.7578700184822083	4.714330196380615	4.506760120391846
16.165283203125	123	0.40661001205444336	0.8553400039672852	0.7578700184822083	4.7485198974609375	4.573880195617676
16.18182373046875	123	0.402209997177124	0.8553400039672852	0.7578700184822083	4.730510234832764	4.6170501708984375
16.19842529296875	123	0.402209997177124	0.8553400039672852	0.7598099708557129	4.70782995223999	4.584670066833496
16.21441650390625	123	0.5940999984741211	0.8519799709320068	0.7598099708557129	4.663690090179443	4.342400074005127
16.2313232421875	123	0.6245200037956238	0.8092300295829773	0.7598099708557129	4.690430164337158	4.3225998878479
16.24798583984375	123	0.6245200037956238	0.8092300295829773	0.8118600249290466	4.641570091247559	4.539760112762451
16.263916015625	123	0.6245200037956238	0.811739981174469	0.8118600249290466	4.690299987792969	4.485829830169678
16.28179931640625	123	0.629069983959198	0.8172600269317627	0.8118600249290466	4.7228498458862305	4.470069885253906
16.29840087890625	127	0.629069983959198	0.8172600269317627	0.6983399987220764	4.6728901863098145	4.473730087280273
16.3145751953125	127	0.6159600019454956	0.8574600219726562	0.6983399987220764	4.667099952697754	4.456920146942139
16.3310546875	127	0.6159600019454956	0.8574600219726562	0.6983399987220764	4.704239845275879	4.488860130310059
16.34722900390625	127	0.6162300109863281	0.8574600219726562	0.7391600012779236	4.74560022354126	4.472449779510498
16.3631591796875	127	0.6874499917030334	0.8604599833488464	0.7391600012779236	4.742929935455322	4.442430019378662
16.3795166015625	127	0.7108799815177917	0.8638200163841248	0.7391600012779236	4.871099948883057	4.465429782867432
16.39569091796875	127	0.7108799815177917	0.8638200163841248	0.7190049886703491	4.872759819030762	4.637589931488037
16.412109375	127	0.7065500020980835	0.8540599942207336	0.7190049886703491	4.825920104980469	4.539370059967041
16.42852783203125	127	0.7065500020980835	0.8522700071334839	0.7190049886703491	4.886419773101807	4.4092698097229
16.4444580078125	127	0.7084400057792664	0.8507300019264221	0.7544950246810913	4.864540100097656	4.610199928283691
16.46075439453125	127	0.7084400057792664	0.839169979095459	0.7544950246810913	4.806789875030518	4.529250144958496
16.47735595703125	127	0.6922100186347961	0.8357599973678589	0.7544950246810913	4.919189929962158	4.51285982131958
16.4937744140625	127	0.6922100186347961	0.8357599973678589	0.7350450158119202	4.8884100914001465	4.620719909667969
16.51116943359375	127	0.7148500084877014	0.813979983329773	0.7350450158119202	4.873089790344238	4.5619401931762695
16.52685546875	127	0.7148500084877014	0.813979983329773	0.7350450158119202	4.922239780426025	4.42057991027832
16.5430908203125	127	0.7148500084877014	0.813979983329773	0.7389949560165405	4.882689952850342	4.550059795379639
16.56005859375	127	0.7080100178718567	0.813979983329773	0.7389949560165405	4.7624101638793945	4.447919845581055
16.57537841796875	127	0.7060999870300293	0.8623700141906738	0.7389949560165405	4.823180198669434	4.553579807281494
16.593017578125	127	0.7080100178718567	0.8623700141906738	0.7244899868965149	4.826849937438965	4.533510208129883
16.60980224609375	127	0.8388199806213379	0.21289999783039093	0.7244899868965149	4.914869785308838	4.54433012008667
16.6265869140625	127	0.8510900139808655	0.007009999826550484	0.7244899868965149	4.9976701736450195	4.598810195922852
16.64202880859375	127	0.8569999933242798	-0.016130000352859497	0.7090450525283813	4.9629998207092285	4.745369911193848
16.65802001953125	127	0.8586999773979187	0.007009999826550484	0.7090450525283813	4.961030006408691	4.703690052032471
16.67547607421875	127	0.8586999773979187	0.030489999800920486	0.7090450525283813	4.926770210266113	4.737349987030029
16.69183349609375	127	0.8522300124168396	0.05448000133037567	0.6900349855422974	4.982089996337891	4.77515983581543
16.70758056640625	127	0.8509100079536438	0.059579998254776	0.6900349855422974	4.898019790649414	4.6580400466918945
16.7239990234375	127	0.8497899770736694	0.07490000128746033	0.6900349855422974	4.881420135498047	4.701300144195557
16.74041748046875	127	0.8509100079536438	0.07490000128746033	0.7076550126075745	4.948790073394775	4.711850166320801
16.75665283203125	127	0.8575400114059448	0.07485000044107437	0.7076550126075745	4.917759895324707	4.762670040130615
16.7730712890625	127	0.8595799803733826	0.04926000162959099	0.7076550126075745	4.894830226898193	4.754270076751709
16.7906494140625	127	0.8595799803733826	0.04340000078082085	0.7076550126075745	4.886340141296387	4.754680156707764
16.806640625	127	0.8514999747276306	0.035829998552799225	0.7076550126075745	4.939859867095947	4.725669860839844
16.8226318359375	127	0.8385999798774719	-0.011180000379681587	0.7076550126075745	5.060460090637207	4.73022985458374
16.83978271484375	127	0.8385999798774719	-0.011180000379681587	0.7025250196456909	4.941830158233643	4.731550216674805
16.8577880859375	127	0.7693099975585938	0.054979998618364334	0.7025250196456909	4.809500217437744	4.639289855957031
16.87213134765625	127	0.7673400044441223	0.06785000115633011	0.7025250196456909	4.872690200805664	4.709939956665039
16.8892822265625	127	0.7693099975585938	0.06340000033378601	0.6812549829483032	4.789259910583496	4.621610164642334
16.90582275390625	127	0.7673400044441223	0.06785000115633011	0.6812549829483032	4.7631402015686035	4.52377986907959
16.921142578125	127	0.7354199886322021	0.08670999854803085	0.6812549829483032	4.8017401695251465	4.47721004486084
16.9376220703125	123	0.7354199886322021	0.09380000084638596	0.7143800258636475	4.631529808044434	4.564780235290527
16.95361328125	123	0.856909990310669	0.11000999808311462	0.7143800258636475	4.700479984283447	4.514309883117676
16.970947265625	123	0.8838599920272827	0.11595000326633453	0.7143800258636475	4.807680130004883	4.554029941558838
16.9869384765625	127	0.8838599920272827	0.11612000316381454	0.7291150093078613	4.736440181732178	4.4832000732421875
17.00347900390625	127	0.8842800259590149	0.11595000326633453	0.7291150093078613	4.5978498458862305	4.413939952850342
17.01983642578125	127	0.8842800259590149	0.10722000151872635	0.7291150093078613	4.685880184173584	4.389359951019287
17.03680419921875	127	0.8842800259590149	0.08326999843120575	0.7299649715423584	4.64838981628418	4.36230993270874
17.0521240234375	127	0.8857899904251099	0.08013000339269638	0.7299649715423584	4.538479804992676	4.454410076141357
17.06890869140625	127	0.8793100118637085	0.08326999843120575	0.7299649715423584	4.571410179138184	4.3427300453186035
17.0855712890625	123	0.8793100118637085	0.07840000092983246	0.7018499970436096	4.594799995422363	4.418109893798828
17.10308837890625	123	0.6523600220680237	0.09997999668121338	0.7018499970436096	4.729119777679443	4.428299903869629
17.11871337890625	123	0.6285799741744995	0.18250000476837158	0.7018499970436096	4.639750003814697	4.679790019989014
17.1370849609375	123	0.6281499862670898	0.18250000476837158	0.7295200228691101	4.544429779052734	4.490890026092529
17.1527099609375	123	0.6003299951553345	0.16440999507904053	0.7295200228691101	4.455599784851074	4.377989768981934
17.1688232421875	123	0.6001999974250793	0.14257000386714935	0.7295200228691101	4.511159896850586	4.398439884185791
17.185302734375	123	0.6003299951553345	0.14257000386714935	0.7295200228691101	4.565159797668457	4.310569763183594
17.2017822265625	123	0.6001999974250793	0.2379699945449829	0.7295200228691101	4.638130187988281	4.405320167541504
17.21649169921875	123	0.599370002746582	0.2538500130176544	0.7295200228691101	4.643239974975586	4.477059841156006
17.233642578125	123	0.5991299748420715	0.2632800042629242	0.6865100264549255	4.608399868011475	4.451910018920898
17.24969482421875	123	0.5972099900245667	0.2681199908256531	0.6865100264549255	4.552690029144287	4.4320597648620605
17.266845703125	123	0.5939800143241882	0.2681199908256531	0.6865100264549255	4.537240028381348	4.450709819793701
17.2847900390625	123	0.5939800143241882	0.2681199908256531	0.6865100264549255	4.531199932098389	4.452859878540039
17.29949951171875	123	0.6011300086975098	0.2681199908256531	0.6865100264549255	4.576409816741943	4.340519905090332
17.3167724609375	123	0.6011300086975098	0.24192999303340912	0.6865100264549255	4.542419910430908	4.383279800415039
17.3338623046875	123	0.6011300086975098	0.24192999303340912	0.6865100264549255	4.5878801345825195	4.422929763793945
17.3489990234375	123	0.5065000057220459	0.24192999303340912	0.6865100264549255	4.499350070953369	4.424220085144043
17.36602783203125	123	0.45434001088142395	0.20556999742984772	0.6865100264549255	4.545750141143799	4.602700233459473
17.38134765625	127	0.45267000794410706	0.1789499968290329	0.7273900508880615	4.509079933166504	4.5931501388549805
17.3980712890625	127	0.44991999864578247	0.16648000478744507	0.7273900508880615	4.413370132446289	4.540130138397217
17.41448974609375	127	0.4428499937057495	0.1411300003528595	0.7273900508880615	4.451519966125488	4.6023101806640625
17.43133544921875	123	0.44991999864578247	0.10450000315904617	0.7520099878311157	4.474140167236328	4.629539966583252
17.447265625	123	0.4428499937057495	0.07927999645471573	0.7520099878311157	4.506249904632568	4.590839862823486
17.46356201171875	123	0.4317600131034851	0.07927999645471573	0.7520099878311157	4.559060096740723	4.58450984954834
17.4801025390625	127	0.4317600131034851	0.10307999700307846	0.6980800032615662	4.494719982147217	4.6389899253845215
17.49658203125	127	0.43529999256134033	0.12044999748468399	0.6980800032615662	4.542709827423096	4.599959850311279
17.5135498046875	127	0.4459800124168396	0.12044999748468399	0.6980800032615662	4.664999961853027	4.591169834136963
17.52880859375	127	0.4495199918746948	0.09364999830722809	0.7719650268554688	4.566460132598877	4.738460063934326
17.54559326171875	127	0.4459800124168396	0.07317999750375748	0.7719650268554688	4.624889850616455	4.620029926300049
17.56378173828125	127	0.4048300087451935	0.07317999750375748	0.7719650268554688	4.613880157470703	4.6903300285339355
17.5787353515625	127	0.4048300087451935	0.07317999750375748	0.7157449722290039	4.609179973602295	4.681180000305176
17.5965576171875	127	0.42925000190734863	0.07291000336408615	0.7157449722290039	4.710669994354248	4.702509880065918
17.612060546875	127	0.42941001057624817	0.07291000336408615	0.7157449722290039	4.815810203552246	4.654819965362549
17.62860107421875	123	0.42941001057624817	0.08361999690532684	0.7450500130653381	4.663740158081055	4.772280216217041
17.645751953125	123	0.44391998648643494	0.08361999690532684	0.7450500130653381	4.723380088806152	4.701980113983154
17.6619873046875	123	0.4571700096130371	0.08361999690532684	0.7450500130653381	4.697179794311523	4.727910041809082
17.67791748046875	127	0.4604800045490265	0.09430000185966492	0.6894199848175049	4.702730178833008	4.76246976852417
17.6937255859375	127	0.5171800255775452	0.15682999789714813	0.6894199848175049	4.689519882202148	4.6152801513671875
17.70977783203125	127	0.6056699752807617	0.1786700040102005	0.6894199848175049	5.034589767456055	4.625470161437988
17.72784423828125	127	0.6056699752807617	0.1786700040102005	0.6834249496459961	4.824880123138428	4.632289886474609
17.7431640625	127	0.5969600081443787	0.1411599963903427	0.6834249496459961	4.778890132904053	4.626560211181641
17.7596435546875	127	0.5969600081443787	0.13866999745368958	0.6834249496459961	4.838930130004883	4.618169784545898
17.7772216796875	127	0.5969600081443787	0.1301099956035614	0.6822599768638611	4.819910049438477	4.588500022888184
17.79315185546875	127	0.5724800229072571	0.1301099956035614	0.6822599768638611	4.81210994720459	4.616079807281494
17.80816650390625	127	0.5717399716377258	0.13759000599384308	0.6822599768638611	4.867149829864502	4.659550189971924
17.82440185546875	127	0.5717399716377258	0.13759000599384308	0.6822599768638611	4.9072699546813965	4.661029815673828
17.84088134765625	127	0.6406300067901611	0.13759000599384308	0.6822599768638611	4.925610065460205	4.627240180969238
17.85736083984375	127	0.70073002576828	0.175929993391037	0.6822599768638611	5.019400119781494	4.678120136260986
17.87451171875	127	0.7014399766921997	0.175929993391037	0.7099900245666504	5.026000022888184	4.712069988250732
17.89111328125	127	0.7238600254058838	0.11542999744415283	0.7099900245666504	4.9827399253845215	4.688069820404053
17.90771484375	127	0.7498199939727783	0.1112700030207634	0.7099900245666504	4.993599891662598	4.595009803771973
17.92364501953125	123	0.7498199939727783	0.10835999995470047	0.7473099827766418	5.0160298347473145	4.637050151824951
17.9398193359375	123	0.7365900278091431	0.09703999757766724	0.7473099827766418	4.966939926147461	4.635540008544922
17.9560546875	123	0.736549973487854	0.09080000221729279	0.7473099827766418	5.039060115814209	4.74098014831543
17.972412109375	123	0.736549973487854	0.09080000221729279	0.7471399903297424	4.995200157165527	4.711470127105713
17.98876953125	123	0.7281799912452698	0.12852999567985535	0.7471399903297424	4.8847198486328125	4.634759902954102
18.00531005859375	123	0.7281799912452698	0.12852999567985535	0.7471399903297424	5.045179843902588	4.632009983062744
18.02166748046875	127	0.731909990310669	0.11392000317573547	0.7518550157546997	4.957640171051025	4.636340141296387
18.0382080078125	127	0.7643700242042542	0.07167000323534012	0.7518550157546997	5.0271501541137695	4.707359790802002
18.05499267578125	127	0.7762600183486938	0.059209998697042465	0.7518550157546997	4.995840072631836	4.600470066070557
18.0726318359375	127	0.7762600183486938	0.05113999918103218	0.6900349855422974	4.9918599128723145	4.613259792327881
18.087646484375	127	0.7542700171470642	0.059209998697042465	0.6900349855422974	4.930290222167969	4.668710231781006
18.10467529296875	127	0.71670001745224	0.122529998421669	0.6900349855422974	4.866040229797363	4.525209903717041
18.12188720703125	127	0.71670001745224	0.144119992852211	0.720550000667572	4.980470180511475	4.636720180511475
18.13690185546875	127	0.8886299729347229	0.144119992852211	0.720550000667572	4.803540229797363	4.48960018157959
18.154052734375	127	0.9075400233268738	0.13032999634742737	0.720550000667572	4.825590133666992	4.525169849395752
18.17047119140625	125	0.909089982509613	0.13032999634742737	0.666670024394989	5.010879993438721	4.502880096435547
18.1856689453125	125	0.909089982509613	0.16516000032424927	0.666670024394989	4.773079872131348	4.501160144805908
18.20245361328125	125	0.9049400091171265	0.1840900033712387	0.666670024394989	4.826499938964844	4.566140174865723
18.22003173828125	127	0.9041100144386292	0.1840900033712387	0.7178750038146973	4.8985700607299805	4.542709827423096
18.235595703125	127	0.9041100144386292	0.1537099927663803	0.7178750038146973	4.7636399269104	4.558330059051514
18.25311279296875	127	0.9152299761772156	0.12257000058889389	0.7178750038146973	4.715549945831299	4.671440124511719
18.2696533203125	127	0.9152299761772156	0.10234999656677246	0.7035150527954102	4.697490215301514	4.5205302238464355
18.2852783203125	127	0.9061599969863892	0.0757799968123436	0.7035150527954102	4.723440170288086	4.508200168609619
18.3028564453125	127	0.9055899977684021	0.0757799968123436	0.7035150527954102	4.763740062713623	4.576409816741943
18.3199462890625	127	0.9055899977684021	0.0757799968123436	0.7211350202560425	4.690040111541748	4.586550235748291
18.3345947265625	127	0.7444300055503845	0.060339998453855515	0.7211350202560425	4.94182014465332	4.579279899597168
18.351806640625	127	0.6164699792861938	-0.02166000008583069	0.7211350202560425	4.875	4.648129940032959
18.3680419921875	123	0.615149974822998	-0.02166000008583069	0.7039700150489807	4.885660171508789	4.530930042266846
18.38311767578125	123	0.4449700117111206	0.162650004029274	0.7039700150489807	4.649779796600342	4.747680187225342
18.4014892578125	123	0.34623000025749207	0.23033000528812408	0.7039700150489807	4.651679992675781	4.844009876251221
18.41632080078125	127	0.3446600139141083	0.23033000528812408	0.7572900056838989	4.7063798904418945	4.84004020690918
18.43359375	127	0.30204999446868896	0.1734900027513504	0.7572900056838989	4.641210079193115	4.800340175628662
18.44970703125	127	0.29934000968933105	0.14388999342918396	0.7572900056838989	4.657760143280029	4.8211798667907715
18.4654541015625	127	0.29934000968933105	0.14388999342918396	0.6920750141143799	4.683010101318359	4.852409839630127
18.48187255859375	127	0.29934000968933105	0.21994000673294067	0.6920750141143799	4.718979835510254	4.801499843597412
18.498291015625	127	0.31000998616218567	0.2229200005531311	0.6920750141143799	4.672450065612793	4.835239887237549
18.51458740234375	127	0.3209800124168396	0.2514199912548065	0.68517005443573	4.703169822692871	4.878029823303223
18.530517578125	127	0.3381200134754181	0.25949999690055847	0.68517005443573	4.632239818572998	4.892059803009033
18.5469970703125	127	0.3381200134754181	0.2514199912548065	0.68517005443573	4.677700042724609	4.912519931793213
18.56402587890625	127	0.33142998814582825	0.24503999948501587	0.7298150062561035	4.67834997177124	4.845779895782471
18.5806884765625	127	0.30663999915122986	0.1974399983882904	0.7298150062561035	4.770380020141602	4.879700183868408
18.59857177734375	127	0.29791000485420227	0.1961199939250946	0.7298150062561035	4.705860137939453	4.868969917297363
18.6146240234375	123	0.29791000485420227	0.1961199939250946	0.7019500136375427	4.6345601081848145	4.862420082092285
18.6312255859375	123	0.3334200084209442	0.24449999630451202	0.7019500136375427	4.643430233001709	4.993169784545898
18.6480712890625	123	0.4167200028896332	0.3677999973297119	0.7019500136375427	4.7127299308776855	4.772389888763428
18.66290283203125	127	0.4229300022125244	0.3677999973297119	0.7119849920272827	4.723239898681641	4.799689769744873
18.68017578125	127	0.42399999499320984	0.3449999988079071	0.7119849920272827	4.702099800109863	4.698430061340332
18.69647216796875	127	0.42399999499320984	0.31891998648643494	0.7119849920272827	4.681260108947754	4.732120037078857
18.71197509765625	127	0.41743001341819763	0.31891998648643494	0.7337999939918518	4.76186990737915	4.79341983795166
18.7301025390625	127	0.4110200107097626	0.2846199870109558	0.7337999939918518	4.800169944763184	4.704840183258057
18.74481201171875	127	0.4110200107097626	0.2846199870109558	0.7337999939918518	4.75393009185791	4.694940090179443
18.7613525390625	127	0.41266000270843506	0.2961300015449524	0.6942449808120728	4.703790187835693	4.917840003967285
18.777099609375	127	0.4134100079536438	0.31279000639915466	0.6942449808120728	4.695889949798584	4.65733003616333
18.7947998046875	127	0.4218499958515167	0.3645299971103668	0.6942449808120728	4.675300121307373	4.712540149688721
18.811767578125	127	0.4218499958515167	0.3645299971103668	0.6845700144767761	4.65024995803833	4.627649784088135
18.82916259765625	127	0.4088299870491028	0.34599998593330383	0.6845700144767761	4.75738000869751	4.478340148925781
18.843994140625	127	0.4088299870491028	0.3036400079727173	0.6845700144767761	4.725790023803711	4.361869812011719
18.86065673828125	47	0.4136900007724762	0.3036400079727173	0.7198699712753296	4.793759822845459	4.361869812011719
18.8778076171875	47	0.41690999269485474	0.3036400079727173	0.7198699712753296	4.841859817504883	4.361869812011719
18.8941650390625	47	0.42186999320983887	0.3238599896430969	0.7198699712753296	4.845789909362793	4.361869812011719
18.9112548828125	47	0.42186999320983887	0.3238599896430969	0.70278000831604	4.847300052642822	4.361869812011719
18.9273681640625	47	0.3981100022792816	0.2716200053691864	0.70278000831604	4.942080020904541	4.361869812011719
18.94329833984375	6	0.3981100022792816	0.2716200053691864	0.70278000831604	4.942080020904541	4.361869812011719
18.9576416015625	47	0.40738001465797424	0.2939999997615814	0.7009149789810181	4.892439842224121	4.361869812011719
18.974609375	47	0.44429999589920044	0.30970001220703125	0.7009149789810181	4.964469909667969	4.361869812011719
18.99072265625	47	0.44819000363349915	0.33875998854637146	0.7009149789810181	4.961190223693848	4.361869812011719
19.0076904296875	47	0.44819000363349915	0.33875998854637146	0.7006750106811523	4.966340065002441	4.361869812011719
19.0247802734375	47	0.5289300084114075	0.257099986076355	0.7006750106811523	5.003570079803467	4.361869812011719
19.0404052734375	47	0.5447199940681458	0.25060001015663147	0.7006750106811523	4.991690158843994	4.361869812011719
19.0574951171875	47	0.5447199940681458	0.23861999809741974	0.7261350154876709	5.032129764556885	4.361869812011719
19.0731201171875	47	0.5410100221633911	0.23861999809741974	0.7261350154876709	4.943190097808838	4.361869812011719
19.08929443359375	47	0.5382699966430664	0.23713000118732452	0.7261350154876709	4.9849700927734375	4.361869812011719
19.10565185546875	47	0.5382699966430664	0.23713000118732452	0.7261350154876709	5.001420021057129	4.361869812011719
19.1221923828125	127	0.5247200131416321	0.17779000103473663	0.7261350154876709	4.99084997177124	4.537330150604248
19.13909912109375	127	0.5097299814224243	0.09764000028371811	0.7261350154876709	5.087069988250732	4.854100227355957
19.1553955078125	127	0.5097299814224243	0.09764000028371811	0.7322750091552734	5.063419818878174	4.840760231018066
19.17218017578125	127	0.5299800038337708	0.09764000028371811	0.7322750091552734	5.064229965209961	4.852459907531738
19.18853759765625	127	0.535610020160675	0.12363000214099884	0.7322750091552734	5.102960109710693	4.952020168304443
19.2066650390625	127	0.535610020160675	0.12363000214099884	0.7395550012588501	5.058119773864746	4.938290119171143
19.22216796875	127	0.5296400189399719	0.10610000044107437	0.7395550012588501	5.062990188598633	5.061860084533691
19.2369384765625	127	0.5219200253486633	0.10610000044107437	0.7395550012588501	5.079410076141357	4.999579906463623
19.25347900390625	127	0.5219200253486633	0.10610000044107437	0.7254649996757507	5.067019939422607	4.956769943237305
19.2701416015625	127	0.5219200253486633	0.10610000044107437	0.7254649996757507	5.00754976272583	4.997079849243164
19.2864990234375	127	0.4722500145435333	0.10694999992847443	0.7254649996757507	5.058770179748535	5.150310039520264
19.3026123046875	127	0.47075000405311584	0.10694999992847443	0.7175350189208984	5.027860164642334	5.088749885559082
19.31915283203125	127	0.4382300078868866	0.10993999987840652	0.7175350189208984	4.912879943847656	5.102129936218262
19.33575439453125	127	0.4382300078868866	0.10993999987840652	0.7175350189208984	4.911479949951172	5.220759868621826
19.352294921875	127	0.4382300078868866	0.10993999987840652	0.7229899764060974	4.912439823150635	5.019539833068848
19.36932373046875	127	0.4382300078868866	0.10993999987840652	0.7229899764060974	4.904489994049072	5.019740104675293
19.38568115234375	127	0.42278000712394714	0.062130000442266464	0.7229899764060974	4.9430999755859375	5.075139999389648
19.40155029296875	127	0.42278000712394714	0.062130000442266464	0.7237850427627563	4.885019779205322	5.01416015625
19.418212890625	127	0.42065000534057617	0.10478000342845917	0.7237850427627563	4.985199928283691	4.944340229034424
19.435302734375	127	0.4181700050830841	0.11884000152349472	0.7237850427627563	4.89385986328125	5.010900020599365
19.45098876953125	127	0.4181700050830841	0.10478000342845917	0.7073049545288086	4.885000228881836	5.117380142211914
19.468505859375	127	0.42746999859809875	0.09328000247478485	0.7073049545288086	4.838479995727539	5.10122013092041
19.4854736328125	127	0.42746999859809875	0.08184000104665756	0.7073049545288086	4.857110023498535	5.0391998291015625
19.50042724609375	127	0.42746999859809875	0.08184000104665756	0.7379649877548218	4.913519859313965	5.03000020980835
19.51739501953125	127	0.42746999859809875	0.08184000104665756	0.7379649877548218	4.837530136108398	5.067299842834473
19.53314208984375	127	0.4263499975204468	0.08720999956130981	0.7379649877548218	4.914740085601807	5.012710094451904
19.54998779296875	127	0.4263499975204468	0.08720999956130981	0.7120649814605713	4.950669765472412	5.036990165710449
19.56591796875	127	0.4263499975204468	0.08664999902248383	0.7120649814605713	4.935229778289795	4.938940048217773
19.58233642578125	127	0.42552998661994934	0.08664999902248383	0.7120649814605713	4.957320213317871	5.003200054168701
19.59893798828125	127	0.42552998661994934	0.09471999853849411	0.7043049931526184	4.904679775238037	5.020709991455078
19.61566162109375	6	0.42552998661994934	0.09471999853849411	0.7043049931526184	4.904679775238037	5.020709991455078
19.6312255859375	6	0.42552998661994934	0.09471999853849411	0.7043049931526184	4.904679775238037	5.020709991455078
19.64990234375	6	0.42552998661994934	0.09471999853849411	0.7043049931526184	4.904679775238037	5.020709991455078
19.66546630859375	6	0.42552998661994934	0.09471999853849411	0.7043049931526184	4.904679775238037	5.020709991455078
19.68096923828125	6	0.42552998661994934	0.09471999853849411	0.7043049931526184	4.904679775238037	5.020709991455078
19.6978759765625	6	0.42552998661994934	0.09471999853849411	0.7043049931526184	4.904679775238037	5.020709991455078
19.71484375	6	0.42552998661994934	0.09471999853849411	0.7043049931526184	4.904679775238037	5.020709991455078
19.73089599609375	6	0.42552998661994934	0.09471999853849411	0.7043049931526184	4.904679775238037	5.020709991455078
19.74969482421875	6	0.42552998661994934	0.09471999853849411	0.7043049931526184	4.904679775238037	5.020709991455078
19.765869140625	6	0.42552998661994934	0.09471999853849411	0.7043049931526184	4.904679775238037	5.020709991455078
19.78240966796875	6	0.42552998661994934	0.09471999853849411	0.7043049931526184	4.904679775238037	5.020709991455078
19.79791259765625	6	0.42552998661994934	0.09471999853849411	0.7043049931526184	4.904679775238037	5.020709991455078
19.81378173828125	6	0.42552998661994934	0.09471999853849411	0.7043049931526184	4.904679775238037	5.020709991455078
19.83111572265625	6	0.42552998661994934	0.09471999853849411	0.7043049931526184	4.904679775238037	5.020709991455078
19.845947265625	6	0.42552998661994934	0.09471999853849411	0.7043049931526184	4.904679775238037	5.020709991455078
19.86199951171875	47	0.4772999882698059	0.20181000232696533	0.7043049931526184	5.0206298828125	5.020709991455078
19.87860107421875	127	0.4354900121688843	0.13447999954223633	0.7043049931526184	5.00806999206543	5.056980133056641
19.89495849609375	127	0.43377000093460083	0.13447999954223633	0.6956950426101685	5.021969795227051	5.147069931030273
19.9111328125	127	0.4354900121688843	0.14692999422550201	0.6956950426101685	5.074790000915527	5.011859893798828
19.927734375	127	0.44176000356674194	0.1588200032711029	0.6956950426101685	5.041820049285889	5.035530090332031
19.9442138671875	127	0.44345998764038086	0.14760999381542206	0.6843699812889099	5.045780181884766	5.047669887542725
19.95989990234375	127	0.46246999502182007	0.15491999685764313	0.6843699812889099	4.964560031890869	5.1956000328063965
19.97705078125	127	0.4691700041294098	0.14760999381542206	0.6843699812889099	5.032750129699707	5.163390159606934
19.99505615234375	127	0.4691700041294098	0.12801000475883484	0.7229599952697754	5.068530082702637	5.072999954223633
20.0107421875	127	0.44982001185417175	0.12001000344753265	0.7229599952697754	5.013390064239502	5.015649795532227
20.02679443359375	127	0.4483399987220764	0.07631999999284744	0.7229599952697754	5.003290176391602	5.071559906005859
20.043701171875	127	0.44982001185417175	0.07631999999284744	0.6911699771881104	5.065619945526123	5.085000038146973
20.059326171875	127	0.519569993019104	0.12716999650001526	0.6911699771881104	4.964389801025391	4.995220184326172
20.07525634765625	127	0.520110011100769	0.1469700038433075	0.6911699771881104	5.098569869995117	4.853300094604492
20.091796875	127	0.520110011100769	0.16707000136375427	0.7067350149154663	5.062580108642578	4.837560176849365
20.10784912109375	127	0.5324199795722961	0.17528000473976135	0.7067350149154663	4.947569847106934	4.994609832763672
20.12493896484375	127	0.5415700078010559	0.20291000604629517	0.7067350149154663	4.985320091247559	4.914309978485107
20.14129638671875	127	0.5415700078010559	0.20291000604629517	0.7279850244522095	4.971479892730713	4.89378023147583
20.1575927734375	127	0.5369700193405151	0.1673399955034256	0.7279850244522095	5.000669956207275	4.970769882202148
20.174072265625	127	0.536300003528595	0.13071000576019287	0.7279850244522095	4.913579940795898	4.902510166168213
20.19073486328125	127	0.536300003528595	0.13071000576019287	0.6666600108146667	4.973390102386475	4.806139945983887
20.2066650390625	127	0.5227900147438049	0.17784999310970306	0.6666600108146667	4.855589866638184	4.760550022125244
20.22503662109375	127	0.5224000215530396	0.20264999568462372	0.6666600108146667	4.945260047912598	4.778470039367676
20.241455078125	127	0.5224000215530396	0.22603000700473785	0.6727750301361084	4.943280220031738	4.7454400062561035
20.2568359375	127	0.5368000268936157	0.2501299977302551	0.6727750301361084	4.805170059204102	4.67057991027832
20.27386474609375	127	0.5392299890518188	0.2501299977302551	0.6727750301361084	4.860680103302002	4.789309978485107
20.2894287109375	125	0.5406299829483032	0.23259000480175018	0.6701599955558777	4.855030059814453	4.819729804992676
20.3062744140625	125	0.5547000169754028	0.2151300013065338	0.6701599955558777	4.86253023147583	4.557680130004883
20.32196044921875	125	0.6325500011444092	0.16558000445365906	0.6701599955558777	5.017330169677734	4.66500997543335
20.33831787109375	127	0.6325500011444092	0.1419599950313568	0.7014299631118774	4.842299938201904	4.685200214385986
20.35614013671875	127	0.6171900033950806	0.13956999778747559	0.7014299631118774	4.854979991912842	4.555339813232422
20.3712158203125	127	0.6171900033950806	0.13072000443935394	0.7014299631118774	4.8925700187683105	4.755519866943359
20.38763427734375	127	0.6182100176811218	0.1301099956035614	0.7235399484634399	4.921820163726807	4.778850078582764
20.40447998046875	127	0.6244400143623352	0.12522999942302704	0.7235399484634399	4.885540008544922	4.618460178375244
20.421630859375	127	0.6289700269699097	0.12522999942302704	0.7235399484634399	4.957729816436768	4.587900161743164
20.4376220703125	127	0.6289700269699097	0.11581999808549881	0.7235399484634399	4.959410190582275	4.64316987991333
20.454345703125	127	0.6293699741363525	0.11581999808549881	0.7235399484634399	4.966790199279785	4.571700096130371
20.4716796875	127	0.6304900050163269	0.11897999793291092	0.7235399484634399	4.869870185852051	4.611090183258057
20.48699951171875	127	0.6304900050163269	0.11897999793291092	0.7257800102233887	4.883319854736328	4.666639804840088
20.50299072265625	127	0.669160008430481	0.0532200001180172	0.7257800102233887	4.923890113830566	4.68189001083374
20.51849365234375	127	0.7531499862670898	0.04496999830007553	0.7257800102233887	5.069960117340088	4.6720099449157715
20.53570556640625	127	0.7531499862670898	0.04496999830007553	0.7384049892425537	4.979269981384277	4.684319972991943
20.55218505859375	127	0.7554500102996826	0.012760000303387642	0.7384049892425537	4.947579860687256	4.650030136108398
20.56878662109375	127	0.7571300268173218	-0.029600000008940697	0.7384049892425537	4.933080196380615	4.640900135040283
20.58489990234375	127	0.7571300268173218	-0.029600000008940697	0.7178249955177307	4.966020107269287	4.747489929199219
20.60101318359375	127	0.7392899990081787	0.012240000069141388	0.7178249955177307	4.855949878692627	4.61106014251709
20.617431640625	127	0.7373600006103516	0.05445000156760216	0.7178249955177307	4.918789863586426	4.690670013427734
20.63482666015625	127	0.7392899990081787	0.06943000108003616	0.7213150262832642	4.9184699058532715	4.639840126037598
20.65087890625	127	0.7404999732971191	0.09696000069379807	0.7213150262832642	4.827700138092041	4.6413798332214355
20.66705322265625	127	0.7516000270843506	0.0972599983215332	0.7213150262832642	5.0312299728393555	4.611879825592041
20.68389892578125	127	0.7516000270843506	0.12926000356674194	0.6715649962425232	5.029970169067383	4.648829936981201
20.701416015625	127	0.6982600092887878	0.1720999926328659	0.6715649962425232	4.949659824371338	4.507909774780273
20.7161865234375	127	0.5392600297927856	0.18217000365257263	0.6715649962425232	4.844289779663086	4.619609832763672
20.73260498046875	125	0.5378900170326233	0.19889000058174133	0.6701599955558777	4.779699802398682	4.604440212249756
20.7486572265625	125	0.5012400150299072	0.21060000360012054	0.6701599955558777	4.720290184020996	4.651120185852051
20.766357421875	125	0.5001500248908997	0.21060000360012054	0.6701599955558777	4.695970058441162	4.638070106506348
20.7830810546875	127	0.49834001064300537	0.1707099974155426	0.7476400136947632	4.774370193481445	4.662789821624756
20.79852294921875	127	0.49834001064300537	0.09442000091075897	0.7476400136947632	4.752699851989746	4.568079948425293
20.81524658203125	127	0.4991399943828583	0.03937000036239624	0.7476400136947632	4.723700046539307	4.633699893951416
20.8311767578125	127	0.4991399943828583	0.020339999347925186	0.7069649696350098	4.710790157318115	4.724339962005615
20.84735107421875	127	0.4991399943828583	0.020339999347925186	0.7069649696350098	4.771949768066406	4.6204400062561035
20.86407470703125	127	0.5012199878692627	0.07301999628543854	0.7069649696350098	4.8052802085876465	4.689350128173828
20.88037109375	127	0.5012199878692627	0.07301999628543854	0.7476400136947632	4.76869010925293	4.611839771270752
20.8966064453125	127	0.4288899898529053	0.04749000072479248	0.7476400136947632	4.630980014801025	4.736790180206299
20.9134521484375	127	0.4268600046634674	0.03221999853849411	0.7476400136947632	4.700630187988281	4.782830238342285
20.93133544921875	127	0.4268600046634674	0.03221999853849411	0.7051849961280823	4.785019874572754	4.768310070037842
20.946044921875	127	0.4081900119781494	0.08139999955892563	0.7051849961280823	4.631249904632568	4.808849811553955
20.96380615234375	127	0.4081900119781494	0.11057999730110168	0.7051849961280823	4.606170177459717	4.7743000984191895
20.980224609375	127	0.41297999024391174	0.13930000364780426	0.7051849961280823	4.641520023345947	4.796140193939209
20.99700927734375	127	0.4188700020313263	0.14077000319957733	0.7051849961280823	4.676549911499023	4.818779945373535
21.01336669921875	127	0.43413999676704407	0.14719000458717346	0.7051849961280823	4.763199806213379	4.817190170288086
21.02899169921875	125	0.43413999676704407	0.14719000458717346	0.7447999715805054	4.732840061187744	4.780710220336914
21.045654296875	125	0.43413999676704407	0.09364999830722809	0.7447999715805054	4.779280185699463	4.823619842529297
21.06207275390625	125	0.42546001076698303	0.09137000143527985	0.7447999715805054	4.815010070800781	5.043670177459717
21.077392578125	127	0.42546001076698303	0.09364999830722809	0.7462549805641174	4.849460124969482	4.911210060119629
21.0936279296875	127	0.4379499852657318	0.23193000257015228	0.7462549805641174	4.976749897003174	4.8391499519348145
21.10986328125	127	0.4456999897956848	0.2359600067138672	0.7462549805641174	4.917129993438721	4.8555498123168945
21.1263427734375	127	0.446260005235672	0.2359600067138672	0.6862000226974487	5.019100189208984	4.785280227661133
21.1429443359375	127	0.453220009803772	0.2657099962234497	0.6862000226974487	4.928609848022461	4.81997013092041
21.15997314453125	127	0.4699699878692627	0.3659299910068512	0.6862000226974487	4.919340133666992	4.799369812011719
21.1763916015625	127	0.4699699878692627	0.37316998839378357	0.6955850124359131	4.933750152587891	4.82135009765625
21.1927490234375	127	0.46830999851226807	0.3795500099658966	0.6955850124359131	4.9344401359558105	4.750720024108887
21.20965576171875	127	0.46731001138687134	0.37316998839378357	0.6955850124359131	5.0099101066589355	4.817249774932861
21.22637939453125	127	0.4659000039100647	0.37084999680519104	0.6955850124359131	5.009659767150879	4.833099842071533
21.24432373046875	127	0.46355998516082764	0.3691299855709076	0.6955850124359131	4.941949844360352	4.736700057983398
21.25848388671875	127	0.4551500082015991	0.31540000438690186	0.6955850124359131	5.00724983215332	4.801549911499023
21.27490234375	127	0.45322999358177185	0.31540000438690186	0.7332450151443481	5.008510112762451	4.801549911499023
21.29266357421875	127	0.45026999711990356	0.3036699891090393	0.7332450151443481	4.973209857940674	4.765989780426025
21.30853271484375	127	0.4484899938106537	0.29166001081466675	0.7332450151443481	5.007299900054932	4.753680229187012
21.32373046875	127	0.4482699930667877	0.29166001081466675	0.7072650194168091	5.016089916229248	4.761590003967285
21.34027099609375	127	0.44628000259399414	0.2855600118637085	0.7072650194168091	4.92894983291626	5.011829853057861
21.3575439453125	127	0.43070998787879944	0.207179993391037	0.7072650194168091	4.99606990814209	5.12293004989624
21.3736572265625	127	0.4249599874019623	0.19392000138759613	0.7115600109100342	4.979040145874023	4.98360013961792
21.38934326171875	127	0.4289799928665161	0.207179993391037	0.7115600109100342	4.952620029449463	5.061739921569824
21.40716552734375	127	0.42871999740600586	0.2707599997520447	0.7115600109100342	5.025350093841553	5.055180072784424
21.42327880859375	127	0.42871999740600586	0.2707599997520447	0.7424900531768799	5.025370121002197	5.055260181427002
21.4388427734375	127	0.42434999346733093	0.25446000695228577	0.7424900531768799	4.930749893188477	5.054150104522705
21.45611572265625	127	0.42072001099586487	0.18410000205039978	0.7424900531768799	4.981870174407959	5.039899826049805
21.472412109375	127	0.42434999346733093	0.18039000034332275	0.7051299810409546	4.95320987701416	5.052199840545654
21.48834228515625	127	0.4343400001525879	0.18039000034332275	0.7051299810409546	4.986680030822754	4.943809986114502
21.506591796875	127	0.4351400136947632	0.18828999996185303	0.7051299810409546	5.065859794616699	5.000569820404053
21.52374267578125	127	0.4351400136947632	0.18828999996185303	0.7051299810409546	5.04826021194458	4.984729766845703
21.5382080078125	127	0.4224199950695038	0.156700000166893	0.7051299810409546	4.992809772491455	5.052480220794678
21.55560302734375	127	0.42010000348091125	0.1484600007534027	0.7051299810409546	4.990670204162598	5.1338701248168945
21.5718994140625	127	0.42010000348091125	0.14374999701976776	0.7258650064468384	5.0023698806762695	5.076539993286133
21.58685302734375	127	0.41141998767852783	0.14374999701976776	0.7258650064468384	4.937530040740967	5.015059947967529
21.60430908203125	127	0.41141998767852783	0.14876000583171844	0.7258650064468384	5.033100128173828	5.136899948120117
21.62042236328125	127	0.41335999965667725	0.15084999799728394	0.662880003452301	5.009079933166504	5.084589958190918
21.6370849609375	127	0.42441999912261963	0.16571000218391418	0.662880003452301	4.89378023147583	5.1148200035095215
21.6529541015625	127	0.42925000190734863	0.2416599988937378	0.662880003452301	4.89946985244751	5.012440204620361
21.66943359375	127	0.4308199882507324	0.2770400047302246	0.662880003452301	4.9347100257873535	4.993000030517578
21.68572998046875	127	0.4495199918746948	0.2770400047302246	0.662880003452301	4.995120048522949	4.978499889373779
21.70367431640625	127	0.4495199918746948	0.27423998713493347	0.662880003452301	5.011670112609863	5.001190185546875
21.71826171875	127	0.45120999217033386	0.26326000690460205	0.689674973487854	5.024419784545898	5.105519771575928
21.73614501953125	127	0.5334100127220154	0.22080999612808228	0.689674973487854	4.933430194854736	4.973939895629883
21.75213623046875	127	0.5416799783706665	0.211899995803833	0.689674973487854	5.00186014175415	4.88185977935791
21.7681884765625	127	0.5416799783706665	0.19404999911785126	0.7025399804115295	4.953859806060791	4.944580078125
21.7838134765625	127	0.531279981136322	0.17976999282836914	0.7025399804115295	4.938600063323975	4.80994987487793
21.8001708984375	127	0.5297600030899048	0.16312000155448914	0.7025399804115295	4.946839809417725	4.790949821472168
21.816650390625	127	0.5297600030899048	0.13705000281333923	0.7343149781227112	4.935229778289795	4.9474101066589355
21.83343505859375	127	0.5217300057411194	0.10857000201940536	0.7343149781227112	4.902369976043701	4.885109901428223
21.8504638671875	127	0.5217300057411194	0.07255999743938446	0.7343149781227112	4.919859886169434	4.905389785766602
21.8660888671875	127	0.5217300057411194	0.07255999743938446	0.7066400051116943	4.955359935760498	4.911990165710449
21.88250732421875	127	0.5281400084495544	0.12790000438690186	0.7066400051116943	4.822909832000732	4.725369930267334
21.89923095703125	127	0.5331900119781494	0.14725999534130096	0.7066400051116943	4.8361101150512695	4.896639823913574
21.915771484375	127	0.5339599847793579	0.1614300012588501	0.6392800211906433	4.992549896240234	4.8294901847839355
21.93206787109375	127	0.5469200015068054	0.1614300012588501	0.6392800211906433	4.954349994659424	4.911320209503174
21.94854736328125	127	0.5495399832725525	0.15487000346183777	0.6392800211906433	4.990749835968018	4.867839813232422
21.96539306640625	127	0.5501499772071838	0.15487000346183777	0.6341949701309204	4.97081995010376	4.781040191650391
21.98199462890625	127	0.5495399832725525	0.1741899996995926	0.6341949701309204	4.9031901359558105	4.778379917144775
21.99822998046875	127	0.5474100112915039	0.191880002617836	0.6341949701309204	4.943359851837158	4.865779876708984
22.0146484375	127	0.5450000166893005	0.191880002617836	0.7093250155448914	4.963590145111084	4.880370140075684
22.03125	127	0.5376099944114685	0.18768000602722168	0.7093250155448914	4.900969982147217	4.8822197914123535
22.04705810546875	127	0.5371500253677368	0.13510000705718994	0.7093250155448914	4.946660041809082	4.825520038604736
22.06292724609375	127	0.5361199975013733	0.1283400058746338	0.6794149875640869	4.980519771575928	4.883609771728516
22.08258056640625	127	0.5257800221443176	0.1283400058746338	0.6794149875640869	5.077270030975342	4.9102702140808105
22.0963134765625	127	0.5206999778747559	0.14666999876499176	0.6794149875640869	5.1285200119018555	4.923870086669922
22.11322021484375	127	0.5206999778747559	0.16800999641418457	0.6715649962425232	5.023399829864502	5.06436014175415
22.130126953125	127	0.5206999778747559	0.2049500048160553	0.6715649962425232	5.046810150146484	4.950349807739258
22.145263671875	127	0.4859200119972229	0.2049500048160553	0.6715649962425232	5.042449951171875	5.133319854736328
22.1617431640625	127	0.48438000679016113	0.19750000536441803	0.7072650194168091	5.072420120239258	5.150129795074463
22.1785888671875	127	0.46713000535964966	0.14730000495910645	0.7072650194168091	5.003049850463867	5.102069854736328
22.19573974609375	127	0.4428499937057495	0.12803000211715698	0.7072650194168091	5.049260139465332	5.128689765930176
22.21124267578125	127	0.4428499937057495	0.11879000067710876	0.7398699522018433	5.04571008682251	5.168139934539795
22.22735595703125	127	0.45267000794410706	0.11879000067710876	0.7398699522018433	5.046309947967529	5.113679885864258
22.243896484375	127	0.4530400037765503	0.13202999532222748	0.7398699522018433	5.066539764404297	5.112380027770996
22.26171875	127	0.45267000794410706	0.13202999532222748	0.7276600003242493	5.019839763641357	5.1109700202941895
22.2774658203125	127	0.4514800012111664	0.13120000064373016	0.7276600003242493	4.943439960479736	5.1186699867248535
22.29534912109375	127	0.4474700093269348	0.12476000189781189	0.7276600003242493	4.940539836883545	5.099949836730957
22.3114013671875	127	0.4474700093269348	0.12476000189781189	0.7398699522018433	4.959390163421631	5.099629878997803
22.32696533203125	127	0.44663000106811523	0.08656000345945358	0.7398699522018433	4.936409950256348	5.127449989318848
22.344482421875	127	0.44663000106811523	0.08656000345945358	0.7398699522018433	5.000919818878174	5.12322998046875
22.36016845703125	127	0.4457800090312958	0.09875000268220901	0.6955850124359131	4.939760208129883	5.102759838104248
22.37506103515625	127	0.4252699911594391	0.11912000179290771	0.6955850124359131	4.911509990692139	5.084080219268799
22.391845703125	127	0.4252699911594391	0.14302000403404236	0.6955850124359131	4.909820079803467	5.022339820861816
22.4085693359375	127	0.4252699911594391	0.14302000403404236	0.7282699942588806	4.93582010269165	5.073969841003418
22.42529296875	127	0.4285700023174286	0.14925000071525574	0.7282699942588806	4.928289890289307	5.015059947967529
22.4415283203125	127	0.4285700023174286	0.14925000071525574	0.7282699942588806	4.899199962615967	5.004610061645508
22.4576416015625	127	0.4285700023174286	0.14813999831676483	0.6848800182342529	4.9509100914001465	5.090680122375488
22.47418212890625	127	0.4419200122356415	0.1442199945449829	0.6848800182342529	4.827390193939209	4.974939823150635
22.4908447265625	127	0.44356000423431396	0.13220000267028809	0.6848800182342529	4.9633002281188965	4.9980998039245605
22.506591796875	127	0.4419200122356415	0.13220000267028809	0.7031850218772888	4.994379997253418	5.027770042419434
22.52496337890625	127	0.24765999615192413	0.16438999772071838	0.7031850218772888	4.806049823760986	5.047540187835693
22.54168701171875	127	0.24511000514030457	0.16534000635147095	0.7031850218772888	4.988530158996582	5.048439979553223
22.55596923828125	127	0.24511000514030457	0.17075000703334808	0.7073850035667419	4.922719955444336	5.097040176391602
22.5723876953125	127	0.24511000514030457	0.17271000146865845	0.7073850035667419	4.925650119781494	5.024409770965576
22.58880615234375	127	0.2564600110054016	0.17799000442028046	0.7073850035667419	4.924990177154541	4.947519779205322
22.6053466796875	127	0.2564600110054016	0.17799000442028046	0.7026450037956238	4.914150238037109	5.052219867706299
22.6221923828125	127	0.254830002784729	0.17799000442028046	0.7026450037956238	4.927609920501709	4.909570217132568
22.63916015625	127	0.23136000335216522	0.17541000247001648	0.7026450037956238	4.8833699226379395	4.954800128936768
22.655029296875	127	0.23136000335216522	0.17541000247001648	0.6783599853515625	4.905720233917236	4.983419895172119
22.67156982421875	127	0.24086999893188477	0.2096399962902069	0.6783599853515625	4.913010120391846	5.140590190887451
22.68792724609375	127	0.24864999949932098	0.22529000043869019	0.6783599853515625	4.943120002746582	5.000269889831543
22.7034912109375	127	0.24864999949932098	0.22529000043869019	0.7161099910736084	4.949309825897217	4.961780071258545
22.7205810546875	127	0.23196999728679657	0.16366000473499298	0.7161099910736084	4.9001898765563965	4.921539783477783
22.73748779296875	127	0.21145999431610107	0.16245999932289124	0.7161099910736084	4.9583001136779785	4.938199996948242
22.754150390625	127	0.21145999431610107	0.16245999932289124	0.6636899709701538	4.948090076446533	4.937779903411865
22.76971435546875	127	0.28242000937461853	0.18567000329494476	0.6636899709701538	4.939320087432861	4.868229866027832
22.78594970703125	127	0.3998599946498871	0.19617000222206116	0.6636899709701538	4.977789878845215	4.85890007019043
22.80426025390625	127	0.40213000774383545	0.19617000222206116	0.7068049907684326	4.975639820098877	4.905270099639893
22.819091796875	127	0.4884899854660034	0.17488999664783478	0.7068049907684326	4.9060797691345215	4.7555999755859375
22.835205078125	127	0.5008500218391418	0.16247999668121338	0.7068049907684326	4.943739891052246	4.813010215759277
22.85150146484375	127	0.501230001449585	0.15592999756336212	0.691985011100769	4.872580051422119	4.635220050811768
22.8680419921875	127	0.5133399963378906	0.15592999756336212	0.691985011100769	4.941649913787842	4.857500076293945
22.88421630859375	127	0.5135599970817566	0.19458000361919403	0.691985011100769	4.994699954986572	4.769390106201172
22.90093994140625	127	0.5135599970817566	0.19458000361919403	0.7362699508666992	4.910059928894043	4.80728006362915
22.91864013671875	127	0.5135599970817566	0.19729000329971313	0.7362699508666992	4.824779987335205	4.771669864654541
22.93414306640625	127	0.5106599926948547	0.21907000243663788	0.7362699508666992	4.907740116119385	4.904170036315918
22.95147705078125	127	0.5106599926948547	0.21907000243663788	0.732105016708374	4.915229797363281	4.973869800567627
22.9674072265625	127	0.508620023727417	0.12626999616622925	0.732105016708374	4.8937201499938965	4.82981014251709
22.98358154296875	127	0.4997200071811676	0.10238999873399734	0.732105016708374	4.8523101806640625	4.946420192718506
23.00103759765625	127	0.4997200071811676	0.10238999873399734	0.6914750337600708	4.96619987487793	4.780370235443115
23.0162353515625	127	0.5700799822807312	0.14470000565052032	0.6914750337600708	4.892920017242432	4.694950103759766
23.03326416015625	127	0.5797799825668335	0.17504000663757324	0.6914750337600708	4.94543981552124	4.743680000305176
23.0499267578125	127	0.5797799825668335	0.17504000663757324	0.6927599906921387	4.95458984375	4.733409881591797
23.06689453125	127	0.5685700178146362	0.17055000364780426	0.6927599906921387	4.858950138092041	4.784949779510498
23.0838623046875	127	0.5685700178146362	0.1513800024986267	0.6927599906921387	4.97327995300293	4.788330078125
23.1005859375	127	0.5685700178146362	0.12827999889850616	0.7526849508285522	4.8869099617004395	4.744530200958252
23.1165771484375	127	0.5586000084877014	0.08792000263929367	0.7526849508285522	4.903140068054199	4.716939926147461
23.13128662109375	127	0.5576599836349487	0.0863799974322319	0.7526849508285522	4.956729888916016	4.751550197601318
23.14898681640625	127	0.5557399988174438	0.0863799974322319	0.6687549948692322	4.873889923095703	4.724780082702637
23.1646728515625	127	0.5443900227546692	0.16737000644207	0.6687549948692322	4.838749885559082	4.716129779815674
23.1810302734375	127	0.5235599875450134	0.20149999856948853	0.6687549948692322	4.870250225067139	4.696839809417725
23.19769287109375	127	0.5203499794006348	0.20149999856948853	0.6947550177574158	4.893119812011719	4.779930114746094
23.21368408203125	127	0.45917001366615295	0.1844799965620041	0.6947550177574158	4.736020088195801	4.915050029754639
23.22930908203125	127	0.4543299973011017	0.17844000458717346	0.6947550177574158	4.874539852142334	4.918499946594238
23.24627685546875	127	0.45917001366615295	0.1412000060081482	0.7186449766159058	4.882969856262207	4.901289939880371
23.2625732421875	127	0.4600200057029724	0.14086000621318817	0.7186449766159058	4.812709808349609	4.897669792175293
23.27947998046875	127	0.4600200057029724	0.14086000621318817	0.7186449766159058	4.95911979675293	4.922399997711182
23.2962646484375	127	0.4600200057029724	0.14086000621318817	0.6813549995422363	4.741809844970703	4.843560218811035
23.3116455078125	127	0.4917899966239929	0.1427299976348877	0.6813549995422363	4.893519878387451	4.901269912719727
23.3294677734375	127	0.5616199970245361	0.1427299976348877	0.6813549995422363	4.910749912261963	4.868509769439697
23.34698486328125	127	0.5619000196456909	0.1427299976348877	0.703855037689209	4.884659767150879	4.924620151519775
23.36102294921875	127	0.758109986782074	0.1491899937391281	0.703855037689209	5.009850025177002	4.841780185699463
23.37774658203125	127	0.7644799947738647	0.1345299929380417	0.703855037689209	5.041729927062988	4.817039966583252
23.3958740234375	127	0.7644799947738647	0.1491899937391281	0.7038149833679199	5.090199947357178	4.8335700035095215
23.41143798828125	127	0.7623199820518494	0.14452999830245972	0.7038149833679199	5.072619915008545	4.758580207824707
23.42803955078125	127	0.7599999904632568	0.14452999830245972	0.7038149833679199	5.000120162963867	4.833529949188232
23.4442138671875	127	0.7581300139427185	0.13798999786376953	0.7248849868774414	5.019229888916016	4.843999862670898
23.4605712890625	127	0.7599999904632568	0.09673000127077103	0.7248849868774414	5.068699836730957	4.821979999542236
23.47650146484375	127	0.76801997423172	0.09673000127077103	0.7248849868774414	5.036520004272461	4.80810022354126
23.49237060546875	127	0.76801997423172	0.10219000279903412	0.6837400197982788	5.060939788818359	4.818860054016113
23.5091552734375	127	0.7605100274085999	0.13992999494075775	0.6837400197982788	5.025819778442383	4.8391900062561035
23.5255126953125	127	0.7597000002861023	0.15206000208854675	0.6837400197982788	5.067969799041748	4.858839988708496
23.5419921875	127	0.7585499882698059	0.13992999494075775	0.7045049667358398	5.11230993270874	4.90378999710083
23.55908203125	127	0.4812999963760376	0.08449999988079071	0.7045049667358398	4.983160018920898	5.030529975891113
23.57635498046875	127	0.3463299870491028	0.06425999850034714	0.7045049667358398	4.968570232391357	5.146969795227051
23.59136962890625	127	0.3463299870491028	0.06425999850034714	0.683709979057312	4.968329906463623	5.229050159454346
23.6085205078125	127	0.30167001485824585	0.09577000141143799	0.683709979057312	4.911499977111816	5.09197998046875
23.62445068359375	127	0.30167001485824585	0.13795000314712524	0.683709979057312	4.933279991149902	5.131750106811523
23.64068603515625	127	0.304749995470047	0.13978999853134155	0.69159996509552	4.878210067749023	5.053619861602783
23.65850830078125	127	0.304749995470047	0.13978999853134155	0.69159996509552	4.83165979385376	5.103320121765137
23.6746826171875	127	0.30208998918533325	0.10272999852895737	0.69159996509552	4.831500053405762	5.005099773406982
23.69049072265625	127	0.30208998918533325	0.10272999852895737	0.6886099576950073	4.91018009185791	5.038909912109375
23.706787109375	127	0.3025299906730652	0.10913000255823135	0.6886099576950073	4.791470050811768	4.994629859924316
23.723388671875	127	0.3025299906730652	0.10913000255823135	0.6886099576950073	4.830049991607666	4.9924798011779785
23.739501953125	127	0.29923000931739807	0.10913000255823135	0.703510046005249	4.863420009613037	5.249040126800537
23.75537109375	127	0.21583999693393707	0.0967399999499321	0.703510046005249	4.773129940032959	4.963319778442383
23.7713623046875	127	0.2012699991464615	0.07539000362157822	0.703510046005249	4.848299980163574	5.074510097503662
23.78863525390625	127	0.19847999513149261	0.07539000362157822	0.6945649981498718	4.976099967956543	5.083000183105469
23.80474853515625	127	0.19029000401496887	0.09554000198841095	0.6945649981498718	4.726230144500732	4.8881001472473145
23.8209228515625	127	0.19029000401496887	0.10126999765634537	0.6945649981498718	4.911250114440918	4.928329944610596
23.83709716796875	127	0.1932000070810318	0.10134000331163406	0.699334979057312	4.839250087738037	4.945109844207764
23.85394287109375	127	0.20961999893188477	0.23082999885082245	0.699334979057312	4.728740215301514	4.960509777069092
23.8707275390625	6	0.20961999893188477	0.23082999885082245	0.699334979057312	4.728740215301514	4.960509777069092
23.88671875	6	0.20961999893188477	0.23082999885082245	0.699334979057312	4.728740215301514	4.960509777069092
23.90472412109375	6	0.20961999893188477	0.23082999885082245	0.699334979057312	4.728740215301514	4.960509777069092
23.92034912109375	6	0.20961999893188477	0.23082999885082245	0.699334979057312	4.728740215301514	4.960509777069092
23.936279296875	6	0.20961999893188477	0.23082999885082245	0.699334979057312	4.728740215301514	4.960509777069092
23.9527587890625	6	0.20961999893188477	0.23082999885082245	0.699334979057312	4.728740215301514	4.960509777069092
23.9691162109375	6	0.20961999893188477	0.23082999885082245	0.699334979057312	4.728740215301514	4.960509777069092
23.9859619140625	6	0.20961999893188477	0.23082999885082245	0.699334979057312	4.728740215301514	4.960509777069092
24.001708984375	6	0.20961999893188477	0.23082999885082245	0.699334979057312	4.728740215301514	4.960509777069092
24.01885986328125	6	0.20961999893188477	0.23082999885082245	0.699334979057312	4.728740215301514	4.960509777069092
24.0350341796875	6	0.20961999893188477	0.23082999885082245	0.699334979057312	4.728740215301514	4.960509777069092
24.05126953125	6	0.20961999893188477	0.23082999885082245	0.699334979057312	4.728740215301514	4.960509777069092
24.0677490234375	6	0.20961999893188477	0.23082999885082245	0.699334979057312	4.728740215301514	4.960509777069092
24.08465576171875	6	0.20961999893188477	0.23082999885082245	0.699334979057312	4.728740215301514	4.960509777069092
24.1005859375	6	0.20961999893188477	0.23082999885082245	0.699334979057312	4.728740215301514	4.960509777069092
24.1173095703125	47	0.22105999290943146	0.09379000216722488	0.699334979057312	4.888669967651367	4.960509777069092
24.13360595703125	127	0.2088800072669983	0.124269999563694	0.6994650363922119	4.808320045471191	4.952690124511719
24.149658203125	127	0.2088800072669983	0.124269999563694	0.6994650363922119	4.839890003204346	4.966650009155273
24.16558837890625	127	0.2166299968957901	0.10309000313282013	0.6994650363922119	4.902599811553955	5.050189971923828
24.18243408203125	127	0.2166299968957901	0.10309000313282013	0.7002699971199036	4.949470043182373	5.04433012008667
24.19842529296875	127	0.4189999997615814	0.14670999348163605	0.7002699971199036	4.800370216369629	4.951240062713623
24.2147216796875	127	0.4303700029850006	0.14670999348163605	0.7002699971199036	4.802609920501709	5.031519889831543
24.23126220703125	127	0.4303700029850006	0.1383800059556961	0.7216249704360962	4.8592000007629395	5.0035600662231445
24.24774169921875	127	0.4159899950027466	0.1383800059556961	0.7216249704360962	4.948850154876709	4.884850025177002
24.263916015625	127	0.4159899950027466	0.13691000640392303	0.7216249704360962	4.7866902351379395	5.052120208740234
24.28070068359375	127	0.4173099994659424	0.13691000640392303	0.7191950082778931	4.940070152282715	5.006450176239014
24.29730224609375	127	0.42267000675201416	0.12381000071763992	0.7191950082778931	4.925769805908203	4.903450012207031
24.31439208984375	127	0.42267000675201416	0.11279000341892242	0.7191950082778931	5.01924991607666	4.960050106048584
24.330322265625	127	0.4188399910926819	0.09447000175714493	0.7237200140953064	4.89286994934082	4.9584197998046875
24.3472900390625	127	0.4138199985027313	0.07102999836206436	0.7237200140953064	4.8884100914001465	5.023560047149658
24.363525390625	127	0.3979099988937378	0.07102999836206436	0.7237200140953064	4.989850044250488	5.035920143127441
24.3800048828125	127	0.3979099988937378	0.0711899995803833	0.7384699583053589	4.9893798828125	5.000209808349609
24.39593505859375	127	0.4147399961948395	0.09516000002622604	0.7384699583053589	4.897069931030273	5.091030120849609
24.41290283203125	127	0.4147399961948395	0.10447999835014343	0.7384699583053589	5.011040210723877	5.014349937438965
24.428955078125	127	0.4147399961948395	0.10447999835014343	0.7463449835777283	5.002590179443359	5.012030124664307
24.4453125	127	0.4147399961948395	0.10447999835014343	0.7463449835777283	4.936860084533691	5.020679950714111
24.461669921875	127	0.4149099886417389	0.04814999923110008	0.7463449835777283	4.995279788970947	4.9774298667907715

## Sheet: text1_student02
TIME	Validity	X	Y	Z	LP	RP
0	127	0.5395399928092957	0.5584200024604797	0.6749899983406067	4.421889781951904	4.2918901443481445
0.016357421875	125	0.5395399928092957	0.5584200024604797	0.6709499955177307	4.370930194854736	4.203859806060791
0.032867431640625	125	0.6534199714660645	0.5584200024604797	0.6709499955177307	4.493969917297363	4.213160037994385
0.049560546875	125	0.6746799945831299	0.5591899752616882	0.6709499955177307	4.495200157165527	4.263579845428467
0.065948486328125	127	0.6763899922370911	0.562720000743866	0.6876699924468994	4.492609977722168	4.263510227203369
0.082183837890625	127	0.6770899891853333	0.5591899752616882	0.6876699924468994	4.516980171203613	4.345570087432861
0.098663330078125	127	0.6835299730300903	0.5374600291252136	0.6876699924468994	4.518519878387451	4.334219932556152
0.115234375	127	0.6835299730300903	0.5267900228500366	0.7073099613189697	4.5015997886657715	4.322800159454346
0.131561279296875	127	0.6824899911880493	0.5101000070571899	0.7073099613189697	4.470339775085449	4.314620018005371
0.147918701171875	127	0.6696000099182129	0.4990299940109253	0.7073099613189697	4.611070156097412	4.4416399002075195
0.16448974609375	125	0.6695799827575684	0.4989500045776367	0.700439989566803	4.5932698249816895	4.472040176391602
0.18170166015625	125	0.6610699892044067	0.48240000009536743	0.700439989566803	4.523739814758301	4.410130023956299
0.19781494140625	125	0.6584299802780151	0.48240000009536743	0.700439989566803	4.5795698165893555	4.358709812164307
0.215179443359375	127	0.6610699892044067	0.4938400089740753	0.6667100191116333	4.600669860839844	4.363450050354004
0.232177734375	127	0.6680300235748291	0.5082100033760071	0.6667100191116333	4.582880020141602	4.423630237579346
0.247467041015625	127	0.6680300235748291	0.5458199977874756	0.6667100191116333	4.535150051116943	4.426819801330566
0.264495849609375	127	0.667680025100708	0.5458199977874756	0.6856449842453003	4.533599853515625	4.415090084075928
0.280609130859375	127	0.6612499952316284	0.5451700091362	0.6856449842453003	4.527589797973633	4.395249843597412
0.29608154296875	127	0.657260000705719	0.5418300032615662	0.6856449842453003	4.553730010986328	4.320069789886475
0.31280517578125	127	0.6570000052452087	0.5451700091362	0.6675699949264526	4.560800075531006	4.265500068664551
0.328826904296875	47	0.6282299757003784	0.7118300199508667	0.6675699949264526	3.776750087738037	4.265500068664551
0.345062255859375	6	0.6282299757003784	0.7118300199508667	0.6675699949264526	3.776750087738037	4.265500068664551
0.3619384765625	6	0.6282299757003784	0.7118300199508667	0.6675699949264526	3.776750087738037	4.265500068664551
0.37860107421875	6	0.6282299757003784	0.7118300199508667	0.6675699949264526	3.776750087738037	4.265500068664551
0.395111083984375	6	0.6282299757003784	0.7118300199508667	0.6675699949264526	3.776750087738037	4.265500068664551
0.411956787109375	6	0.6282299757003784	0.7118300199508667	0.6675699949264526	3.776750087738037	4.265500068664551
0.427825927734375	6	0.6282299757003784	0.7118300199508667	0.6675699949264526	3.776750087738037	4.265500068664551
0.4456787109375	6	0.6282299757003784	0.7118300199508667	0.6675699949264526	3.776750087738037	4.265500068664551
0.462310791015625	6	0.6282299757003784	0.7118300199508667	0.6675699949264526	3.776750087738037	4.265500068664551
0.479034423828125	6	0.6282299757003784	0.7118300199508667	0.6675699949264526	3.776750087738037	4.265500068664551
0.495086669921875	6	0.6282299757003784	0.7118300199508667	0.6675699949264526	3.776750087738037	4.265500068664551
0.510986328125	6	0.6282299757003784	0.7118300199508667	0.6675699949264526	3.776750087738037	4.265500068664551
0.527801513671875	6	0.6282299757003784	0.7118300199508667	0.6675699949264526	3.776750087738037	4.265500068664551
0.543792724609375	6	0.6282299757003784	0.7118300199508667	0.6675699949264526	3.776750087738037	4.265500068664551
0.559356689453125	6	0.6282299757003784	0.7118300199508667	0.6675699949264526	3.776750087738037	4.265500068664551
0.57568359375	6	0.6282299757003784	0.7118300199508667	0.6675699949264526	3.776750087738037	4.265500068664551
0.592193603515625	6	0.6282299757003784	0.7118300199508667	0.6675699949264526	3.776750087738037	4.265500068664551
0.608245849609375	6	0.6282299757003784	0.7118300199508667	0.6675699949264526	3.776750087738037	4.265500068664551
0.62493896484375	6	0.6282299757003784	0.7118300199508667	0.6675699949264526	3.776750087738037	4.265500068664551
0.641326904296875	6	0.6282299757003784	0.7118300199508667	0.6675699949264526	3.776750087738037	4.265500068664551
0.657623291015625	6	0.6282299757003784	0.7118300199508667	0.6675699949264526	3.776750087738037	4.265500068664551
0.673980712890625	6	0.6282299757003784	0.7118300199508667	0.6675699949264526	3.776750087738037	4.265500068664551
0.6903076171875	6	0.6282299757003784	0.7118300199508667	0.6675699949264526	3.776750087738037	4.265500068664551
0.706817626953125	6	0.6282299757003784	0.7118300199508667	0.6675699949264526	3.776750087738037	4.265500068664551
0.723236083984375	6	0.6282299757003784	0.7118300199508667	0.6675699949264526	3.776750087738037	4.265500068664551
0.739501953125	6	0.6282299757003784	0.7118300199508667	0.6675699949264526	3.776750087738037	4.265500068664551
0.75604248046875	6	0.6282299757003784	0.7118300199508667	0.6675699949264526	3.776750087738037	4.265500068664551
0.77239990234375	6	0.6282299757003784	0.7118300199508667	0.6675699949264526	3.776750087738037	4.265500068664551
0.788970947265625	14	0.6282299757003784	0.7118300199508667	0.6675699949264526	3.575429916381836	4.265500068664551
0.805206298828125	91	0.6518999934196472	0.5635499954223633	0.6610699892044067	3.5997700691223145	3.9546101093292236
0.8233642578125	91	0.17936000227928162	0.10913000255823135	0.6610699892044067	3.621609926223755	4.043749809265137
0.8399658203125	91	0.15633000433444977	0.09877000004053116	0.6610699892044067	3.5752999782562256	3.953320026397705
0.8544921875	95	0.15264999866485596	0.09499000012874603	0.6812050342559814	3.6473100185394287	3.947360038757324
0.87176513671875	95	0.1218700036406517	0.08174999803304672	0.6812050342559814	3.594320058822632	3.950900077819824
0.887908935546875	95	0.11794999986886978	0.05516999959945679	0.6812050342559814	3.5950698852539062	3.9778900146484375
0.904510498046875	95	0.11794999986886978	0.05516999959945679	0.663444995880127	3.5966200828552246	3.929529905319214
0.9207763671875	95	0.12616999447345734	0.05516999959945679	0.663444995880127	3.4820001125335693	4.013539791107178
0.937286376953125	127	0.12871000170707703	0.05694999918341637	0.663444995880127	3.566800117492676	4.073470115661621
0.953765869140625	127	0.13110999763011932	0.05694999918341637	0.6669250130653381	3.633039951324463	4.077489852905273
0.969940185546875	127	0.1433899998664856	0.09912999719381332	0.6669250130653381	3.539979934692383	4.040840148925781
0.988067626953125	127	0.15484000742435455	0.09912999719381332	0.6669250130653381	3.5811100006103516	3.894289970397949
1.0029296875	123	0.15484000742435455	0.09912999719381332	0.6678000092506409	3.5795700550079346	4.058229923248291
1.019256591796875	123	0.16214999556541443	0.0987199991941452	0.6678000092506409	3.436880111694336	3.851609945297241
1.037261962890625	123	0.16214999556541443	0.08569999784231186	0.6678000092506409	3.4339399337768555	4.0736799240112305
1.052154541015625	127	0.16214999556541443	0.08569999784231186	0.6693400144577026	3.5054399967193604	3.8822100162506104
1.068328857421875	127	0.16393999755382538	0.08412999659776688	0.6693400144577026	3.424410104751587	3.801229953765869
1.084228515625	127	0.16393999755382538	0.08412999659776688	0.6693400144577026	3.5267601013183594	4.063630104064941
1.10064697265625	127	0.16393999755382538	0.08412999659776688	0.6756049990653992	3.4679698944091797	4.1456499099731445
1.117279052734375	127	0.16516999900341034	0.0700799971818924	0.6756049990653992	3.3755199909210205	3.970550060272217
1.13385009765625	127	0.16516999900341034	0.0700799971818924	0.6756049990653992	3.429949998855591	4.066229820251465
1.150421142578125	127	0.16516999900341034	0.0700799971818924	0.6731950044631958	3.415879964828491	3.9480700492858887
1.16644287109375	127	0.1740099936723709	0.07671000063419342	0.6731950044631958	3.3878400325775146	4.006569862365723
1.184173583984375	127	0.179299995303154	0.07996000349521637	0.6731950044631958	3.421600103378296	4.065470218658447
1.200836181640625	127	0.179299995303154	0.07996000349521637	0.6630300283432007	3.4863901138305664	3.9758799076080322
1.215972900390625	127	0.19257999956607819	0.07996000349521637	0.6630300283432007	3.3629000186920166	4.010970115661621
1.235626220703125	127	0.20821000635623932	0.07259000092744827	0.6630300283432007	3.4222700595855713	3.8449299335479736
1.250701904296875	127	0.2097100019454956	0.06559000164270401	0.6943249702453613	3.3755600452423096	3.8134000301361084
1.26666259765625	127	0.20821000635623932	0.0435900017619133	0.6943249702453613	3.4407598972320557	3.9972000122070312
1.283966064453125	127	0.1991100013256073	0.02572000026702881	0.6943249702453613	3.4142000675201416	3.4559600353240967
1.29913330078125	127	0.19508999586105347	0.02572000026702881	0.6918500065803528	3.3685200214385986	3.9048800468444824
1.314239501953125	127	0.19287000596523285	0.03759999945759773	0.6918500065803528	3.555190086364746	3.854259967803955
1.332366943359375	127	0.19287000596523285	0.05345999822020531	0.6918500065803528	3.3905699253082275	3.977940082550049
1.348541259765625	127	0.19438999891281128	0.05345999822020531	0.6748549938201904	3.487839937210083	3.82273006439209
1.36383056640625	127	0.20810000598430634	0.044690001755952835	0.6748549938201904	3.376300096511841	3.7980399131774902
1.381072998046875	127	0.2793999910354614	0.044690001755952835	0.6748549938201904	3.404629945755005	3.8516199588775635
1.398162841796875	127	0.2814300060272217	0.044690001755952835	0.6842449903488159	3.4064300060272217	3.7471699714660645
1.413665771484375	127	0.2814300060272217	0.03931000083684921	0.6842449903488159	3.264659881591797	3.830749988555908
1.43048095703125	127	0.27630001306533813	0.025599999353289604	0.6842449903488159	3.320859909057617	3.6649200916290283
1.447021484375	127	0.27316999435424805	0.025599999353289604	0.6862349510192871	3.4063398838043213	4.068819999694824
1.462860107421875	127	0.26436999440193176	-0.0025100000202655792	0.6862349510192871	3.2905499935150146	3.9454500675201416
1.48077392578125	127	0.2634499967098236	-0.010409999638795853	0.6862349510192871	3.288409948348999	3.8030900955200195
1.49652099609375	127	0.2634499967098236	-0.010409999638795853	0.7059949636459351	3.269289970397949	4.011280059814453
1.51190185546875	127	0.2809399962425232	-0.02466999925673008	0.7059949636459351	3.2819600105285645	3.9339699745178223
1.528472900390625	127	0.2833299934864044	-0.031619999557733536	0.7059949636459351	3.3189098834991455	3.8580400943756104
1.5452880859375	127	0.2809399962425232	-0.031619999557733536	0.6711699962615967	3.4250099658966064	3.8694798946380615
1.561492919921875	127	0.2833299934864044	-0.02112000063061714	0.6711699962615967	3.309269905090332	3.891700029373169
1.578704833984375	127	0.3024100065231323	0.01384000014513731	0.6711699962615967	3.3244900703430176	3.8996200561523438
1.595367431640625	127	0.3024100065231323	0.01384000014513731	0.668274998664856	3.385970115661621	3.9933199882507324
1.61065673828125	127	0.2994000017642975	-0.020649999380111694	0.668274998664856	3.3892199993133545	3.9985499382019043
1.627593994140625	127	0.2942200005054474	-0.05347999930381775	0.668274998664856	3.369040012359619	3.9625298976898193
1.6431884765625	127	0.2942200005054474	-0.05347999930381775	0.668025016784668	3.3724000453948975	4.078909873962402
1.659759521484375	127	0.2950100004673004	-0.02287999913096428	0.668025016784668	3.352710008621216	3.993959903717041
1.675750732421875	127	0.30087000131607056	0.009449999779462814	0.668025016784668	3.3354198932647705	3.8886399269104004
1.69232177734375	127	0.30087000131607056	0.03781000152230263	0.6681600213050842	3.3097500801086426	3.8727900981903076
1.7088623046875	127	0.30329999327659607	0.03781000152230263	0.6681600213050842	3.3660900592803955	3.8301799297332764
1.725189208984375	127	0.3060399889945984	0.02404000051319599	0.6681600213050842	3.37185001373291	3.923919916152954
1.74151611328125	127	0.3060399889945984	0.02404000051319599	0.6665550470352173	3.403749942779541	3.8691799640655518
1.757904052734375	127	0.3187299966812134	0.07241000235080719	0.6665550470352173	3.2639598846435547	3.9372000694274902
1.774688720703125	127	0.3187299966812134	0.07241000235080719	0.6665550470352173	3.3033699989318848	3.999459981918335
1.7908935546875	127	0.3187299966812134	0.07241000235080719	0.6684449911117554	3.308609962463379	4.161210060119629
1.8082275390625	127	0.32273998856544495	0.07241000235080719	0.6684449911117554	3.4350500106811523	3.8336598873138428
1.82769775390625	127	0.35019001364707947	0.07004000246524811	0.6684449911117554	3.4198501110076904	3.777669906616211
1.841400146484375	127	0.35019001364707947	0.06575000286102295	0.6658549904823303	3.515239953994751	3.7253100872039795
1.85662841796875	127	0.33397001028060913	0.04895000159740448	0.6658549904823303	3.4179399013519287	3.8805999755859375
1.874359130859375	127	0.33333998918533325	0.02443999983370304	0.6658549904823303	3.4116899967193604	3.8245201110839844
1.8905029296875	127	0.3296700119972229	0.0031900000758469105	0.6869649887084961	3.407140016555786	3.942199945449829
1.907623291015625	127	0.3296700119972229	0.0031900000758469105	0.6869649887084961	3.364269971847534	3.961280107498169
1.923095703125	127	0.34992000460624695	0.00394000019878149	0.6869649887084961	3.977839946746826	3.995300054550171
1.93963623046875	127	0.35030999779701233	0.006339999847114086	0.6663349866867065	3.698970079421997	3.90310001373291
1.95538330078125	127	0.3973200023174286	0.04436999931931496	0.6663349866867065	3.9796500205993652	3.7281699180603027
1.972625732421875	127	0.3973200023174286	0.04436999931931496	0.6663349866867065	3.880620002746582	3.844290018081665
1.9879150390625	127	0.3973200023174286	0.04436999931931496	0.6845250129699707	3.883389949798584	3.876970052719116
2.004180908203125	127	0.3973200023174286	-0.011669999919831753	0.6845250129699707	3.9345200061798096	3.8917500972747803
2.02191162109375	127	0.4072999954223633	-0.016009999439120293	0.6845250129699707	3.9972500801086426	3.7716898918151855
2.038970947265625	127	0.4072999954223633	-0.016939999535679817	0.6827549934387207	4.016540050506592	3.7493200302124023
2.05462646484375	127	0.4066700041294098	-0.023469999432563782	0.6827549934387207	3.981519937515259	3.7375600337982178
2.070159912109375	127	0.39864999055862427	-0.0282600000500679	0.6827549934387207	4.027289867401123	3.8171401023864746
2.08697509765625	127	0.39864999055862427	-0.04258999973535538	0.7075150012969971	3.944969892501831	3.7974300384521484
2.103607177734375	127	0.40573999285697937	-0.061560001224279404	0.7075150012969971	3.9052700996398926	3.7572898864746094
2.120513916015625	127	0.4071899950504303	-0.0700099989771843	0.7075150012969971	3.930850028991699	3.7480199337005615
2.138336181640625	127	0.4083699882030487	-0.0700099989771843	0.6884400248527527	3.904320001602173	3.750770092010498
2.15325927734375	127	0.4159500002861023	-0.06679999828338623	0.6884400248527527	3.851870059967041	3.8151299953460693
2.17022705078125	127	0.4364199936389923	-0.03866000100970268	0.6884400248527527	3.9389100074768066	3.8475000858306885
2.186676025390625	127	0.4364199936389923	-0.024569999426603317	0.6878349781036377	3.8778998851776123	3.781019926071167
2.203125	127	0.43766000866889954	-0.007040000054985285	0.6878349781036377	3.854379892349243	3.828589916229248
2.219207763671875	127	0.44113001227378845	-0.007040000054985285	0.6878349781036377	3.91483998298645	3.5818300247192383
2.236053466796875	125	0.44113001227378845	-0.01413000002503395	0.7047200202941895	3.8535099029541016	3.8380000591278076
2.251251220703125	125	0.4226599931716919	-0.028300000354647636	0.7047200202941895	3.8622000217437744	3.7796900272369385
2.26904296875	125	0.42127999663352966	-0.055890001356601715	0.7047200202941895	3.909130096435547	3.849289894104004
2.28448486328125	127	0.42127999663352966	-0.055890001356601715	0.7071549892425537	3.9651598930358887	3.7160000801086426
2.300323486328125	127	0.42127999663352966	-0.06998000293970108	0.7071549892425537	3.9407799243927	3.8825700283050537
2.3172607421875	127	0.5159000158309937	-0.0830100029706955	0.7071549892425537	3.8371798992156982	3.9434900283813477
2.333770751953125	127	0.5162799954414368	-0.0830100029706955	0.6911349892616272	3.869230031967163	3.8271400928497314
2.3504638671875	127	0.527970016002655	-0.04377000033855438	0.6911349892616272	3.906719923019409	3.853950023651123
2.367431640625	127	0.5285500288009644	-0.04267999902367592	0.6911349892616272	3.8789100646972656	3.876970052719116
2.383941650390625	127	0.527970016002655	-0.04267999902367592	0.7034800052642822	3.97733998298645	3.907670021057129
2.40008544921875	127	0.5137699842453003	-0.0546099990606308	0.7034800052642822	4.160280227661133	3.8204898834228516
2.41607666015625	127	0.5131499767303467	-0.06262999773025513	0.7034800052642822	4.219279766082764	3.9375898838043213
2.43353271484375	127	0.5137699842453003	-0.0546099990606308	0.6882549524307251	3.953890085220337	3.8793699741363525
2.44842529296875	127	0.5327200293540955	-0.06341999769210815	0.6882549524307251	3.839329957962036	3.4316999912261963
2.466827392578125	127	0.5519999861717224	-0.6114799976348877	0.6882549524307251	4.66165018081665	4.095729827880859
2.48370361328125	6	0.5519999861717224	-0.6114799976348877	0.6882549524307251	4.66165018081665	4.095729827880859
2.497528076171875	6	0.5519999861717224	-0.6114799976348877	0.6882549524307251	4.66165018081665	4.095729827880859
2.5145263671875	6	0.5519999861717224	-0.6114799976348877	0.6882549524307251	4.66165018081665	4.095729827880859
2.53076171875	6	0.5519999861717224	-0.6114799976348877	0.6882549524307251	4.66165018081665	4.095729827880859
2.5477294921875	6	0.5519999861717224	-0.6114799976348877	0.6882549524307251	4.66165018081665	4.095729827880859
2.56365966796875	6	0.5519999861717224	-0.6114799976348877	0.6882549524307251	4.66165018081665	4.095729827880859
2.579986572265625	6	0.5519999861717224	-0.6114799976348877	0.6882549524307251	4.66165018081665	4.095729827880859
2.5977783203125	6	0.5519999861717224	-0.6114799976348877	0.6882549524307251	4.66165018081665	4.095729827880859
2.613525390625	6	0.5519999861717224	-0.6114799976348877	0.6882549524307251	4.66165018081665	4.095729827880859
2.6292724609375	6	0.5519999861717224	-0.6114799976348877	0.6882549524307251	4.66165018081665	4.095729827880859
2.6463623046875	6	0.5519999861717224	-0.6114799976348877	0.6882549524307251	4.66165018081665	4.095729827880859
2.66424560546875	6	0.5519999861717224	-0.6114799976348877	0.6882549524307251	4.66165018081665	4.095729827880859
2.678802490234375	6	0.5519999861717224	-0.6114799976348877	0.6882549524307251	4.66165018081665	4.095729827880859
2.69696044921875	47	0.623769998550415	0.05897999927401543	0.6882549524307251	4.056809902191162	4.095729827880859
2.71295166015625	127	0.6380500197410583	-0.05220000073313713	0.6882549524307251	4.078060150146484	4.013629913330078
2.728240966796875	127	0.6380500197410583	-0.05220000073313713	0.7080399990081787	3.9730799198150635	3.961019992828369
2.74493408203125	127	0.6473000049591064	-0.0067900000140070915	0.7080399990081787	3.7659099102020264	4.296440124511719
2.761077880859375	127	0.651419997215271	-0.004540000110864639	0.7080399990081787	4.109429836273193	4.169760227203369
2.777496337890625	127	0.651419997215271	-0.004540000110864639	0.6869499683380127	4.21068000793457	4.040410041809082
2.793670654296875	127	0.651419997215271	0.005040000192821026	0.6869499683380127	3.9082999229431152	4.1493401527404785
2.810028076171875	127	0.6496400237083435	0.008059999905526638	0.6869499683380127	3.8864800930023193	3.9644699096679688
2.82659912109375	127	0.6487299799919128	0.011909999884665012	0.6713749766349792	4.137919902801514	4.028339862823486
2.842620849609375	127	0.6431099772453308	0.022280000150203705	0.6713749766349792	3.943850040435791	4.046170234680176
2.85906982421875	127	0.6431099772453308	0.030889999121427536	0.6713749766349792	4.1849799156188965	4.025370121002197
2.875701904296875	125	0.6431300044059753	0.030889999121427536	0.663640022277832	3.9306600093841553	3.9164600372314453
2.892669677734375	125	0.6615800261497498	-0.008089999668300152	0.663640022277832	4.080019950866699	3.9648499488830566
2.90838623046875	125	0.6665800213813782	-0.018710000440478325	0.663640022277832	4.124229907989502	4.032139778137207
2.925537109375	127	0.6665800213813782	-0.06691999733448029	0.7425099611282349	4.153709888458252	4.009170055389404
2.9425048828125	127	0.6888599991798401	-0.10056000202894211	0.7425099611282349	4.1848602294921875	4.192989826202393
2.957855224609375	127	0.69309002161026	-0.10756999999284744	0.7425099611282349	4.150090217590332	4.087719917297363
2.97515869140625	127	0.6950100064277649	-0.10056000202894211	0.7016350030899048	4.2047600746154785	4.11545991897583
2.99102783203125	127	0.6950100064277649	-0.09220000356435776	0.7016350030899048	4.082449913024902	3.9298200607299805
3.007232666015625	127	0.6816700100898743	-0.08731000125408173	0.7016350030899048	4.178770065307617	4.215060234069824
3.024017333984375	127	0.6816700100898743	-0.03733000159263611	0.668025016784668	4.1511101722717285	4.054540157318115
3.039764404296875	127	0.6758800148963928	0.030549999326467514	0.668025016784668	4.163650035858154	4.059199810028076
3.05645751953125	127	0.6749200224876404	0.04455000162124634	0.668025016784668	4.192759990692139	3.9768900871276855
3.072296142578125	127	0.6749200224876404	0.03709999844431877	0.6839749813079834	4.165380001068115	3.882009983062744
3.089019775390625	127	0.6883400082588196	0.03709999844431877	0.6839749813079834	4.124060153961182	3.9868500232696533
3.105316162109375	127	0.6903499960899353	0.024609999731183052	0.6839749813079834	3.9127800464630127	3.9140501022338867
3.12249755859375	127	0.6903499960899353	-0.002859999891370535	0.7090849876403809	4.1562299728393555	3.935260057449341
3.1390380859375	127	0.6935700178146362	-0.028459999710321426	0.7090849876403809	3.9906699657440186	4.004300117492676
3.1549072265625	127	0.6984900236129761	-0.04816000163555145	0.7090849876403809	3.9683799743652344	4.009119987487793
3.172454833984375	127	0.6990399956703186	-0.04816000163555145	0.6936550140380859	3.9838099479675293	3.9331600666046143
3.189300537109375	127	0.8023800253868103	-0.005400000140070915	0.6936550140380859	4.185190200805664	3.6032800674438477
3.20477294921875	127	0.8051400184631348	0.005590000189840794	0.6936550140380859	4.185470104217529	3.6547000408172607
3.22198486328125	127	0.8062700033187866	0.012269999831914902	0.6900399923324585	3.923099994659424	3.646749973297119
3.238372802734375	127	0.811269998550415	0.012269999831914902	0.6900399923324585	4.242990016937256	3.6513099670410156
3.253936767578125	127	0.8259400129318237	0.0020200000144541264	0.6900399923324585	4.322199821472168	3.6827499866485596
3.26995849609375	127	0.8259400129318237	-0.004739999771118164	0.6806949973106384	4.160590171813965	3.674299955368042
3.286285400390625	127	0.8032299876213074	-0.009089999832212925	0.6806949973106384	4.066500186920166	3.54721999168396
3.30279541015625	127	0.78507000207901	-0.009089999832212925	0.6806949973106384	4.021130084991455	3.631730079650879
3.31878662109375	127	0.78507000207901	0.018130000680685043	0.6719249486923218	3.999880075454712	3.756730079650879
3.33526611328125	127	0.7932900190353394	0.045779999345541	0.6719249486923218	4.049079895019531	3.5524799823760986
3.3525390625	127	0.8026300072669983	0.05008000135421753	0.6719249486923218	4.08342981338501	3.701200008392334
3.369293212890625	127	0.8026300072669983	0.05008000135421753	0.684469997882843	4.084159851074219	3.6823298931121826
3.385650634765625	127	0.8183299899101257	0.05655999854207039	0.684469997882843	4.225029945373535	3.6461100578308105
3.40313720703125	127	0.8183299899101257	0.05655999854207039	0.684469997882843	4.066689968109131	3.5445899963378906
3.417144775390625	127	0.8183299899101257	0.05655999854207039	0.6697100400924683	4.183239936828613	3.546869993209839
3.434112548828125	127	0.8112300038337708	0.05655999854207039	0.6697100400924683	4.071710109710693	3.5814099311828613
3.451416015625	127	0.8112300038337708	0.09730000048875809	0.6697100400924683	4.091219902038574	4.260419845581055
3.46905517578125	127	0.8112300038337708	0.09730000048875809	0.6870050430297852	4.229000091552734	3.6679999828338623
3.483673095703125	127	0.854170024394989	0.0799499973654747	0.6870050430297852	3.9530999660491943	3.537830114364624
3.500091552734375	127	0.8942000269889832	0.03815000131726265	0.6870050430297852	3.839010000228882	3.556040048599243
3.5157470703125	127	0.8942000269889832	0.03815000131726265	0.6703300476074219	4.216340065002441	3.6262600421905518
3.53271484375	127	0.8885800242424011	0.042010001838207245	0.6703300476074219	4.149240016937256	3.5202701091766357
3.55010986328125	127	0.8844699859619141	0.07005000114440918	0.6703300476074219	4.224909782409668	3.5411200523376465
3.5654296875	127	0.8844699859619141	0.07005000114440918	0.6696250438690186	4.259329795837402	3.700779914855957
3.5823974609375	127	0.8792200088500977	0.07879000157117844	0.6696250438690186	4.117070198059082	3.5419299602508545
3.599761962890625	127	0.8792200088500977	0.07879000157117844	0.6696250438690186	4.1975297927856445	3.6402599811553955
3.6153564453125	127	0.8792200088500977	0.07879000157117844	0.6626200079917908	4.218500137329102	3.5831799507141113
3.6317138671875	127	0.8932899832725525	0.12184000015258789	0.6626200079917908	3.9840800762176514	3.765660047531128
3.64898681640625	127	0.8956300020217896	0.12184000015258789	0.6626200079917908	4.040209770202637	3.6352100372314453
3.664398193359375	127	0.8932899832725525	0.11905000358819962	0.6784399747848511	4.082250118255615	3.5319199562072754
3.680908203125	127	0.8739200234413147	0.07720000296831131	0.6784399747848511	4.184100151062012	3.6253199577331543
3.697967529296875	127	0.8737199902534485	0.040389999747276306	0.6784399747848511	4.214849948883057	3.5837600231170654
3.714691162109375	127	0.8739200234413147	0.040389999747276306	0.6535550355911255	4.180459976196289	3.599989891052246
3.729522705078125	127	0.8945800065994263	0.08856000006198883	0.6535550355911255	3.9763200283050537	3.5575599670410156
3.74603271484375	127	0.8945800065994263	0.09362000226974487	0.6535550355911255	3.9939699172973633	3.6138100624084473
3.763153076171875	127	0.8945800065994263	0.09362000226974487	0.6721099615097046	4.01977014541626	3.5682199001312256
3.779296875	127	0.9140700101852417	0.09362000226974487	0.6721099615097046	3.985189914703369	3.5379199981689453
3.795654296875	127	0.9144300222396851	0.04749999940395355	0.6721099615097046	4.262710094451904	3.5511999130249023
3.81256103515625	127	0.9175400137901306	0.045099999755620956	0.667264997959137	3.9984099864959717	3.5747499465942383
3.828887939453125	127	0.9186400175094604	0.045099999755620956	0.667264997959137	4.17519998550415	3.594360113143921
3.845611572265625	127	0.9275199770927429	0.10781999677419662	0.667264997959137	4.150730133056641	3.3985800743103027
3.862548828125	127	0.9275199770927429	0.12072999775409698	0.6800600290298462	3.552259922027588	2.7796199321746826
3.87933349609375	6	0.9275199770927429	0.12072999775409698	0.6800600290298462	3.552259922027588	2.7796199321746826
3.894805908203125	6	0.9275199770927429	0.12072999775409698	0.6800600290298462	3.552259922027588	2.7796199321746826
3.912017822265625	6	0.9275199770927429	0.12072999775409698	0.6800600290298462	3.552259922027588	2.7796199321746826
3.928985595703125	6	0.9275199770927429	0.12072999775409698	0.6800600290298462	3.552259922027588	2.7796199321746826
3.94378662109375	6	0.9275199770927429	0.12072999775409698	0.6800600290298462	3.552259922027588	2.7796199321746826
3.9605712890625	6	0.9275199770927429	0.12072999775409698	0.6800600290298462	3.552259922027588	2.7796199321746826
3.977508544921875	6	0.9275199770927429	0.12072999775409698	0.6800600290298462	3.552259922027588	2.7796199321746826
3.992767333984375	6	0.9275199770927429	0.12072999775409698	0.6800600290298462	3.552259922027588	2.7796199321746826
4.00909423828125	6	0.9275199770927429	0.12072999775409698	0.6800600290298462	3.552259922027588	2.7796199321746826
4.0260009765625	6	0.9275199770927429	0.12072999775409698	0.6800600290298462	3.552259922027588	2.7796199321746826
4.0421142578125	6	0.9275199770927429	0.12072999775409698	0.6800600290298462	3.552259922027588	2.7796199321746826
4.058685302734375	6	0.9275199770927429	0.12072999775409698	0.6800600290298462	3.552259922027588	2.7796199321746826
4.0751953125	6	0.9275199770927429	0.12072999775409698	0.6800600290298462	3.552259922027588	2.7796199321746826
4.091705322265625	6	0.9275199770927429	0.12072999775409698	0.6800600290298462	3.552259922027588	2.7796199321746826
4.10833740234375	6	0.9275199770927429	0.12072999775409698	0.6800600290298462	3.552259922027588	2.7796199321746826
4.125640869140625	6	0.9275199770927429	0.12072999775409698	0.6800600290298462	3.552259922027588	2.7796199321746826
4.141326904296875	6	0.9275199770927429	0.12072999775409698	0.6800600290298462	3.552259922027588	2.7796199321746826
4.1588134765625	123	0.9275199770927429	0.12072999775409698	0.6567599773406982	3.754199981689453	4.190849781036377
4.176910400390625	123	0.07985000312328339	0.1952199935913086	0.6567599773406982	3.7617900371551514	4.058330059051514
4.190155029296875	123	0.07985000312328339	0.20037999749183655	0.6567599773406982	3.7915000915527344	4.054570198059082
4.207672119140625	123	0.08457999676465988	0.2103399932384491	0.6360700130462646	3.823040008544922	4.06348991394043
4.222900390625	123	0.08457999676465988	0.23628999292850494	0.6360700130462646	3.8320200443267822	4.1459197998046875
4.23956298828125	123	0.07428999990224838	0.23709000647068024	0.6360700130462646	3.830019950866699	4.169260025024414
4.256317138671875	127	0.07428999990224838	0.23709000647068024	0.6481399536132812	3.825510025024414	4.291100025177002
4.272369384765625	127	0.09591999650001526	0.23296000063419342	0.6481399536132812	3.816689968109131	4.193699836730957
4.288604736328125	127	0.0982000008225441	0.2318899929523468	0.6481399536132812	3.8130199909210205	4.123109817504883
4.30511474609375	127	0.10056000202894211	0.2262600064277649	0.6729350090026855	3.7763500213623047	4.288690090179443
4.32196044921875	127	0.10976999998092651	0.2089100033044815	0.6729350090026855	3.8575499057769775	4.082880020141602
4.33843994140625	127	0.10976999998092651	0.17982999980449677	0.6729350090026855	3.8299500942230225	4.004310131072998
4.355010986328125	127	0.10976999998092651	0.17982999980449677	0.6518650054931641	3.7962100505828857	4.161990165710449
4.370880126953125	127	0.12063000351190567	0.19631999731063843	0.6518650054931641	3.7608699798583984	4.003109931945801
4.38751220703125	127	0.1339700073003769	0.2264000028371811	0.6518650054931641	3.7367401123046875	3.94566011428833
4.40478515625	127	0.1339700073003769	0.2264000028371811	0.6719350218772888	3.7397398948669434	3.8802099227905273
4.419921875	127	0.13704000413417816	0.22949999570846558	0.6719350218772888	3.7321600914001465	4.044539928436279
4.437896728515625	127	0.14496999979019165	0.2145400047302246	0.6719350218772888	3.7505500316619873	3.8590800762176514
4.454864501953125	127	0.15197999775409698	0.21416999399662018	0.6713449954986572	3.7398500442504883	3.7842400074005127
4.470428466796875	127	0.1916400045156479	0.17201000452041626	0.6713449954986572	3.6445999145507812	4.141540050506592
4.4864501953125	127	0.19704000651836395	0.15031999349594116	0.6713449954986572	4.1128997802734375	3.984260082244873
4.503204345703125	127	0.19704000651836395	0.1458600014448166	0.6946099996566772	4.217629909515381	3.9869000911712646
4.519439697265625	127	0.19704000651836395	0.1458600014448166	0.6946099996566772	4.312099933624268	3.874579906463623
4.53509521484375	127	0.19819000363349915	0.17836999893188477	0.6946099996566772	4.278950214385986	3.868299961090088
4.55078125	127	0.20076000690460205	0.17889000475406647	0.6741700172424316	4.273220062255859	3.85221004486084
4.567840576171875	127	0.20241999626159668	0.17836999893188477	0.6741700172424316	4.1824798583984375	3.8047800064086914
4.58441162109375	127	0.20547999441623688	0.17889000475406647	0.6741700172424316	3.9997000694274902	3.8211300373077393
4.600128173828125	127	0.21132999658584595	0.17610999941825867	0.6710000038146973	3.9768199920654297	3.8466899394989014
4.616943359375	127	0.21549999713897705	0.18287000060081482	0.6710000038146973	3.9728899002075195	3.8582699298858643
4.634185791015625	127	0.21549999713897705	0.17249000072479248	0.6710000038146973	4.10113000869751	3.797950029373169
4.650238037109375	125	0.21549999713897705	0.16448000073432922	0.6731500029563904	3.932919979095459	3.7946600914001465
4.666473388671875	125	0.23165999352931976	0.1614599972963333	0.6731500029563904	4.082099914550781	3.831660032272339
4.68365478515625	125	0.25238001346588135	0.13243000209331512	0.6731500029563904	4.090479850769043	3.835390090942383
4.69989013671875	125	0.25238001346588135	0.11554999649524689	0.7148299813270569	4.049860000610352	3.825809955596924
4.717529296875	125	0.2515699863433838	0.11554999649524689	0.7148299813270569	4.217559814453125	3.759320020675659
4.733123779296875	125	0.24751000106334686	0.1358100026845932	0.7148299813270569	4.029329776763916	3.816809892654419
4.74896240234375	125	0.24751000106334686	0.1358100026845932	0.6704099774360657	4.019929885864258	3.701849937438965
4.76519775390625	125	0.2604300081729889	0.11602000147104263	0.6704099774360657	4.121250152587891	3.836440086364746
4.78277587890625	125	0.26050999760627747	0.10181999951601028	0.6704099774360657	4.155449867248535	3.7978100776672363
4.797637939453125	125	0.26050999760627747	0.0957999974489212	0.6958400011062622	4.0030598640441895	3.840709924697876
4.81396484375	125	0.26256999373435974	0.08806999772787094	0.6958400011062622	4.105830192565918	3.908179998397827
4.830291748046875	125	0.2758699953556061	0.039420001208782196	0.6958400011062622	4.076630115509033	3.8736000061035156
4.847015380859375	127	0.27713000774383545	0.031029999256134033	0.7133150100708008	3.985330104827881	3.8900198936462402
4.8642578125	127	0.2758699953556061	0.031029999256134033	0.7133150100708008	4.125249862670898	3.8911499977111816
4.880462646484375	127	0.27257001399993896	0.0873899981379509	0.7133150100708008	4.243559837341309	3.871220111846924
4.896820068359375	127	0.27257001399993896	0.09251999855041504	0.6843600273132324	4.317560195922852	3.910059928894043
4.913238525390625	127	0.28850001096725464	0.09251999855041504	0.6843600273132324	4.149360179901123	3.7243499755859375
4.92889404296875	127	0.29284998774528503	0.09606000036001205	0.6843600273132324	4.11244010925293	3.7305901050567627
4.945648193359375	127	0.2974399924278259	0.09606000036001205	0.6655399799346924	4.163449764251709	3.7608799934387207
4.962799072265625	127	0.3008100092411041	0.13676999509334564	0.6655399799346924	4.183680057525635	3.7175400257110596
4.97857666015625	127	0.3021399974822998	0.15772999823093414	0.6655399799346924	3.9621200561523438	3.7427399158477783
4.99578857421875	127	0.3026700019836426	0.16372999548912048	0.6843600273132324	3.980299949645996	3.69281005859375
5.012298583984375	127	0.31477999687194824	0.16372999548912048	0.6843600273132324	4.04833984375	3.8899500370025635
5.027679443359375	127	0.31477999687194824	0.16121000051498413	0.6843600273132324	4.192019939422607	3.8100500106811523
5.044464111328125	127	0.31415998935699463	0.14946000277996063	0.6912199854850769	3.9453799724578857	3.8073298931121826
5.060699462890625	127	0.30425000190734863	0.1431100070476532	0.6912199854850769	3.865799903869629	3.867759943008423
5.076934814453125	127	0.2906799912452698	0.13107000291347504	0.6912199854850769	4.0672101974487305	3.8803598880767822
5.093231201171875	127	0.2906799912452698	0.13107000291347504	0.6659049987792969	4.086510181427002	3.950589895248413
5.1094970703125	127	0.3196899890899658	0.13624000549316406	0.6659049987792969	3.9576199054718018	3.750469923019409
5.1263427734375	127	0.3204500079154968	0.15152999758720398	0.6659049987792969	4.021520137786865	3.9202799797058105
5.14312744140625	127	0.3196899890899658	0.15152999758720398	0.7028300166130066	3.9258899688720703	3.7144200801849365
5.159027099609375	127	0.3204500079154968	0.10786999762058258	0.7028300166130066	4.052979946136475	3.7761600017547607
5.176361083984375	127	0.36285001039505005	0.0629199966788292	0.7028300166130066	3.9161698818206787	3.7466299533843994
5.192596435546875	125	0.36820998787879944	0.0629199966788292	0.6704099774360657	4.104750156402588	3.7313599586486816
5.208526611328125	125	0.42949000000953674	0.06604000180959702	0.6704099774360657	3.8558499813079834	3.6350901126861572
5.22637939453125	125	0.43070998787879944	0.08432000130414963	0.6704099774360657	3.7890501022338867	3.617180109024048
5.243438720703125	127	0.43070998787879944	0.11223000288009644	0.6747099757194519	3.8071699142456055	3.6516799926757812
5.258270263671875	127	0.43237000703811646	0.15663999319076538	0.6747099757194519	3.7962400913238525	3.644479990005493
5.27471923828125	127	0.43237000703811646	0.1577800065279007	0.6747099757194519	3.795289993286133	3.654560089111328
5.290924072265625	127	0.43375998735427856	0.15737000107765198	0.6713749766349792	3.8710899353027344	3.614650011062622
5.30731201171875	127	0.43852001428604126	0.15737000107765198	0.6713749766349792	3.8986799716949463	3.761320114135742
5.323577880859375	127	0.43852001428604126	0.14404000341892242	0.6713749766349792	3.7867000102996826	3.932760000228882
5.339630126953125	127	0.4368099868297577	0.12460999935865402	0.7117500305175781	3.8539299964904785	3.5975799560546875
5.35736083984375	127	0.4368099868297577	0.10739000141620636	0.7117500305175781	3.8120501041412354	3.7481799125671387
5.373046875	127	0.4439600110054016	0.08416999876499176	0.7117500305175781	3.736720085144043	3.8089399337768555
5.38922119140625	127	0.4449400007724762	0.08416999876499176	0.6643400192260742	3.788450002670288	3.8373100757598877
5.406005859375	127	0.44975998997688293	0.12585000693798065	0.6643400192260742	3.7457098960876465	3.8510899543762207
5.4224853515625	127	0.4612700045108795	0.13816000521183014	0.6643400192260742	3.6936800479888916	3.8430299758911133
5.438568115234375	127	0.4631800055503845	0.15649999678134918	0.6890349984169006	3.8457300662994385	3.8080201148986816
5.45587158203125	127	0.5295600295066833	0.15649999678134918	0.6890349984169006	3.7808499336242676	3.763319969177246
5.471160888671875	127	0.5586699843406677	0.14462000131607056	0.6890349984169006	3.884119987487793	3.763159990310669
5.48712158203125	127	0.5586699843406677	0.12020000070333481	0.7016099691390991	3.772979974746704	3.9557700157165527
5.50360107421875	127	0.5501400232315063	0.08886999636888504	0.7016099691390991	3.791110038757324	3.878159999847412
5.520355224609375	127	0.5493800044059753	0.07985000312328339	0.7016099691390991	3.8971500396728516	3.8328800201416016
5.537811279296875	127	0.5493800044059753	0.06744000315666199	0.7107300162315369	3.8439300060272217	3.8694698810577393
5.55401611328125	127	0.5493800044059753	0.06333000212907791	0.7107300162315369	3.817150115966797	3.7040300369262695
5.570281982421875	127	0.5418199896812439	0.06333000212907791	0.7107300162315369	3.8746700286865234	3.7221601009368896
5.586273193359375	127	0.5418199896812439	0.06333000212907791	0.6743500232696533	3.9187400341033936	4.076980113983154
5.60296630859375	63	0.5687599778175354	-0.29868000745773315	0.6743500232696533	3.907249927520752	3.4145400524139404
5.620452880859375	6	0.5687599778175354	-0.29868000745773315	0.6743500232696533	3.907249927520752	3.4145400524139404
5.635101318359375	6	0.5687599778175354	-0.29868000745773315	0.6743500232696533	3.907249927520752	3.4145400524139404
5.652252197265625	6	0.5687599778175354	-0.29868000745773315	0.6743500232696533	3.907249927520752	3.4145400524139404
5.668914794921875	6	0.5687599778175354	-0.29868000745773315	0.6743500232696533	3.907249927520752	3.4145400524139404
5.685028076171875	6	0.5687599778175354	-0.29868000745773315	0.6743500232696533	3.907249927520752	3.4145400524139404
5.7020263671875	6	0.5687599778175354	-0.29868000745773315	0.6743500232696533	3.907249927520752	3.4145400524139404
5.719696044921875	6	0.5687599778175354	-0.29868000745773315	0.6743500232696533	3.907249927520752	3.4145400524139404
5.73541259765625	6	0.5687599778175354	-0.29868000745773315	0.6743500232696533	3.907249927520752	3.4145400524139404
5.75164794921875	6	0.5687599778175354	-0.29868000745773315	0.6743500232696533	3.907249927520752	3.4145400524139404
5.768890380859375	6	0.5687599778175354	-0.29868000745773315	0.6743500232696533	3.907249927520752	3.4145400524139404
5.784576416015625	6	0.5687599778175354	-0.29868000745773315	0.6743500232696533	3.907249927520752	3.4145400524139404
5.80035400390625	6	0.5687599778175354	-0.29868000745773315	0.6743500232696533	3.907249927520752	3.4145400524139404
5.816497802734375	6	0.5687599778175354	-0.29868000745773315	0.6743500232696533	3.907249927520752	3.4145400524139404
5.8338623046875	6	0.5687599778175354	-0.29868000745773315	0.6743500232696533	3.907249927520752	3.4145400524139404
5.850006103515625	6	0.5687599778175354	-0.29868000745773315	0.6743500232696533	3.907249927520752	3.4145400524139404
5.866058349609375	47	0.6081500053405762	0.14002999663352966	0.6743500232696533	3.8463399410247803	3.4145400524139404
5.882904052734375	47	0.6081500053405762	0.14002999663352966	0.6783449649810791	3.8329598903656006	3.4145400524139404
5.898590087890625	127	0.6098600029945374	0.13280999660491943	0.6783449649810791	3.7856900691986084	3.812809944152832
5.9146728515625	127	0.6153200268745422	0.12087000161409378	0.6783449649810791	3.830280065536499	3.733649969100952
5.9312744140625	127	0.6153200268745422	0.12087000161409378	0.6857849955558777	3.930579900741577	3.7054600715637207
5.947784423828125	127	0.6236100196838379	0.12087000161409378	0.6857849955558777	3.864569902420044	3.6783599853515625
5.96368408203125	127	0.633080005645752	0.11156000196933746	0.6857849955558777	3.88100004196167	3.7030301094055176
5.980438232421875	127	0.6340500116348267	0.11271999776363373	0.6987500190734863	3.91510009765625	3.780329942703247
5.997772216796875	127	0.7301499843597412	0.10888999700546265	0.6987500190734863	3.948590040206909	3.8830599784851074
6.01422119140625	127	0.7319899797439575	0.07636000216007233	0.6987500190734863	4.130320072174072	3.8927600383758545
6.0302734375	125	0.7319899797439575	0.07636000216007233	0.6930800080299377	4.0738301277160645	3.871579885482788
6.046722412109375	125	0.7237399816513062	0.09160000085830688	0.6930800080299377	4.268650054931641	3.9043900966644287
6.0631103515625	125	0.7205600142478943	0.10672999918460846	0.6930800080299377	4.153379917144775	3.9352800846099854
6.07940673828125	125	0.7237399816513062	0.12346000224351883	0.6710500121116638	4.076019763946533	3.9375600814819336
6.0958251953125	125	0.7256600260734558	0.12533000111579895	0.6710500121116638	3.891170024871826	3.911139965057373
6.112274169921875	125	0.7256600260734558	0.1654299944639206	0.6710500121116638	3.918989896774292	3.968909978866577
6.12872314453125	125	0.7246900200843811	0.1654299944639206	0.6710100173950195	3.9051198959350586	3.996609926223755
6.144561767578125	61	0.7001100182533264	-0.13492000102996826	0.6710100173950195	4.243800163269043	4.216469764709473
6.162933349609375	4	0.7001100182533264	-0.13492000102996826	0.6710100173950195	4.243800163269043	4.216469764709473
6.177581787109375	4	0.7001100182533264	-0.13492000102996826	0.6710100173950195	4.243800163269043	4.216469764709473
6.19403076171875	4	0.7001100182533264	-0.13492000102996826	0.6710100173950195	4.243800163269043	4.216469764709473
6.211212158203125	4	0.7001100182533264	-0.13492000102996826	0.6710100173950195	4.243800163269043	4.216469764709473
6.2279052734375	4	0.7001100182533264	-0.13492000102996826	0.6710100173950195	4.243800163269043	4.216469764709473
6.243499755859375	4	0.7001100182533264	-0.13492000102996826	0.6710100173950195	4.243800163269043	4.216469764709473
6.260955810546875	4	0.7001100182533264	-0.13492000102996826	0.6710100173950195	4.243800163269043	4.216469764709473
6.277923583984375	4	0.7001100182533264	-0.13492000102996826	0.6710100173950195	4.243800163269043	4.216469764709473
6.2935791015625	4	0.7001100182533264	-0.13492000102996826	0.6710100173950195	4.243800163269043	4.216469764709473
6.309814453125	4	0.7001100182533264	-0.13492000102996826	0.6710100173950195	4.243800163269043	4.216469764709473
6.326385498046875	4	0.7001100182533264	-0.13492000102996826	0.6710100173950195	4.243800163269043	4.216469764709473
6.342254638671875	4	0.7001100182533264	-0.13492000102996826	0.6710100173950195	4.243800163269043	4.216469764709473
6.35888671875	4	0.7001100182533264	-0.13492000102996826	0.6710100173950195	4.243800163269043	4.216469764709473
6.374969482421875	4	0.7001100182533264	-0.13492000102996826	0.6710100173950195	4.243800163269043	4.216469764709473
6.391571044921875	4	0.7001100182533264	-0.13492000102996826	0.6710100173950195	4.243800163269043	4.216469764709473
6.4088134765625	45	0.8130999803543091	0.20397000014781952	0.6710100173950195	3.9694900512695312	4.216469764709473
6.424713134765625	47	0.8156399726867676	0.1920499950647354	0.6881250143051147	4.072879791259766	4.216469764709473
6.440643310546875	127	0.8354600071907043	0.15023000538349152	0.6881250143051147	4.092100143432617	3.7227299213409424
6.45849609375	127	0.8629000186920166	0.1433500051498413	0.6881250143051147	4.045080184936523	3.6893301010131836
6.473846435546875	127	0.8629000186920166	0.1433500051498413	0.6450999975204468	4.044750213623047	3.6945600509643555
6.49127197265625	127	0.8343799710273743	0.1433500051498413	0.6450999975204468	4.039100170135498	3.67972993850708
6.507232666015625	127	0.8343799710273743	0.14990000426769257	0.6450999975204468	4.043409824371338	3.7502100467681885
6.523406982421875	127	0.8343799710273743	0.14990000426769257	0.6682000160217285	4.106639862060547	4.1786298751831055
6.53875732421875	127	0.8343799710273743	0.1384200006723404	0.6682000160217285	4.10467004776001	4.074769973754883
6.555419921875	127	0.8353000283241272	0.10852000117301941	0.6682000160217285	4.106840133666992	4.100059986114502
6.5716552734375	127	0.8353000283241272	0.09150999784469604	0.7108049988746643	4.064370155334473	4.314519882202148
6.58868408203125	127	0.8248199820518494	0.08985000103712082	0.7108049988746643	4.079040050506592	4.11283016204834
6.605072021484375	127	0.8057500123977661	0.07749000191688538	0.7108049988746643	3.866070032119751	3.9981300830841064
6.622161865234375	127	0.8047400116920471	0.07749000191688538	0.682075023651123	4.020659923553467	4.18710994720459
6.63714599609375	127	0.7949399948120117	0.08787000179290771	0.682075023651123	4.025040149688721	4.11352014541626
6.653839111328125	127	0.7933400273323059	0.09815999865531921	0.682075023651123	3.927759885787964	4.0559401512146
6.670989990234375	127	0.7949399948120117	0.1103300005197525	0.6759300231933594	3.8827099800109863	4.061989784240723
6.687835693359375	127	0.797469973564148	0.11647000163793564	0.6759300231933594	3.9453399181365967	3.945280075073242
6.704132080078125	127	0.797469973564148	0.12270999699831009	0.6759300231933594	3.8859100341796875	3.9458200931549072
6.721160888671875	127	0.797469973564148	0.12270999699831009	0.6832699775695801	3.852250099182129	3.9753599166870117
6.7379150390625	127	0.8104299902915955	0.12270999699831009	0.6832699775695801	3.8674399852752686	4.021349906921387
6.753448486328125	127	0.895389974117279	0.1045600026845932	0.6832699775695801	4.010290145874023	3.7698700428009033
6.768707275390625	127	0.900189995765686	0.1045600026845932	0.6913999915122986	4.057779788970947	3.644779920578003
6.785064697265625	127	0.9358800053596497	0.10950999706983566	0.6913999915122986	4.241600036621094	3.6109700202941895
6.8018798828125	127	0.9358800053596497	0.14034999907016754	0.6913999915122986	4.227650165557861	3.701469898223877
6.8187255859375	127	0.9300600290298462	0.15542000532150269	0.6649850010871887	4.066689968109131	3.6934399604797363
6.834930419921875	127	0.9164000153541565	0.15649999678134918	0.6649850010871887	3.9835100173950195	3.616179943084717
6.851837158203125	127	0.9133700132369995	0.16720999777317047	0.6649850010871887	4.05019998550415	3.747080087661743
6.868560791015625	127	0.9107000231742859	0.18961000442504883	0.6543149948120117	4.140510082244873	3.7464098930358887
6.8843994140625	127	0.9103800058364868	0.19738000631332397	0.6543149948120117	4.101590156555176	3.6719000339508057
6.900421142578125	127	0.9103800058364868	0.20468999445438385	0.6543149948120117	4.13631010055542	3.689340114593506
6.917236328125	127	0.9065999984741211	0.21448999643325806	0.6543149948120117	4.1366801261901855	3.683690071105957
6.93377685546875	127	0.8936499953269958	0.22346000373363495	0.6543149948120117	4.059450149536133	3.7325899600982666
6.949859619140625	127	0.8917199969291687	0.22346000373363495	0.6543149948120117	3.9700100421905518	3.7467200756073
6.967041015625	127	0.8917199969291687	0.2064100056886673	0.6811100244522095	4.156360149383545	3.6627800464630127
6.983795166015625	127	0.9208899736404419	0.17217999696731567	0.6811100244522095	4.230470180511475	3.655440092086792
7.000518798828125	127	0.925029993057251	0.15594999492168427	0.6811100244522095	4.031970024108887	3.7509400844573975
7.01544189453125	127	0.925029993057251	0.15594999492168427	0.644070029258728	4.037069797515869	3.796109914779663
7.03155517578125	127	0.9190400242805481	0.15331999957561493	0.644070029258728	4.005680084228516	3.692049980163574
7.04852294921875	127	0.9058099985122681	0.15690000355243683	0.644070029258728	4.102650165557861	3.7199699878692627
7.065032958984375	127	0.9021700024604797	0.15331999957561493	0.6807900071144104	4.132450103759766	3.7131400108337402
7.08154296875	127	0.8781800270080566	0.14725999534130096	0.6807900071144104	3.989190101623535	3.6928200721740723
7.097869873046875	6	0.8781800270080566	0.14725999534130096	0.6807900071144104	3.989190101623535	3.6928200721740723
7.11419677734375	6	0.8781800270080566	0.14725999534130096	0.6807900071144104	3.989190101623535	3.6928200721740723
7.1304931640625	6	0.8781800270080566	0.14725999534130096	0.6807900071144104	3.989190101623535	3.6928200721740723
7.14794921875	6	0.8781800270080566	0.14725999534130096	0.6807900071144104	3.989190101623535	3.6928200721740723
7.1632080078125	6	0.8781800270080566	0.14725999534130096	0.6807900071144104	3.989190101623535	3.6928200721740723
7.180633544921875	6	0.8781800270080566	0.14725999534130096	0.6807900071144104	3.989190101623535	3.6928200721740723
7.197357177734375	6	0.8781800270080566	0.14725999534130096	0.6807900071144104	3.989190101623535	3.6928200721740723
7.21588134765625	6	0.8781800270080566	0.14725999534130096	0.6807900071144104	3.989190101623535	3.6928200721740723
7.2301025390625	6	0.8781800270080566	0.14725999534130096	0.6807900071144104	3.989190101623535	3.6928200721740723
7.245452880859375	6	0.8781800270080566	0.14725999534130096	0.6807900071144104	3.989190101623535	3.6928200721740723
7.262939453125	6	0.8781800270080566	0.14725999534130096	0.6807900071144104	3.989190101623535	3.6928200721740723
7.279205322265625	6	0.8781800270080566	0.14725999534130096	0.6807900071144104	3.989190101623535	3.6928200721740723
7.29559326171875	6	0.8781800270080566	0.14725999534130096	0.6807900071144104	3.989190101623535	3.6928200721740723
7.311614990234375	6	0.8781800270080566	0.14725999534130096	0.6807900071144104	3.989190101623535	3.6928200721740723
7.328582763671875	6	0.8781800270080566	0.14725999534130096	0.6807900071144104	3.989190101623535	3.6928200721740723
7.34490966796875	47	0.07248000055551529	0.26333001255989075	0.6807900071144104	3.804810047149658	3.6928200721740723
7.36114501953125	127	0.08116000145673752	0.24208000302314758	0.6914200186729431	3.874840021133423	3.995069980621338
7.377105712890625	127	0.08523999899625778	0.2081799954175949	0.6914200186729431	3.8381199836730957	4.050789833068848
7.39373779296875	127	0.08303999900817871	0.2081799954175949	0.6914200186729431	3.822309970855713	4.068659782409668
7.409881591796875	127	0.08523999899625778	0.2081799954175949	0.6706399917602539	3.775899887084961	4.013649940490723
7.427093505859375	127	0.11135999858379364	0.21121999621391296	0.6706399917602539	3.854840040206909	3.9561800956726074
7.44488525390625	127	0.12249000370502472	0.21532000601291656	0.6706399917602539	3.8475899696350098	4.0834197998046875
7.459625244140625	127	0.12249000370502472	0.22618000209331512	0.6663550138473511	4.532149791717529	4.021269798278809
7.476470947265625	127	0.12882000207901	0.26381999254226685	0.6663550138473511	4.5181097984313965	4.018819808959961
7.493560791015625	127	0.12366999685764313	0.26381999254226685	0.6663550138473511	4.588039875030518	3.890350103378296
7.509033203125	127	0.1267700046300888	0.2526800036430359	0.6851750016212463	4.538390159606934	3.8943800926208496
7.524658203125	127	0.12366999685764313	0.24408000707626343	0.6851750016212463	4.230539798736572	3.857450008392334
7.54193115234375	127	0.10491999983787537	0.2438099980354309	0.6851750016212463	4.260690212249756	3.977710008621216
7.558074951171875	127	0.10491999983787537	0.2438099980354309	0.6699900031089783	4.172850131988525	4.0200700759887695
7.574066162109375	127	0.10786999762058258	0.2602599859237671	0.6699900031089783	3.764090061187744	3.9624199867248535
7.591156005859375	127	0.12812000513076782	0.2677200138568878	0.6699900031089783	4.293139934539795	4.024370193481445
7.607635498046875	127	0.13109000027179718	0.2724199891090393	0.6851999759674072	4.2224202156066895	3.9978199005126953
7.623870849609375	127	0.13109000027179718	0.2724199891090393	0.6851999759674072	4.159530162811279	3.965679883956909
7.639984130859375	127	0.1268399953842163	0.2605000138282776	0.6851999759674072	4.230010032653809	4.006350040435791
7.6572265625	127	0.1268399953842163	0.25863999128341675	0.6723350286483765	4.162209987640381	4.0305399894714355
7.67376708984375	127	0.12985999882221222	0.25863999128341675	0.6723350286483765	4.198709964752197	3.8471999168395996
7.691741943359375	127	0.14018000662326813	0.2615799903869629	0.6723350286483765	4.126269817352295	3.8538100719451904
7.707305908203125	127	0.14018000662326813	0.27063000202178955	0.6723350286483765	4.16825008392334	4.0433502197265625
7.723052978515625	127	0.13102999329566956	0.27549999952316284	0.6723350286483765	4.30318021774292	3.8938701152801514
7.740081787109375	127	0.12995000183582306	0.27549999952316284	0.6723350286483765	4.380249977111816	3.9694600105285645
7.75518798828125	127	0.13102999329566956	0.27549999952316284	0.6734300255775452	4.267459869384766	3.913180112838745
7.771942138671875	127	0.14837999641895294	0.272489994764328	0.6734300255775452	4.208409786224365	3.9290099143981934
7.78814697265625	127	0.1609400063753128	0.25532999634742737	0.6734300255775452	4.207640171051025	3.9334700107574463
7.804718017578125	127	0.1609400063753128	0.25532999634742737	0.6673200130462646	4.243680000305176	3.901510000228882
7.8209228515625	127	0.1510400027036667	0.2561199963092804	0.6673200130462646	4.2589898109436035	3.8451099395751953
7.837249755859375	127	0.14180000126361847	0.2561199963092804	0.6673200130462646	4.2724199295043945	4.0519700050354
7.853790283203125	127	0.14093999564647675	0.25418001413345337	0.6745150089263916	4.3269500732421875	3.9836299419403076
7.870269775390625	127	0.14093999564647675	0.25418001413345337	0.6745150089263916	4.19202995300293	3.913439989089966
7.886932373046875	127	0.15490999817848206	0.27524998784065247	0.6745150089263916	4.130859851837158	3.892359972000122
7.903839111328125	127	0.15696999430656433	0.27524998784065247	0.6711499691009521	4.148900032043457	3.869420051574707
7.92010498046875	127	0.17057999968528748	0.27458998560905457	0.6711499691009521	4.176259994506836	3.867719888687134
7.935791015625	127	0.17082999646663666	0.27458998560905457	0.6711499691009521	4.168920040130615	3.8440399169921875
7.95281982421875	127	0.1736000031232834	0.27458998560905457	0.6673200130462646	4.10821008682251	3.845669984817505
7.9693603515625	127	0.17881999909877777	0.2553800046443939	0.6673200130462646	4.106369972229004	3.818880081176758
7.986114501953125	127	0.17881999909877777	0.25446000695228577	0.6673200130462646	4.08204984664917	3.8165299892425537
8.002899169921875	127	0.17881999909877777	0.2553800046443939	0.6639200448989868	4.040140151977539	3.7697200775146484
8.018890380859375	127	0.17803999781608582	0.26023998856544495	0.6639200448989868	4.284180164337158	3.8583600521087646
8.034423828125	127	0.16620999574661255	0.27241000533103943	0.6639200448989868	4.378729820251465	3.857870101928711
8.0511474609375	127	0.16620999574661255	0.27241000533103943	0.665179967880249	4.2789998054504395	3.9432599544525146
8.0667724609375	127	0.17048999667167664	0.2715499997138977	0.665179967880249	4.24261999130249	3.876970052719116
8.083465576171875	127	0.17048999667167664	0.2681399881839752	0.665179967880249	4.409389972686768	3.9812099933624268
8.10015869140625	127	0.17048999667167664	0.2642199993133545	0.6910499930381775	4.1735100746154785	3.8518500328063965
8.116912841796875	127	0.22068999707698822	0.2591100037097931	0.6910499930381775	4.013999938964844	3.8086800575256348
8.133514404296875	127	0.22068999707698822	0.1968899965286255	0.6910499930381775	4.015389919281006	3.7369000911712646
8.150146484375	127	0.22068999707698822	0.1968899965286255	0.6605100035667419	4.0135498046875	3.8323700428009033
8.165863037109375	127	0.23038999736309052	0.21780000627040863	0.6605100035667419	4.015860080718994	3.741460084915161
8.183013916015625	127	0.23518000543117523	0.25957000255584717	0.6605100035667419	4.006229877471924	3.7676000595092773
8.197845458984375	127	0.2389499992132187	0.27046000957489014	0.6601799726486206	3.985229969024658	3.785439968109131
8.21466064453125	127	0.26976001262664795	0.29166001081466675	0.6601799726486206	3.816659927368164	3.9169399738311768
8.231964111328125	127	0.26976001262664795	0.29166001081466675	0.6601799726486206	3.9924700260162354	3.8714399337768555
8.248809814453125	127	0.26851001381874084	0.28606998920440674	0.685670018196106	4.013299942016602	3.864029884338379
8.264678955078125	127	0.2582300007343292	0.26392999291419983	0.685670018196106	3.909709930419922	3.7604401111602783
8.281280517578125	127	0.24868999421596527	0.25321999192237854	0.685670018196106	3.9927101135253906	3.7394700050354004
8.29803466796875	127	0.24868999421596527	0.25321999192237854	0.685670018196106	4.14778995513916	3.733910083770752
8.3135986328125	127	0.26252999901771545	0.23014000058174133	0.685670018196106	4.081510066986084	3.757699966430664
8.329803466796875	127	0.2638700008392334	0.2127700001001358	0.685670018196106	3.9173500537872314	3.8682401180267334
8.346282958984375	127	0.2638700008392334	0.2127700001001358	0.6601799726486206	3.941070079803467	3.85548996925354
8.36358642578125	127	0.27164000272750854	0.2364100068807602	0.6601799726486206	3.9735898971557617	3.94461989402771
8.38037109375	127	0.27452999353408813	0.23744000494480133	0.6601799726486206	3.9675300121307373	3.9242300987243652
8.39617919921875	127	0.2749499976634979	0.24866999685764313	0.667169988155365	3.9681200981140137	3.897710084915161
8.41302490234375	127	0.2749499976634979	0.26921001076698303	0.667169988155365	3.9080801010131836	3.8876900672912598
8.42974853515625	127	0.2747200131416321	0.26921001076698303	0.667169988155365	3.923840045928955	3.8764500617980957
8.445648193359375	127	0.2747200131416321	0.26357999444007874	0.6947699785232544	3.7898499965667725	3.8186399936676025
8.46234130859375	127	0.36327001452445984	0.24824999272823334	0.6947699785232544	3.6280500888824463	3.763819932937622
8.479949951171875	127	0.36937999725341797	0.24274000525474548	0.6947699785232544	3.6252400875091553	3.892580032348633
8.4952392578125	127	0.36937999725341797	0.24274000525474548	0.689579963684082	3.5944199562072754	3.7539899349212646
8.512298583984375	127	0.3658500015735626	0.22846999764442444	0.689579963684082	3.7636899948120117	3.7291200160980225
8.529388427734375	127	0.357450008392334	0.22834999859333038	0.689579963684082	3.8023600578308105	3.731410026550293
8.543487548828125	127	0.357450008392334	0.22843000292778015	0.686710000038147	3.8361198902130127	3.715409994125366
8.560791015625	127	0.36654001474380493	0.2233700007200241	0.686710000038147	3.7802700996398926	3.7159900665283203
8.57757568359375	127	0.3672400116920471	0.20159000158309937	0.686710000038147	3.7733399868011475	3.750890016555786
8.593170166015625	127	0.36654001474380493	0.1996999979019165	0.7307249903678894	3.766819953918457	3.7935500144958496
8.609405517578125	127	0.36004000902175903	0.19009000062942505	0.7307249903678894	3.8024098873138428	3.7638299465179443
8.625823974609375	127	0.3541199862957001	0.18762999773025513	0.7307249903678894	3.7134299278259277	3.7937099933624268
8.642364501953125	127	0.36004000902175903	0.16152000427246094	0.7088750004768372	3.807770013809204	3.8276801109313965
8.65826416015625	127	0.3779500126838684	0.16152000427246094	0.7088750004768372	3.6494200229644775	3.7036900520324707
8.674560546875	127	0.37977999448776245	0.181659996509552	0.7088750004768372	3.6488499641418457	3.709739923477173
8.691192626953125	127	0.37977999448776245	0.181659996509552	0.7064949870109558	3.64451003074646	3.708859920501709
8.70751953125	127	0.37977999448776245	0.18113000690937042	0.7064949870109558	3.6613199710845947	3.7063798904418945
8.72369384765625	127	0.381850004196167	0.1780800074338913	0.7064949870109558	3.7058799266815186	3.709749937057495
8.739990234375	127	0.381850004196167	0.16954000294208527	0.6859049797058105	3.715590000152588	3.70317006111145
8.75665283203125	127	0.3883500099182129	0.17599999904632568	0.6859049797058105	3.8122498989105225	3.693160057067871
8.773468017578125	127	0.3883900046348572	0.17599999904632568	0.6859049797058105	3.8000199794769287	3.6791200637817383
8.790435791015625	127	0.3902300000190735	0.18754999339580536	0.683899998664856	3.7752699851989746	3.670180082321167
8.8074951171875	127	0.41909000277519226	0.21368999779224396	0.683899998664856	3.692150115966797	3.6313600540161133
8.823699951171875	127	0.4194200038909912	0.24326999485492706	0.683899998664856	3.6987600326538086	3.658950090408325
8.840301513671875	127	0.4194200038909912	0.24654999375343323	0.6725150346755981	3.741029977798462	3.726870059967041
8.855133056640625	127	0.4194200038909912	0.24654999375343323	0.6725150346755981	3.7814199924468994	3.7286601066589355
8.872528076171875	127	0.3153800070285797	0.22109000384807587	0.6725150346755981	3.9135100841522217	4.026770114898682
8.888458251953125	127	0.31345999240875244	0.22109000384807587	0.689864993095398	3.775470018386841	3.8864800930023193
8.904876708984375	127	0.26642000675201416	0.22113999724388123	0.689864993095398	3.798460006713867	3.8458499908447266
8.921875	127	0.2627899944782257	0.22113999724388123	0.689864993095398	3.938080072402954	3.8945600986480713
8.938568115234375	127	0.2627899944782257	0.22113999724388123	0.692039966583252	3.9336700439453125	3.8324201107025146
8.95513916015625	127	0.26587000489234924	0.20442000031471252	0.692039966583252	3.9150099754333496	3.8114500045776367
8.970672607421875	127	0.27046999335289	0.19303999841213226	0.692039966583252	3.9001801013946533	3.92684006690979
8.987457275390625	127	0.26587000489234924	0.19303999841213226	0.6755050420761108	4.176209926605225	3.8698201179504395
9.00372314453125	127	0.27046999335289	0.2567799985408783	0.6755050420761108	4.1590800285339355	3.7607500553131104
9.020751953125	127	0.2854900062084198	0.2933500111103058	0.6755050420761108	4.2064900398254395	3.8638999462127686
9.038330078125	127	0.2854900062084198	0.2933500111103058	0.7202750444412231	4.19366979598999	4.005469799041748
9.05389404296875	127	0.08066000044345856	0.22699999809265137	0.7202750444412231	3.625770092010498	3.9195499420166016
9.071563720703125	127	0.06950999796390533	0.22195999324321747	0.7202750444412231	3.6892099380493164	3.8962900638580322
9.08782958984375	127	0.06950999796390533	0.20689000189304352	0.6941549777984619	3.6278998851776123	3.9275500774383545
9.10394287109375	127	0.09087000042200089	0.20689000189304352	0.6941549777984619	3.60575008392334	3.898020029067993
9.1192626953125	127	0.09706000238656998	0.2296299934387207	0.6941549777984619	3.6757099628448486	3.857369899749756
9.136138916015625	127	0.1076899990439415	0.2520099878311157	0.6749249696731567	3.6758999824523926	3.87103009223938
9.151763916015625	127	0.10952000319957733	0.2588300108909607	0.6749249696731567	3.6740400791168213	3.8740899562835693
9.16778564453125	127	0.1157199963927269	0.2609899938106537	0.6749249696731567	3.6742799282073975	3.9179599285125732
9.18438720703125	127	0.12211000174283981	0.2740600109100342	0.6575599908828735	3.687700033187866	3.8970699310302734
9.200714111328125	127	0.15102000534534454	0.2820500135421753	0.6575599908828735	4.103449821472168	3.9606900215148926
9.217071533203125	127	0.16306999325752258	0.29629001021385193	0.6575599908828735	4.229269981384277	3.8770198822021484
9.233306884765625	127	0.16795000433921814	0.3072200119495392	0.6519249677658081	4.197159767150879	3.8227500915527344
9.250640869140625	127	0.16795000433921814	0.3072200119495392	0.6519249677658081	4.229499816894531	3.8343400955200195
9.266815185546875	127	0.1615000069141388	0.30171999335289	0.6519249677658081	4.174489974975586	3.8946399688720703
9.282623291015625	127	0.15539999306201935	0.2866300046443939	0.6801699995994568	4.17218017578125	3.961669921875
9.299652099609375	127	0.13804000616073608	0.28633999824523926	0.6801699995994568	3.6575000286102295	3.941970109939575
9.315338134765625	127	0.13197000324726105	0.2646099925041199	0.6801699995994568	4.111169815063477	4.128990173339844
9.33209228515625	127	0.12036000192165375	0.23756000399589539	0.7031550407409668	4.339509963989258	4.22629976272583
9.349334716796875	127	0.12036000192165375	0.20134000480175018	0.7031550407409668	4.157060146331787	3.8385300636291504
9.36602783203125	127	0.13506999611854553	0.19760000705718994	0.7031550407409668	4.250889778137207	3.8729701042175293
9.38214111328125	127	0.13857999444007874	0.19489000737667084	0.6714900135993958	4.204999923706055	3.9419000148773193
9.398651123046875	127	0.1427599936723709	0.19133999943733215	0.6714900135993958	4.260109901428223	3.8414599895477295
9.41510009765625	127	0.14287999272346497	0.19133999943733215	0.6714900135993958	4.253819942474365	3.844059944152832
9.431243896484375	127	0.1427599936723709	0.20532000064849854	0.679900050163269	4.2525200843811035	3.8978800773620605
9.447052001953125	127	0.14847999811172485	0.20532000064849854	0.679900050163269	4.275169849395752	3.9141600131988525
9.46319580078125	127	0.23476000130176544	0.21017000079154968	0.679900050163269	3.9615800380706787	3.968820095062256
9.48236083984375	127	0.23608000576496124	0.21017000079154968	0.6718050241470337	4.146299839019775	3.9553799629211426
9.498443603515625	127	0.2581999897956848	0.21716000139713287	0.6718050241470337	4.350769996643066	3.8423500061035156
9.5133056640625	127	0.2585799992084503	0.27312999963760376	0.6718050241470337	4.290380001068115	3.803040027618408
9.529571533203125	127	0.2585799992084503	0.27312999963760376	0.669450044631958	4.294879913330078	3.9398701190948486
9.54608154296875	127	0.26045000553131104	0.26194998621940613	0.669450044631958	4.051650047302246	3.8649299144744873
9.563323974609375	127	0.2591400146484375	0.25619998574256897	0.669450044631958	3.963900089263916	3.969059944152832
9.578704833984375	127	0.2591400146484375	0.260560005903244	0.685670018196106	4.0765299797058105	3.9329400062561035
9.59552001953125	127	0.2591400146484375	0.260560005903244	0.685670018196106	4.055160045623779	3.9009199142456055
9.61151123046875	127	0.25870999693870544	0.26708000898361206	0.685670018196106	4.328360080718994	3.8550400733947754
9.628509521484375	127	0.25870999693870544	0.2689099907875061	0.6750199794769287	4.273369789123535	3.8363099098205566
9.644500732421875	127	0.25870999693870544	0.2757900059223175	0.6750199794769287	4.050159931182861	3.9091899394989014
9.661102294921875	127	0.26886001229286194	0.281139999628067	0.6750199794769287	4.075429916381836	4.024680137634277
9.67779541015625	127	0.2699100077152252	0.2757900059223175	0.6731399893760681	4.133639812469482	3.7953200340270996
9.693389892578125	127	0.28110000491142273	0.27410000562667847	0.6731399893760681	3.8765299320220947	3.8962600231170654
9.71014404296875	127	0.28268998861312866	0.27188000082969666	0.6731399893760681	4.143189907073975	3.9336299896240234
9.72662353515625	127	0.28268998861312866	0.27000001072883606	0.6731399893760681	4.131269931793213	3.934299945831299
9.742919921875	127	0.27386999130249023	0.27188000082969666	0.6731399893760681	4.077089786529541	3.874000072479248
9.75909423828125	127	0.26906999945640564	0.269430011510849	0.6731399893760681	4.169280052185059	3.7889599800109863
9.775665283203125	127	0.26906999945640564	0.2653200030326843	0.6947699785232544	3.821010112762451	3.837249994277954
9.792510986328125	127	0.3070099949836731	0.2653200030326843	0.6947699785232544	3.7887299060821533	3.834009885787964
9.80828857421875	127	0.3158699870109558	0.2653200030326843	0.6947699785232544	3.7407000064849854	3.867889881134033
9.825775146484375	127	0.3158699870109558	0.2641899883747101	0.6869999766349792	3.7372500896453857	4.015530109405518
9.842010498046875	127	0.3086000084877014	0.2435699999332428	0.6869999766349792	3.6865999698638916	3.9302799701690674
9.857269287109375	127	0.3086000084877014	0.22020000219345093	0.6869999766349792	3.7713100910186768	3.94881010055542
9.8741455078125	127	0.3086000084877014	0.22020000219345093	0.6871199607849121	3.791330099105835	3.8381099700927734
9.891754150390625	127	0.3049300014972687	0.2223300039768219	0.6871199607849121	3.665060043334961	3.8598198890686035
9.908050537109375	127	0.3049300014972687	0.22658999264240265	0.6871199607849121	3.71875	3.8696999549865723
9.922943115234375	127	0.30733001232147217	0.23162999749183655	0.6704000234603882	3.713399887084961	3.907140016555786
9.939727783203125	127	0.31220999360084534	0.24133999645709991	0.6704000234603882	3.7283899784088135	3.9120700359344482
9.956573486328125	127	0.3174700140953064	0.24979999661445618	0.6704000234603882	3.7100000381469727	3.9111199378967285
9.9732666015625	127	0.3197700083255768	0.25224998593330383	0.6704000234603882	3.6779301166534424	3.8604800701141357
9.989288330078125	127	0.3197700083255768	0.25224998593330383	0.6704000234603882	3.6909499168395996	3.884089946746826
10.005523681640625	127	0.3177100121974945	0.24160000681877136	0.6704000234603882	3.7328999042510986	3.8313400745391846
10.022705078125	127	0.31540000438690186	0.24160000681877136	0.6902450323104858	3.7329599857330322	3.826430082321167
10.03839111328125	127	0.3003700077533722	0.2567099928855896	0.6902450323104858	3.805490016937256	3.8413400650024414
10.0556640625	127	0.2989799976348877	0.2567099928855896	0.6902450323104858	3.9449899196624756	3.8436100482940674
10.071868896484375	127	0.2989799976348877	0.25422999262809753	0.6735700368881226	3.918100118637085	3.8208999633789062
10.088226318359375	127	0.2989799976348877	0.25422999262809753	0.6735700368881226	3.9595699310302734	3.84197998046875
10.105621337890625	127	0.302480012178421	0.2674899995326996	0.6735700368881226	3.917419910430908	3.8285300731658936
10.122161865234375	127	0.302480012178421	0.27827998995780945	0.6735700368881226	3.919100046157837	3.8057100772857666
10.137603759765625	127	0.2868799865245819	0.2904900014400482	0.6735700368881226	3.754499912261963	3.8760199546813965
10.154327392578125	127	0.28415998816490173	0.2904900014400482	0.6735700368881226	3.945739984512329	3.8473100662231445
10.1708984375	127	0.2868799865245819	0.2883099913597107	0.7015550136566162	3.8762400150299072	3.8206300735473633
10.186279296875	127	0.35203999280929565	0.21182000637054443	0.7015550136566162	3.6730799674987793	3.873120069503784
10.20257568359375	127	0.3713499903678894	0.19930000603199005	0.7015550136566162	3.6059999465942383	3.8227899074554443
10.219329833984375	125	0.371969997882843	0.19408999383449554	0.6930800080299377	3.756200075149536	3.7368199825286865
10.23663330078125	125	0.371969997882843	0.1701900064945221	0.6930800080299377	3.6982100009918213	3.6041901111602783
10.25164794921875	125	0.37476998567581177	0.1701900064945221	0.6930800080299377	3.729480028152466	3.7293500900268555
10.268341064453125	127	0.3776800036430359	0.19023999571800232	0.6631450057029724	3.779819965362549	3.7332100868225098
10.285369873046875	127	0.388949990272522	0.21458999812602997	0.6631450057029724	3.7967100143432617	3.6097400188446045
10.302154541015625	127	0.3917199969291687	0.22603000700473785	0.6631450057029724	3.7852799892425537	3.6641600131988525
10.318206787109375	127	0.3917199969291687	0.22603000700473785	0.6631450057029724	3.748199939727783	3.673520088195801
10.334991455078125	127	0.3935900032520294	0.2696000039577484	0.6631450057029724	3.6453499794006348	3.6475400924682617
10.351318359375	127	0.4074299931526184	0.2696000039577484	0.6631450057029724	3.6436100006103516	3.6320600509643555
10.366424560546875	127	0.4074299931526184	0.2696000039577484	0.6619000434875488	3.68356990814209	3.6816000938415527
10.38348388671875	127	0.4057700037956238	0.2696000039577484	0.6619000434875488	3.5871400833129883	3.6236300468444824
10.401214599609375	127	0.4057700037956238	0.2708899974822998	0.6619000434875488	3.695470094680786	3.614490032196045
10.4168701171875	127	0.4057700037956238	0.2708899974822998	0.664110004901886	3.66936993598938	3.612610101699829
10.433502197265625	127	0.45934000611305237	0.2611599862575531	0.664110004901886	3.560930013656616	3.660860061645508
10.449432373046875	127	0.5375499725341797	0.25334998965263367	0.664110004901886	3.682339906692505	3.9461100101470947
10.46539306640625	127	0.5375499725341797	0.25334998965263367	0.6923699975013733	3.657360076904297	3.6497700214385986
10.482208251953125	127	0.5130699872970581	0.2573400139808655	0.6923699975013733	3.720590114593506	3.598360061645508
10.498291015625	127	0.5095900297164917	0.2573400139808655	0.6923699975013733	3.696820020675659	3.683029890060425
10.5147705078125	127	0.5095900297164917	0.25356999039649963	0.6793000102043152	3.6461400985717773	3.6915299892425537
10.530670166015625	127	0.5189899802207947	0.25356999039649963	0.6793000102043152	3.5953500270843506	3.6442999839782715
10.547149658203125	127	0.5191100239753723	0.25402000546455383	0.6793000102043152	3.5945799350738525	3.658679962158203
10.564666748046875	127	0.5189899802207947	0.25402000546455383	0.7073700428009033	3.754849910736084	3.7743000984191895
10.580291748046875	127	0.5113300085067749	0.2217099964618683	0.7073700428009033	3.7441999912261963	3.774240016937256
10.597015380859375	127	0.5101900100708008	0.19878999888896942	0.7073700428009033	3.835669994354248	3.7809700965881348
10.6141357421875	127	0.5101900100708008	0.19878999888896942	0.7082799673080444	3.8361198902130127	3.755919933319092
10.63079833984375	127	0.541130006313324	0.20860999822616577	0.7082799673080444	3.6468400955200195	3.8605499267578125
10.64678955078125	127	0.5636799931526184	0.23202000558376312	0.7082799673080444	3.750730037689209	3.7034900188446045
10.662811279296875	127	0.5637900233268738	0.23202000558376312	0.6970150470733643	3.792419910430908	3.7508299350738525
10.680145263671875	127	0.5663300156593323	0.2238599956035614	0.6970150470733643	3.7886900901794434	3.7360100746154785
10.696075439453125	127	0.5784500241279602	0.21873000264167786	0.6970150470733643	3.790019989013672	3.661139965057373
10.712677001953125	127	0.5788999795913696	0.21873000264167786	0.6724600195884705	3.8068900108337402	3.6610701084136963
10.728118896484375	127	0.5784500241279602	0.2614099979400635	0.6724600195884705	3.680419921875	3.7610599994659424
10.74444580078125	127	0.5701000094413757	0.2614099979400635	0.6724600195884705	3.7659900188446045	3.738990068435669
10.761016845703125	127	0.5701000094413757	0.25560998916625977	0.7024550437927246	3.746730089187622	3.7387099266052246
10.77777099609375	127	0.5708000063896179	0.23868000507354736	0.7024550437927246	3.704319953918457	3.7625999450683594
10.794464111328125	127	0.5712299942970276	0.21591000258922577	0.7024550437927246	3.747469902038574	3.748029947280884
10.8106689453125	123	0.5721200108528137	0.215829998254776	0.6845300197601318	3.8104801177978516	3.6547000408172607
10.82781982421875	123	0.7021399736404419	0.19806000590324402	0.6845300197601318	3.920720100402832	3.778870105743408
10.843994140625	123	0.7021399736404419	0.19249999523162842	0.6845300197601318	4.0000200271606445	3.779589891433716
10.860809326171875	127	0.6999800205230713	0.19249999523162842	0.6721050143241882	3.795259952545166	3.638230085372925
10.877288818359375	127	0.6955400109291077	0.22854000329971313	0.6721050143241882	3.8217899799346924	3.6389999389648438
10.892486572265625	127	0.6912500262260437	0.23684999346733093	0.6721050143241882	3.9570400714874268	3.8172600269317627
10.909912109375	123	0.6912500262260437	0.26475998759269714	0.6408699750900269	3.9899799823760986	3.8411800861358643
10.924896240234375	123	0.6892399787902832	0.2805100083351135	0.6408699750900269	3.8356900215148926	3.785020112991333
10.942413330078125	123	0.6808800101280212	0.2805100083351135	0.6408699750900269	3.8727800846099854	3.830430030822754
10.958709716796875	127	0.6803299784660339	0.27538999915122986	0.668084979057312	3.9083099365234375	3.8794400691986084
10.97515869140625	127	0.6791800260543823	0.27538999915122986	0.668084979057312	3.8934199810028076	3.881459951400757
10.991668701171875	127	0.6788899898529053	0.27792999148368835	0.668084979057312	3.884119987487793	3.8701400756835938
11.00811767578125	127	0.6791800260543823	0.27792999148368835	0.680495023727417	3.8407599925994873	3.9189300537109375
11.0238037109375	127	0.7455000281333923	0.27004000544548035	0.680495023727417	3.8600199222564697	3.938149929046631
11.04107666015625	127	0.7480000257492065	0.2590999901294708	0.680495023727417	3.976830005645752	3.9296000003814697
11.057830810546875	127	0.7480000257492065	0.2590999901294708	0.6940200328826904	3.866460084915161	4.011919975280762
11.074249267578125	127	0.7544000148773193	0.2306700050830841	0.6940200328826904	3.829010009765625	4.052259922027588
11.092254638671875	127	0.7600399851799011	0.22687000036239624	0.6940200328826904	3.862109899520874	3.91267991065979
11.107879638671875	127	0.7625899910926819	0.22687000036239624	0.6873949766159058	3.8617300987243652	3.987649917602539
11.123291015625	127	0.763759970664978	0.2379000037908554	0.6873949766159058	3.936579942703247	3.91225004196167
11.13897705078125	127	0.767009973526001	0.2379000037908554	0.6873949766159058	3.8800299167633057	3.9397199153900146
11.15496826171875	123	0.7685800194740295	0.22168999910354614	0.7188199758529663	3.9509201049804688	3.9630300998687744
11.171722412109375	123	0.9076799750328064	0.19915999472141266	0.7188199758529663	3.9881200790405273	3.820420026779175
11.188446044921875	123	0.9335700273513794	0.19915999472141266	0.7188199758529663	3.9524800777435303	3.798219919204712
11.204833984375	127	0.9335700273513794	0.20457999408245087	0.6675649881362915	4.083390235900879	3.778480052947998
11.2220458984375	127	0.932420015335083	0.21073000133037567	0.6675649881362915	3.9402201175689697	3.7732200622558594
11.23858642578125	127	0.907230019569397	0.23859000205993652	0.6675649881362915	3.9643800258636475	3.730329990386963
11.254119873046875	127	0.907230019569397	0.26260998845100403	0.6874899864196777	4.000929832458496	3.7661499977111816
11.270904541015625	127	0.9136499762535095	0.26260998845100403	0.6874899864196777	4.0624799728393555	3.716639995574951
11.286651611328125	127	0.9162200093269348	0.2574000060558319	0.6874899864196777	3.9663798809051514	4.249889850616455
11.30340576171875	123	0.9136499762535095	0.2574000060558319	0.6674100160598755	3.994420051574707	4.143849849700928
11.31976318359375	123	0.9159299731254578	0.2601099908351898	0.6674100160598755	3.9667999744415283	4.519430160522461
11.339385986328125	123	0.9111899733543396	0.2685700058937073	0.6674100160598755	3.970099925994873	4.458869934082031
11.35394287109375	127	0.9124299883842468	0.2601099908351898	0.654105007648468	3.9753599166870117	4.378920078277588
11.3704833984375	127	0.9111899733543396	0.2698400020599365	0.654105007648468	3.9310200214385986	3.6479899883270264
11.38720703125	127	0.8992400169372559	0.2756600081920624	0.654105007648468	4.001220226287842	3.7248499393463135
11.4024658203125	127	0.893339991569519	0.2905299961566925	0.6716200113296509	4.146820068359375	3.6928999423980713
11.41949462890625	127	0.8799700140953064	0.2905299961566925	0.6716200113296509	4.110960006713867	3.704050064086914
11.436187744140625	127	0.8799700140953064	0.2711400091648102	0.6716200113296509	4.167479991912842	3.7461299896240234
11.452056884765625	127	0.883430004119873	0.2711400091648102	0.6654700040817261	3.9810800552368164	4.262420177459717
11.468048095703125	127	0.883430004119873	0.280349999666214	0.6654700040817261	4.071149826049805	3.810230016708374
11.484222412109375	127	0.8320199847221375	0.30362001061439514	0.6654700040817261	4.219820022583008	3.8272299766540527
11.50091552734375	127	0.8320199847221375	0.30362001061439514	0.6649500131607056	4.190969944000244	4.1715898513793945
11.51763916015625	127	0.48291000723838806	0.30362001061439514	0.6649500131607056	3.787100076675415	4.0648298263549805
11.533599853515625	127	0.32196998596191406	0.3491800129413605	0.6649500131607056	4.063360214233398	3.952280044555664
11.55078125	127	0.31960999965667725	0.35732999444007874	0.6566150188446045	3.883310079574585	4.2121901512146
11.567474365234375	127	0.16314999759197235	0.3665100038051605	0.6566150188446045	3.9974899291992188	3.9128799438476562
11.584075927734375	127	0.16312000155448914	0.38086000084877014	0.6566150188446045	4.165470123291016	3.920919895172119
11.6002197265625	127	0.16118000447750092	0.38086000084877014	0.6855149865150452	4.141540050506592	3.9098799228668213
11.616241455078125	127	0.15035000443458557	0.3553999960422516	0.6855149865150452	4.148469924926758	3.9993200302124023
11.631561279296875	127	0.1400199979543686	0.34292998909950256	0.6855149865150452	4.148829936981201	4.004660129547119
11.64886474609375	127	0.1329299956560135	0.34292998909950256	0.674655020236969	4.259510040283203	3.957289934158325
11.664398193359375	127	0.12848000228405	0.34292998909950256	0.674655020236969	4.419750213623047	4.063300132751465
11.681365966796875	127	0.07811000198125839	0.3514400124549866	0.674655020236969	4.225339889526367	4.195380210876465
11.69805908203125	127	0.07811000198125839	0.36381998658180237	0.6641200184822083	3.8565499782562256	4.352459907531738
11.713714599609375	127	0.08883000165224075	0.3765900135040283	0.6641200184822083	3.8029799461364746	3.935230016708374
11.7313232421875	127	0.09309999644756317	0.3765900135040283	0.6641200184822083	3.8896501064300537	3.907289981842041
11.7474365234375	127	0.09309999644756317	0.37494999170303345	0.6690850257873535	3.8411099910736084	3.986370086669922
11.763092041015625	127	0.0695900022983551	0.3735400140285492	0.6690850257873535	3.790839910507202	4.0320000648498535
11.780059814453125	127	0.06705000251531601	0.3455600142478943	0.6690850257873535	3.8321900367736816	4.1068902015686035
11.7972412109375	127	0.0695900022983551	0.3455600142478943	0.6784250140190125	3.8933401107788086	4.029799938201904
11.813232421875	127	0.06909000128507614	0.3511500060558319	0.6784250140190125	3.8401200771331787	3.898940086364746
11.82891845703125	127	0.07501000165939331	0.35565000772476196	0.6784250140190125	4.2494797706604	4.00540018081665
11.84637451171875	127	0.07501000165939331	0.35565000772476196	0.6514500379562378	3.892940044403076	3.9342200756073
11.8619384765625	127	0.07644999772310257	0.3653999865055084	0.6514500379562378	3.88565993309021	4.212600231170654
11.878448486328125	127	0.10318999737501144	0.38909000158309937	0.6514500379562378	4.525949954986572	3.982450008392334
11.8953857421875	127	0.10554999858140945	0.38909000158309937	0.6858299970626831	3.9003000259399414	3.892699956893921
11.91192626953125	127	0.17956000566482544	0.3850899934768677	0.6858299970626831	3.907249927520752	4.091819763183594
11.928070068359375	127	0.17956000566482544	0.369049996137619	0.6858299970626831	4.023530006408691	4.221250057220459
11.944549560546875	127	0.18012000620365143	0.3518500030040741	0.6834999918937683	3.9135499000549316	3.960900068283081
11.960693359375	127	0.1877399981021881	0.3518500030040741	0.6834999918937683	3.8153700828552246	4.019519805908203
11.9775390625	127	0.1877399981021881	0.35291001200675964	0.6834999918937683	3.9442598819732666	4.064020156860352
11.99462890625	127	0.1834300011396408	0.35291001200675964	0.7069100141525269	4.033510208129883	3.989569902420044
12.0101318359375	127	0.1732800006866455	0.3114500045776367	0.7069100141525269	4.014229774475098	3.918339967727661
12.02703857421875	127	0.16794000566005707	0.3085300028324127	0.7069100141525269	3.942689895629883	4.057759761810303
12.04248046875	127	0.16794000566005707	0.3085300028324127	0.6849249601364136	3.8892900943756104	4.023980140686035
12.059539794921875	127	0.16699999570846558	0.3085300028324127	0.6849249601364136	3.9893100261688232	3.970750093460083
12.077545166015625	127	0.16530999541282654	0.306659996509552	0.6849249601364136	4.0296502113342285	3.976099967956543
12.093597412109375	127	0.16530999541282654	0.29655998945236206	0.6848999857902527	3.9444499015808105	3.9593799114227295
12.108673095703125	127	0.22110000252723694	0.306659996509552	0.6848999857902527	3.8940799236297607	3.9890899658203125
12.12445068359375	127	0.22110000252723694	0.31644999980926514	0.6848999857902527	4.278960227966309	4.015480041503906
12.14190673828125	127	0.22110000252723694	0.31644999980926514	0.690434992313385	3.997459888458252	3.9827098846435547
12.157867431640625	127	0.22101999819278717	0.32082998752593994	0.690434992313385	3.8929901123046875	4.107649803161621
12.175323486328125	127	0.21358999609947205	0.33803001046180725	0.690434992313385	3.900589942932129	4.02308988571167
12.190460205078125	127	0.21358999609947205	0.34327998757362366	0.6807349920272827	4.2027997970581055	3.9979100227355957
12.207244873046875	127	0.23627999424934387	0.34825000166893005	0.6807349920272827	3.853760004043579	4.075139999389648
12.224090576171875	127	0.23858000338077545	0.36351001262664795	0.6807349920272827	3.8956799507141113	3.903779983520508
12.240203857421875	127	0.23858000338077545	0.36351001262664795	0.6994850039482117	3.8796300888061523	3.8828399181365967
12.256378173828125	127	0.30445000529289246	0.354420006275177	0.6994850039482117	4.0342302322387695	4.10945987701416
12.276641845703125	127	0.3897300064563751	0.35106998682022095	0.6994850039482117	4.114480018615723	4.128310203552246
12.2894287109375	127	0.3910999894142151	0.34926000237464905	0.6599349975585938	3.8351900577545166	3.9190499782562256
12.307037353515625	127	0.39427998661994934	0.34926000237464905	0.6599349975585938	3.733870029449463	4.0050201416015625
12.322235107421875	127	0.39427998661994934	0.35416001081466675	0.6599349975585938	3.742539882659912	3.956389904022217
12.339263916015625	127	0.39427998661994934	0.35416001081466675	0.6969299912452698	3.8341100215911865	4.004069805145264
12.355682373046875	127	0.3942500054836273	0.32541000843048096	0.6969299912452698	3.883049964904785	3.8580100536346436
12.372100830078125	127	0.3907800018787384	0.31474000215530396	0.6969299912452698	3.8978099822998047	3.937040090560913
12.388580322265625	127	0.39024001359939575	0.31474000215530396	0.6564849615097046	3.960099935531616	3.9154601097106934
12.4044189453125	127	0.3907800018787384	0.37116000056266785	0.6564849615097046	3.9596500396728516	3.8435299396514893
12.42047119140625	127	0.3939400017261505	0.43160000443458557	0.6564849615097046	3.9600799083709717	3.876699924468994
12.43695068359375	127	0.3959200084209442	0.43160000443458557	0.6725350022315979	3.914099931716919	3.8781700134277344
12.453948974609375	127	0.40606001019477844	0.36024999618530273	0.6725350022315979	3.7490200996398926	3.802570104598999
12.470489501953125	127	0.48552998900413513	0.34876999258995056	0.6725350022315979	3.791529893875122	3.943389892578125
12.4869384765625	127	0.48691999912261963	0.3305099904537201	0.6870050430297852	3.8662500381469727	3.7919700145721436
12.503753662109375	127	0.5335599780082703	0.3305099904537201	0.6870050430297852	3.7571299076080322	3.7109200954437256
12.52130126953125	127	0.5347899794578552	0.3357299864292145	0.6870050430297852	3.763659954071045	3.7461800575256348
12.537017822265625	127	0.5347899794578552	0.3357299864292145	0.6727799773216248	3.706979990005493	3.7669599056243896
12.55218505859375	127	0.5221199989318848	0.2956799864768982	0.6727799773216248	3.7720999717712402	3.7845098972320557
12.56878662109375	127	0.5221199989318848	0.2956799864768982	0.6727799773216248	3.7294600009918213	3.846060037612915
12.585479736328125	127	0.5224000215530396	0.30309998989105225	0.6736299991607666	3.6896700859069824	3.756510019302368
12.600921630859375	127	0.5299500226974487	0.3147999942302704	0.6736299991607666	3.7738099098205566	3.6780200004577637
12.6181640625	127	0.5301600098609924	0.3164199888706207	0.6736299991607666	3.714279890060425	3.7336599826812744
12.63458251953125	127	0.5299500226974487	0.3266400098800659	0.6676149964332581	3.7708499431610107	3.7604899406433105
12.650604248046875	127	0.5261399745941162	0.3397600054740906	0.6676149964332581	3.7095799446105957	3.7170000076293945
12.66802978515625	127	0.45612001419067383	0.3397600054740906	0.6676149964332581	3.9311699867248535	3.8031399250030518
12.684173583984375	127	0.4548400044441223	0.3176499903202057	0.7289999723434448	3.8593199253082275	3.8629400730133057
12.69989013671875	127	0.4116300046443939	0.29497000575065613	0.7289999723434448	3.8657000064849854	3.7618699073791504
12.716644287109375	127	0.4078199863433838	0.27195000648498535	0.7289999723434448	3.865139961242676	3.7463901042938232
12.732269287109375	127	0.40997999906539917	0.25102999806404114	0.6904749870300293	3.862499952316284	3.8136301040649414
12.7498779296875	127	0.4070099890232086	0.25102999806404114	0.6904749870300293	3.744110107421875	3.718179941177368
12.76629638671875	127	0.40876999497413635	0.2543199956417084	0.6904749870300293	3.804610013961792	3.7370998859405518
12.782989501953125	127	0.40876999497413635	0.2820099890232086	0.6740800142288208	3.789299964904785	3.7036800384521484
12.80029296875	127	0.4260700047016144	0.3088099956512451	0.6740800142288208	3.805310010910034	3.7449800968170166
12.81524658203125	127	0.4269999861717224	0.32082000374794006	0.6740800142288208	3.859139919281006	3.823470115661621
12.830902099609375	127	0.4260700047016144	0.32899001240730286	0.6748499870300293	3.7483301162719727	3.6792800426483154
12.848541259765625	127	0.4289799928665161	0.3356899917125702	0.6748499870300293	3.8156800270080566	3.6811699867248535
12.86492919921875	127	0.43474000692367554	0.3356899917125702	0.6748499870300293	3.9655699729919434	3.7571001052856445
12.880889892578125	127	0.43612998723983765	0.3356899917125702	0.6785550117492676	3.790210008621216	3.751460075378418
12.896881103515625	127	0.5428299903869629	0.32896000146865845	0.6785550117492676	3.5378100872039795	3.760809898376465
12.913970947265625	127	0.5432800054550171	0.32896000146865845	0.6785550117492676	3.525670051574707	3.8184399604797363
12.9305419921875	127	0.5432800054550171	0.3239699900150299	0.6832849979400635	3.5963499546051025	3.801259994506836
12.9462890625	127	0.5553299784660339	0.3239699900150299	0.6832849979400635	3.5239100456237793	3.635279893875122
12.96331787109375	127	0.5553299784660339	0.32837000489234924	0.6832849979400635	3.494460105895996	3.7019200325012207
12.980133056640625	127	0.5553299784660339	0.32837000489234924	0.6829050183296204	3.537760019302368	3.6927900314331055
12.996429443359375	127	0.5587599873542786	0.3206399977207184	0.6829050183296204	3.5624101161956787	3.714370012283325
13.012939453125	127	0.5597299933433533	0.3188999891281128	0.6829050183296204	3.5951900482177734	3.7040200233459473
13.030059814453125	127	0.5597299933433533	0.3188999891281128	0.6403000354766846	3.661489963531494	3.6823999881744385
13.045501708984375	127	0.5597299933433533	0.36390000581741333	0.6403000354766846	3.636810064315796	3.6767001152038574
13.062744140625	127	0.5900599956512451	0.36390000581741333	0.6403000354766846	3.9467198848724365	3.769279956817627
13.07891845703125	123	0.5907800197601318	0.3589699864387512	0.7579399943351746	3.8149399757385254	3.8318700790405273
13.094024658203125	123	0.5996400117874146	0.3375999927520752	0.7579399943351746	3.8874499797821045	3.6410698890686035
13.11029052734375	123	0.600130021572113	0.31424999237060547	0.7579399943351746	3.8053200244903564	3.7579100131988525
13.127227783203125	127	0.5996400117874146	0.31424999237060547	0.7180299758911133	3.916670083999634	3.7575199604034424
13.14324951171875	127	0.600130021572113	0.3145099878311157	0.7180299758911133	3.8891499042510986	3.7954699993133545
13.16058349609375	127	0.6175299882888794	0.3210099935531616	0.7180299758911133	3.890860080718994	3.7241199016571045
13.176422119140625	127	0.6192600131034851	0.3399699926376343	0.6689599752426147	4.045939922332764	3.814579963684082
13.192596435546875	127	0.7458500266075134	0.34716999530792236	0.6689599752426147	4.048739910125732	3.8942599296569824
13.209869384765625	127	0.7458500266075134	0.35192999243736267	0.6689599752426147	4.001609802246094	4.0775299072265625
13.2259521484375	127	0.7458500266075134	0.35192999243736267	0.6802200078964233	3.980870008468628	3.8672800064086914
13.2418212890625	127	0.7495999932289124	0.3620699942111969	0.6802200078964233	4.063270092010498	3.939039945602417
13.259521484375	127	0.770829975605011	0.36333000659942627	0.6802200078964233	4.011030197143555	3.907599925994873
13.275421142578125	127	0.770829975605011	0.3620699942111969	0.6528699994087219	3.9217000007629395	4.028669834136963
13.2923583984375	127	0.7639700174331665	0.36607998609542847	0.6528699994087219	3.9755001068115234	3.991529941558838
13.30926513671875	127	0.7625600099563599	0.37786999344825745	0.6528699994087219	4.006219863891602	3.9179201126098633
13.32464599609375	127	0.7603200078010559	0.37786999344825745	0.6642950177192688	3.931339979171753	3.9068799018859863
13.341033935546875	127	0.7566999793052673	0.35837000608444214	0.6642950177192688	3.88523006439209	3.94854998588562
13.35791015625	127	0.7528300285339355	0.3552800118923187	0.6642950177192688	3.9541499614715576	3.8553099632263184
13.37371826171875	127	0.7528300285339355	0.35378000140190125	0.6851500272750854	4.022359848022461	4.001910209655762
13.39007568359375	127	0.7939900159835815	0.35378000140190125	0.6851500272750854	3.90159010887146	3.911979913711548
13.4061279296875	127	0.7952100038528442	0.364329993724823	0.6851500272750854	3.9168999195098877	3.8556599617004395
13.4228515625	127	0.7952100038528442	0.364329993724823	0.6740300059318542	4.031179904937744	3.9036200046539307
13.439422607421875	127	0.7952100038528442	0.364329993724823	0.6740300059318542	4.004079818725586	3.8805999755859375
13.4560546875	127	0.7778599858283997	0.3985399901866913	0.6740300059318542	4.030310153961182	3.8926899433135986
13.472991943359375	127	0.7778599858283997	0.3985399901866913	0.6720750331878662	4.030389785766602	3.900439977645874
13.4898681640625	127	0.7897899746894836	0.39035001397132874	0.6720750331878662	3.9545700550079346	4.183279991149902
13.50555419921875	127	0.7972300052642822	0.37856999039649963	0.6720750331878662	3.916409969329834	3.840049982070923
13.523040771484375	127	0.7897899746894836	0.3706200122833252	0.7297750115394592	3.914139986038208	3.8576600551605225
13.537384033203125	127	0.7972300052642822	0.32732999324798584	0.7297750115394592	3.94992995262146	3.812079906463623
13.554901123046875	127	0.8708699941635132	0.2965199947357178	0.7297750115394592	3.975029945373535	4.177499771118164
13.571075439453125	127	0.8774200081825256	0.2766300141811371	0.6820099949836731	4.070499897003174	3.950160026550293
13.58740234375	127	0.9299299716949463	0.2766300141811371	0.6820099949836731	3.949709892272949	3.973750114440918
13.605316162109375	127	0.9375399947166443	0.2840999960899353	0.6820099949836731	3.990679979324341	4.058430194854736
13.62127685546875	127	0.9375399947166443	0.3056600093841553	0.688675045967102	3.988909959793091	4.043230056762695
13.636322021484375	127	0.9260500073432922	0.33406999707221985	0.688675045967102	3.8915600776672363	4.214479923248291
13.65423583984375	127	0.9147300124168396	0.3412500023841858	0.688675045967102	4.023950099945068	4.182219982147217
13.67041015625	127	0.9102799892425537	0.34373000264167786	0.6661850214004517	3.9593799114227295	4.1375298500061035
13.687164306640625	127	0.8769599795341492	0.34373000264167786	0.6661850214004517	3.860919952392578	3.2980599403381348
13.70281982421875	22	0.8769599795341492	0.34373000264167786	0.6661850214004517	3.860919952392578	6.830530166625977
13.71954345703125	6	0.8769599795341492	0.34373000264167786	0.6661850214004517	3.860919952392578	6.830530166625977
13.73468017578125	6	0.8769599795341492	0.34373000264167786	0.6661850214004517	3.860919952392578	6.830530166625977
13.751983642578125	6	0.8769599795341492	0.34373000264167786	0.6661850214004517	3.860919952392578	6.830530166625977
13.76812744140625	6	0.8769599795341492	0.34373000264167786	0.6661850214004517	3.860919952392578	6.830530166625977
13.786407470703125	6	0.8769599795341492	0.34373000264167786	0.6661850214004517	3.860919952392578	6.830530166625977
13.802398681640625	6	0.8769599795341492	0.34373000264167786	0.6661850214004517	3.860919952392578	6.830530166625977
13.818145751953125	6	0.8769599795341492	0.34373000264167786	0.6661850214004517	3.860919952392578	6.830530166625977
13.83465576171875	6	0.8769599795341492	0.34373000264167786	0.6661850214004517	3.860919952392578	6.830530166625977
13.8499755859375	6	0.8769599795341492	0.34373000264167786	0.6661850214004517	3.860919952392578	6.830530166625977
13.866119384765625	6	0.8769599795341492	0.34373000264167786	0.6661850214004517	3.860919952392578	6.830530166625977
13.882720947265625	6	0.8769599795341492	0.34373000264167786	0.6661850214004517	3.860919952392578	6.830530166625977
13.899444580078125	6	0.8769599795341492	0.34373000264167786	0.6661850214004517	3.860919952392578	6.830530166625977
13.915985107421875	6	0.8769599795341492	0.34373000264167786	0.6661850214004517	3.860919952392578	6.830530166625977
13.93231201171875	47	0.5989500284194946	0.4873499870300293	0.6661850214004517	3.9409799575805664	6.830530166625977
13.948272705078125	127	0.42614999413490295	0.4185999929904938	0.6661850214004517	3.9048800468444824	3.6950299739837646
13.965301513671875	127	0.4258800148963928	0.4185999929904938	0.6820700168609619	3.9828999042510986	3.9803900718688965
13.98162841796875	127	0.15848000347614288	0.41389000415802	0.6820700168609619	3.911449909210205	4.033239841461182
13.998260498046875	127	0.14285999536514282	0.3919700086116791	0.6820700168609619	3.9960498809814453	4.027070045471191
14.01397705078125	127	0.14285999536514282	0.3919700086116791	0.6681450009346008	4.089590072631836	3.9631900787353516
14.031097412109375	127	0.13989999890327454	0.4509199857711792	0.6681450009346008	4.018980026245117	3.9539899826049805
14.048248291015625	127	0.13976000249385834	0.4593000113964081	0.6681450009346008	4.103330135345459	3.982919931411743
14.064910888671875	127	0.13976000249385834	0.4593000113964081	0.6667900085449219	4.076590061187744	3.9138998985290527
14.0804443359375	127	0.1425500065088272	0.46661001443862915	0.6667900085449219	3.909869909286499	3.9024100303649902
14.096588134765625	127	0.14951999485492706	0.47348999977111816	0.6667900085449219	4.004680156707764	3.8727800846099854
14.113128662109375	127	0.14951999485492706	0.47348999977111816	0.6502349972724915	4.068739891052246	3.89493989944458
14.12896728515625	127	0.10035999864339828	0.487060010433197	0.6502349972724915	4.455480098724365	3.9278299808502197
14.1461181640625	127	0.09588000178337097	0.487060010433197	0.6502349972724915	4.339749813079834	3.931349992752075
14.162078857421875	127	0.09053000062704086	0.48495998978614807	0.7139350175857544	4.381589889526367	3.9049999713897705
14.178619384765625	127	0.0711899995803833	0.4167099893093109	0.7139350175857544	4.23213005065918	3.8672099113464355
14.1959228515625	127	0.05909999832510948	0.39410001039505005	0.7139350175857544	4.2535600662231445	3.841909885406494
14.211578369140625	127	0.05909999832510948	0.38969001173973083	0.681535005569458	4.228240013122559	3.9872798919677734
14.228057861328125	127	0.06531000137329102	0.38969001173973083	0.681535005569458	4.091800212860107	4.046380043029785
14.244537353515625	127	0.06552000343799591	0.4275200068950653	0.681535005569458	4.169400215148926	3.937809944152832
14.260040283203125	127	0.07835999876260757	0.4465399980545044	0.6618599891662598	4.1857500076293945	3.967869997024536
14.27679443359375	127	0.0792199969291687	0.46358001232147217	0.6618599891662598	4.157010078430176	3.9496099948883057
14.294158935546875	127	0.08956000208854675	0.4660100042819977	0.6618599891662598	4.153069972991943	3.7947099208831787
14.31060791015625	127	0.08956000208854675	0.46358001232147217	0.6631749868392944	4.195980072021484	3.8121399879455566
14.325714111328125	127	0.0920799970626831	0.45563000440597534	0.6631749868392944	4.310460090637207	3.895819902420044
14.3431396484375	127	0.14312000572681427	0.45563000440597534	0.6631749868392944	4.219279766082764	3.9452900886535645
14.35968017578125	127	0.14312000572681427	0.45500999689102173	0.6545799970626831	4.064080238342285	3.89913010597229
14.376251220703125	127	0.14441999793052673	0.440310001373291	0.6545799970626831	4.032670021057129	3.7982900142669678
14.391448974609375	127	0.14810000360012054	0.440310001373291	0.6545799970626831	4.196829795837402	3.8945000171661377
14.407867431640625	127	0.14899000525474548	0.440310001373291	0.6667249798774719	4.07289981842041	3.8635900020599365
14.424713134765625	127	0.1734199970960617	0.40931999683380127	0.6667249798774719	4.022039890289307	3.6911098957061768
14.442657470703125	14	0.1734199970960617	0.40931999683380127	0.6667249798774719	6.129270076751709	3.6911098957061768
14.457672119140625	6	0.1734199970960617	0.40931999683380127	0.6667249798774719	6.129270076751709	3.6911098957061768
14.47418212890625	6	0.1734199970960617	0.40931999683380127	0.6667249798774719	6.129270076751709	3.6911098957061768
14.490509033203125	6	0.1734199970960617	0.40931999683380127	0.6667249798774719	6.129270076751709	3.6911098957061768
14.507354736328125	6	0.1734199970960617	0.40931999683380127	0.6667249798774719	6.129270076751709	3.6911098957061768
14.524505615234375	6	0.1734199970960617	0.40931999683380127	0.6667249798774719	6.129270076751709	3.6911098957061768
14.540313720703125	6	0.1734199970960617	0.40931999683380127	0.6667249798774719	6.129270076751709	3.6911098957061768
14.55731201171875	6	0.1734199970960617	0.40931999683380127	0.6667249798774719	6.129270076751709	3.6911098957061768
14.573394775390625	6	0.1734199970960617	0.40931999683380127	0.6667249798774719	6.129270076751709	3.6911098957061768
14.589691162109375	6	0.1734199970960617	0.40931999683380127	0.6667249798774719	6.129270076751709	3.6911098957061768
14.607574462890625	6	0.1734199970960617	0.40931999683380127	0.6667249798774719	6.129270076751709	3.6911098957061768
14.623504638671875	6	0.1734199970960617	0.40931999683380127	0.6667249798774719	6.129270076751709	3.6911098957061768
14.639007568359375	6	0.1734199970960617	0.40931999683380127	0.6667249798774719	6.129270076751709	3.6911098957061768
14.655181884765625	14	0.1734199970960617	0.40931999683380127	0.6667249798774719	4.065169811248779	3.6911098957061768
14.67205810546875	127	0.23928000032901764	0.49316999316215515	0.6667249798774719	4.115250110626221	3.865230083465576
14.68792724609375	127	0.24309000372886658	0.45532000064849854	0.6667249798774719	3.835829973220825	3.8611299991607666
14.704376220703125	127	0.24309000372886658	0.45532000064849854	0.6695749759674072	3.8763699531555176	3.8617899417877197
14.7205810546875	127	0.24309000372886658	0.4575200080871582	0.6695749759674072	3.879509925842285	3.91756010055542
14.737579345703125	127	0.24607999622821808	0.4681999981403351	0.6695749759674072	3.8884599208831787	3.9054598808288574
14.754730224609375	127	0.24607999622821808	0.4681999981403351	0.7242799997329712	3.9395101070404053	3.874730110168457
14.769927978515625	127	0.23984000086784363	0.4005599915981293	0.7242799997329712	3.9758899211883545	3.8920600414276123
14.786865234375	127	0.23667000234127045	0.34198999404907227	0.7242799997329712	3.90310001373291	3.9464199542999268
14.8035888671875	127	0.23725999891757965	0.34198999404907227	0.6866700053215027	3.8430800437927246	3.9521400928497314
14.819671630859375	127	0.23725999891757965	0.3457599878311157	0.6866700053215027	3.773699998855591	3.924329996109009
14.8360595703125	127	0.25655999779701233	0.36768999695777893	0.6866700053215027	3.7802200317382812	3.918560028076172
14.853271484375	127	0.2640700042247772	0.38760998845100403	0.6910499930381775	3.7952499389648438	3.868040084838867
14.869384765625	127	0.2741200029850006	0.3927600085735321	0.6910499930381775	3.745300054550171	3.870529890060425
14.8861083984375	127	0.2747099995613098	0.4172999858856201	0.6910499930381775	3.75285005569458	3.890700101852417
14.902679443359375	127	0.2747099995613098	0.4172999858856201	0.6917099952697754	3.9377200603485107	3.834059953689575
14.918212890625	127	0.2747099995613098	0.41179999709129333	0.6917099952697754	3.8292698860168457	3.881619930267334
14.933929443359375	127	0.3292900025844574	0.39980998635292053	0.6917099952697754	3.9221301078796387	3.8813700675964355
14.951202392578125	127	0.3318600058555603	0.3939700126647949	0.6658700108528137	3.9207699298858643	3.815190076828003
14.967803955078125	127	0.4419499933719635	0.39980998635292053	0.6658700108528137	3.708590030670166	3.772279977798462
14.983856201171875	127	0.4622800052165985	0.4007999897003174	0.6658700108528137	3.7077701091766357	3.8120899200439453
14.9998779296875	127	0.4633300006389618	0.40501001477241516	0.6870050430297852	3.7695200443267822	3.7138400077819824
15.0169677734375	127	0.4633300006389618	0.4067400097846985	0.6870050430297852	3.696850061416626	3.6484599113464355
15.033355712890625	127	0.460750013589859	0.40707001090049744	0.6870050430297852	3.7265000343322754	3.7457199096679688
15.04925537109375	127	0.46035000681877136	0.40707001090049744	0.6788899898529053	3.7468600273132324	3.7264299392700195
15.0655517578125	127	0.458730012178421	0.4066599905490875	0.6788899898529053	3.6457901000976562	3.7229299545288086
15.082763671875	127	0.4493800103664398	0.4066599905490875	0.6788899898529053	3.7651400566101074	3.6949501037597656
15.09942626953125	127	0.4493800103664398	0.4096600115299225	0.6661499738693237	3.786449909210205	3.728760004043579
15.1158447265625	127	0.4597199857234955	0.4355500042438507	0.6661499738693237	3.7010300159454346	3.599370002746582
15.132354736328125	127	0.4611299932003021	0.4355500042438507	0.6661499738693237	3.7333600521087646	3.613990068435669
15.148529052734375	127	0.4611299932003021	0.4355500042438507	0.6778249740600586	3.78016996383667	3.6977999210357666
15.164398193359375	127	0.4892300069332123	0.3868800103664398	0.6778249740600586	3.543339967727661	3.6520700454711914
15.18109130859375	127	0.4930399954319	0.38293999433517456	0.6778249740600586	3.556190013885498	3.700819969177246
15.197540283203125	127	0.4936800003051758	0.3780199885368347	0.6826000213623047	3.5114400386810303	3.660099983215332
15.213592529296875	127	0.5047299861907959	0.3780199885368347	0.6826000213623047	3.562150001525879	3.6411399841308594
15.23016357421875	127	0.5207099914550781	0.43619000911712646	0.6826000213623047	3.634119987487793	3.73363995552063
15.246337890625	127	0.5207099914550781	0.43619000911712646	0.7378799915313721	3.5961999893188477	3.6496400833129883
15.263458251953125	127	0.516979992389679	0.3851799964904785	0.7378799915313721	3.5129199028015137	3.595489978790283
15.279937744140625	127	0.48012998700141907	0.38210999965667725	0.7378799915313721	3.6221699714660645	3.576479911804199
15.29583740234375	127	0.48012998700141907	0.38155001401901245	0.6888399720191956	3.5883901119232178	3.5652899742126465
15.313140869140625	127	0.5066099762916565	0.38155001401901245	0.6888399720191956	3.451280117034912	3.627840042114258
15.32818603515625	127	0.5190799832344055	0.38304001092910767	0.6888399720191956	3.486259937286377	3.627540111541748
15.346099853515625	127	0.5190799832344055	0.3978399932384491	0.6858699917793274	3.5352299213409424	3.6769700050354004
15.361846923828125	127	0.30498000979423523	0.46230998635292053	0.6858699917793274	3.78410005569458	3.825819969177246
15.378814697265625	127	0.14911000430583954	0.4928300082683563	0.6858699917793274	4.014120101928711	4.006899833679199
15.395111083984375	127	0.14904999732971191	0.49292001128196716	0.6868000030517578	4.018929958343506	3.8545401096343994
15.4114990234375	127	0.11467000097036362	0.49693000316619873	0.6868000030517578	4.050789833068848	3.8556599617004395
15.428253173828125	127	0.11467000097036362	0.5065199732780457	0.6868000030517578	4.255519866943359	3.9720499515533447
15.443267822265625	127	0.12112999707460403	0.5071600079536438	0.6622999906539917	3.9716498851776123	3.9344899654388428
15.460235595703125	127	0.14747999608516693	0.5185999870300293	0.6622999906539917	4.019499778747559	3.8199501037597656
15.47686767578125	127	0.14868000149726868	0.5276899933815002	0.6622999906539917	4.094779968261719	3.912100076675415
15.49346923828125	127	0.14868000149726868	0.5311400294303894	0.6911349892616272	4.205130100250244	3.7809200286865234
15.510498046875	127	0.14162999391555786	0.5311400294303894	0.6911349892616272	3.8333699703216553	3.758699893951416
15.526824951171875	127	0.1343899965286255	0.5285900235176086	0.6911349892616272	3.9769198894500732	3.7362000942230225
15.546417236328125	127	0.13856999576091766	0.5208399891853333	0.6634550094604492	4.036990165710449	3.8110899925231934
15.560455322265625	127	0.13856999576091766	0.5192300081253052	0.6634550094604492	4.114449977874756	3.768970012664795
15.575164794921875	127	0.16306999325752258	0.517009973526001	0.6634550094604492	3.97763991355896	3.7274999618530273
15.591949462890625	127	0.1678600013256073	0.517009973526001	0.6741700172424316	3.9776198863983154	3.729020118713379
15.60919189453125	127	0.16824999451637268	0.5324000120162964	0.6741700172424316	3.9574499130249023	3.7876200675964355
15.62469482421875	127	0.16863000392913818	0.5387700200080872	0.6741700172424316	4.162079811096191	3.817150115966797
15.641693115234375	127	0.17226000130176544	0.5448099970817566	0.64451003074646	4.157559871673584	3.8163700103759766
15.657623291015625	127	0.17226000130176544	0.5471900105476379	0.64451003074646	3.89247989654541	3.7366299629211426
15.67364501953125	127	0.17091000080108643	0.5471900105476379	0.64451003074646	3.8127899169921875	3.752000093460083
15.68994140625	125	0.1639699935913086	0.5367599725723267	0.71697998046875	3.9207000732421875	3.7883999347686768
15.706512451171875	125	0.14082999527454376	0.5015199780464172	0.71697998046875	4.004129886627197	3.7773098945617676
15.72271728515625	125	0.1325400024652481	0.49503999948501587	0.71697998046875	3.9454801082611084	3.83597993850708
15.7392578125	127	0.1325400024652481	0.4881100058555603	0.6941449642181396	3.947920083999634	3.77987003326416
15.75543212890625	127	0.23002000153064728	0.48392999172210693	0.6941449642181396	3.9964001178741455	3.947819948196411
15.77252197265625	127	0.2966899871826172	0.4828599989414215	0.6941449642181396	3.8656699657440186	3.772320032119751
15.78778076171875	127	0.30074000358581543	0.4828599989414215	0.6637849807739258	3.7356998920440674	3.665410041809082
15.8048095703125	127	0.30074000358581543	0.5103300213813782	0.6637849807739258	3.82273006439209	3.7396299839019775
15.822357177734375	127	0.29754000902175903	0.5219100117683411	0.6637849807739258	3.8186299800872803	3.6433498859405518
15.83868408203125	127	0.2964000105857849	0.5219100117683411	0.6964050531387329	3.7103400230407715	3.644929885864258
15.85443115234375	127	0.28760001063346863	0.4857099950313568	0.6964050531387329	3.7342898845672607	3.679189920425415
15.872100830078125	127	0.2845500111579895	0.46090999245643616	0.6964050531387329	3.771169900894165	3.686919927597046
15.888580322265625	127	0.28760001063346863	0.46090999245643616	0.6849200129508972	3.6917200088500977	3.6836800575256348
15.903656005859375	127	0.29986000061035156	0.5018600225448608	0.6849200129508972	3.6981699466705322	3.653549909591675
15.919586181640625	127	0.3077999949455261	0.5093500018119812	0.6849200129508972	3.731760025024414	3.662209987640381
15.93682861328125	127	0.3077999949455261	0.5093500018119812	0.6999650001525879	3.7879700660705566	3.5565099716186523
15.95367431640625	127	0.3002600073814392	0.4925299882888794	0.6999650001525879	3.811160087585449	3.672840118408203
15.969512939453125	127	0.3002600073814392	0.4925299882888794	0.6999650001525879	3.750849962234497	3.6127700805664062
15.985595703125	127	0.3002600073814392	0.4925299882888794	0.6840349435806274	3.759350061416626	3.6679799556732178
16.00225830078125	127	0.30364999175071716	0.4925299882888794	0.6840349435806274	3.6661200523376465	3.6422300338745117
16.019317626953125	127	0.3052400052547455	0.48583000898361206	0.6840349435806274	3.689069986343384	3.6379199028015137
16.034912109375	127	0.30364999175071716	0.48583000898361206	0.7047300338745117	3.809299945831299	3.641010046005249
16.0521240234375	127	0.29225000739097595	0.5005099773406982	0.7047300338745117	3.729449987411499	3.549420118331909
16.06866455078125	127	0.29166001081466675	0.5005099773406982	0.7047300338745117	3.728209972381592	3.5971899032592773
16.085113525390625	127	0.2861199975013733	0.48927998542785645	0.6987650394439697	3.711289882659912	3.6410601139068604
16.10235595703125	127	0.2861199975013733	0.44606998562812805	0.6987650394439697	3.6920299530029297	3.634000062942505
16.116668701171875	127	0.289110004901886	0.4433000087738037	0.6987650394439697	3.7208900451660156	3.7168400287628174
16.1341552734375	127	0.2927199900150299	0.4433000087738037	0.6911100149154663	3.732290029525757	3.6932199001312256
16.150787353515625	127	0.2927199900150299	0.46334001421928406	0.6911100149154663	3.6509599685668945	3.582590103149414
16.167510986328125	127	0.2868399918079376	0.4956800043582916	0.6911100149154663	3.7393100261688232	3.607569932937622
16.183074951171875	127	0.2868399918079376	0.4956800043582916	0.7083450555801392	3.7327499389648438	3.5923099517822266
16.1998291015625	127	0.281360000371933	0.4627799987792969	0.7083450555801392	3.7365400791168213	3.6109800338745117
16.2156982421875	127	0.2590799927711487	0.4627799987792969	0.7083450555801392	3.710249900817871	3.605940103530884
16.23284912109375	127	0.2590799927711487	0.4669100046157837	0.6658700108528137	3.7123100757598877	3.608259916305542
16.249481201171875	127	0.2884100079536438	0.4810599982738495	0.6658700108528137	3.758739948272705	3.6363399028778076
16.26519775390625	127	0.3041200041770935	0.511139988899231	0.6658700108528137	3.7367498874664307	3.687299966812134
16.28125	127	0.30788999795913696	0.511139988899231	0.7112200260162354	3.758310079574585	3.721790075302124
16.297454833984375	127	0.346780002117157	0.4780299961566925	0.7112200260162354	3.695620059967041	3.676029920578003
16.31439208984375	127	0.3734300136566162	0.4714199900627136	0.7112200260162354	3.7375400066375732	3.592819929122925
16.330078125	127	0.37707000970840454	0.4714199900627136	0.6884649991989136	3.756190061569214	3.6546199321746826
16.3477783203125	127	0.3734300136566162	0.4953800141811371	0.6884649991989136	3.7037100791931152	3.5463900566101074
16.3642578125	127	0.36098000407218933	0.496969997882843	0.6884649991989136	3.7556700706481934	3.5550100803375244
16.381103515625	127	0.36098000407218933	0.5044699907302856	0.6826599836349487	3.6910998821258545	3.5673599243164062
16.39739990234375	127	0.37255001068115234	0.5044699907302856	0.6826599836349487	3.6084001064300537	3.546869993209839
16.41351318359375	127	0.3900800049304962	0.46955999732017517	0.6826599836349487	3.7291500568389893	3.5649399757385254
16.42987060546875	125	0.3900800049304962	0.46955999732017517	0.7024700045585632	3.692660093307495	3.577440023422241
16.44659423828125	125	0.4185900092124939	0.5046799778938293	0.7024700045585632	3.5833699703216553	3.589669942855835
16.462432861328125	125	0.45006000995635986	0.5376799702644348	0.7024700045585632	3.595940113067627	3.576479911804199
16.47906494140625	127	0.45006000995635986	0.5376799702644348	0.669634997844696	3.6605000495910645	3.5590999126434326
16.495147705078125	127	0.419189989566803	0.5288199782371521	0.669634997844696	3.620189905166626	3.4588699340820312
16.51171875	127	0.419189989566803	0.5288199782371521	0.669634997844696	3.709239959716797	3.453819990158081
16.52783203125	127	0.42045000195503235	0.5319100022315979	0.68184494972229	3.6847798824310303	3.4529900550842285
16.5450439453125	127	0.42614999413490295	0.5333200097084045	0.68184494972229	3.529010057449341	3.43887996673584
16.56036376953125	127	0.42614999413490295	0.5347899794578552	0.68184494972229	3.6840500831604004	3.447550058364868
16.577545166015625	127	0.42614999413490295	0.5347899794578552	0.6794500350952148	3.574079990386963	3.4905099868774414
16.59490966796875	127	0.5397800207138062	0.5048900246620178	0.6794500350952148	3.4840099811553955	3.3501598834991455
16.6121826171875	127	0.5486800074577332	0.48464998602867126	0.6794500350952148	3.511899948120117	3.3313000202178955
16.627349853515625	127	0.5486800074577332	0.4845699965953827	0.6925150156021118	3.5204100608825684	3.315929889678955
16.64300537109375	127	0.5423300266265869	0.48377999663352966	0.6925150156021118	3.430030107498169	3.305389881134033
16.660980224609375	127	0.5277199745178223	0.467629998922348	0.6925150156021118	3.4233500957489014	3.359139919281006
16.67608642578125	127	0.5277199745178223	0.467629998922348	0.6947000026702881	3.527369976043701	3.4512600898742676
16.692108154296875	127	0.5304999947547913	0.48295000195503235	0.6947000026702881	3.3554298877716064	3.5016300678253174
16.70928955078125	127	0.5464199781417847	0.48295000195503235	0.6947000026702881	3.509500026702881	3.503690004348755
16.725677490234375	127	0.5464199781417847	0.48295000195503235	0.682075023651123	3.5327799320220947	3.388010025024414
16.741729736328125	127	0.5380100011825562	0.5019400119781494	0.682075023651123	3.464790105819702	3.3000800609588623
16.758575439453125	127	0.5380100011825562	0.5083900094032288	0.682075023651123	3.464449882507324	3.3708701133728027
16.7755126953125	127	0.5384600162506104	0.5123299956321716	0.6987199783325195	3.5060598850250244	3.3597700595855713
16.7906494140625	127	0.5395699739456177	0.5083900094032288	0.6987199783325195	3.429260015487671	3.3710100650787354
16.807342529296875	127	0.5726900100708008	0.44446998834609985	0.6987199783325195	3.403549909591675	3.514130115509033
16.823944091796875	127	0.5730000138282776	0.44446998834609985	0.6931450366973877	3.3697900772094727	3.542220115661621
16.83978271484375	127	0.5813699960708618	0.45333999395370483	0.6931450366973877	3.3121700286865234	3.4837300777435303
16.85906982421875	127	0.5837399959564209	0.46094998717308044	0.6931450366973877	3.3164100646972656	3.551029920578003
16.87640380859375	127	0.5841900110244751	0.46094998717308044	0.6865100264549255	3.429219961166382	3.3978800773620605
16.891632080078125	127	0.5837399959564209	0.46094998717308044	0.6865100264549255	3.3002400398254395	3.4361701011657715
16.907989501953125	127	0.5669999718666077	0.4666000008583069	0.6865100264549255	3.471290111541748	3.422260046005249
16.921661376953125	127	0.5667300224304199	0.4666000008583069	0.6905100345611572	3.354979991912842	3.4490299224853516
16.93853759765625	127	0.5667300224304199	0.4828200042247772	0.6905100345611572	3.4032399654388428	3.3860199451446533
16.9544677734375	127	0.5978400111198425	0.4828200042247772	0.6905100345611572	3.455169916152954	3.516779899597168
16.97119140625	127	0.5978400111198425	0.4828200042247772	0.6832699775695801	3.447279930114746	3.5442800521850586
16.98797607421875	127	0.5775200128555298	0.46862998604774475	0.6832699775695801	3.3422000408172607	3.628109931945801
17.004913330078125	127	0.5775200128555298	0.46415001153945923	0.6832699775695801	3.5190999507904053	3.528670072555542
17.02069091796875	127	0.5777699947357178	0.46862998604774475	0.7128399610519409	3.4951601028442383	3.5805399417877197
17.037750244140625	127	0.5777699947357178	0.5039399862289429	0.7128399610519409	3.4434800148010254	3.4855000972747803
17.054351806640625	127	0.5746899843215942	0.5214300155639648	0.7128399610519409	3.4738900661468506	3.5190200805664062
17.0703125	127	0.5746899843215942	0.5214300155639648	0.6859250068664551	3.5124499797821045	3.519399881362915
17.08819580078125	127	0.5778599977493286	0.5006999969482422	0.6859250068664551	3.3987300395965576	3.502969980239868
17.104461669921875	127	0.5778599977493286	0.48045000433921814	0.6859250068664551	3.4661600589752197	3.570240020751953
17.120819091796875	127	0.5778599977493286	0.48045000433921814	0.7297500371932983	3.4967799186706543	3.6348700523376465
17.136566162109375	127	0.606410026550293	0.48045000433921814	0.7297500371932983	3.6322100162506104	3.611690044403076
17.153228759765625	127	0.6130800247192383	0.4720900058746338	0.7297500371932983	3.653209924697876	3.6469199657440186
17.16949462890625	123	0.6140400171279907	0.4720900058746338	0.6741499900817871	3.575550079345703	3.6489899158477783
17.185333251953125	123	0.6169999837875366	0.48805999755859375	0.6741499900817871	3.5776898860931396	3.6152501106262207
17.201690673828125	123	0.6169999837875366	0.4897499978542328	0.6741499900817871	3.574769973754883	3.716049909591675
17.218505859375	127	0.6154800057411194	0.488209992647171	0.6496399641036987	3.5801401138305664	3.6365699768066406
17.2344970703125	127	0.5985000133514404	0.488209992647171	0.6496399641036987	3.668560028076172	3.648780107498169
17.25048828125	127	0.5916799902915955	0.488209992647171	0.6496399641036987	3.6496200561523438	3.633090019226074
17.267333984375	127	0.590939998626709	0.488209992647171	0.6915349960327148	3.7333500385284424	3.692430019378662
17.283905029296875	127	0.590939998626709	0.488209992647171	0.6915349960327148	3.6814498901367188	3.769740104675293
17.299957275390625	127	0.5975199937820435	0.48598000407218933	0.6915349960327148	3.8378798961639404	3.767119884490967
17.316497802734375	127	0.5975199937820435	0.48598000407218933	0.6793000102043152	3.8045899868011475	3.7266600131988525
17.33343505859375	127	0.5975199937820435	0.5222600102424622	0.6793000102043152	3.713819980621338	3.66907000541687
17.349884033203125	127	0.6104999780654907	0.529670000076294	0.6793000102043152	3.882460117340088	3.707740068435669
17.366912841796875	127	0.6104999780654907	0.529670000076294	0.6737599968910217	3.802000045776367	3.7175099849700928
17.38427734375	127	0.6104999780654907	0.5305699706077576	0.6737599968910217	3.841510057449341	3.691890001296997
17.398895263671875	127	0.6727499961853027	0.546180009841919	0.6737599968910217	3.9156999588012695	3.7844998836517334
17.415557861328125	127	0.6727499961853027	0.546180009841919	0.6755900382995605	3.8757500648498535	3.7620298862457275
17.43206787109375	127	0.6760299801826477	0.546180009841919	0.6755900382995605	3.7350099086761475	3.782099962234497
17.4481201171875	127	0.682479977607727	0.5597299933433533	0.6755900382995605	3.788530111312866	3.8697800636291504
17.4666748046875	127	0.6843000054359436	0.5597299933433533	0.6926900148391724	3.7744600772857666	3.8471999168395996
17.48260498046875	127	0.684660017490387	0.555620014667511	0.6926900148391724	3.7832698822021484	3.786099910736084
17.496856689453125	127	0.6852800250053406	0.5210800170898438	0.6926900148391724	3.8070600032806396	3.7945799827575684
17.51416015625	127	0.6864200234413147	0.5138800144195557	0.6926900148391724	3.7867000102996826	3.8152499198913574
17.530303955078125	127	0.6902300119400024	0.5138800144195557	0.6926900148391724	3.8018999099731445	3.8383400440216064
17.547088623046875	127	0.6902300119400024	0.5440000295639038	0.6926900148391724	3.8001699447631836	3.8513100147247314
17.563629150390625	127	0.6902300119400024	0.550790011882782	0.6753100156784058	3.8839499950408936	3.8452000617980957
17.581024169921875	127	0.6884300112724304	0.5521799921989441	0.6753100156784058	3.7262799739837646	3.7860500812530518
17.5968017578125	127	0.6849300265312195	0.5521799921989441	0.6753100156784058	3.8096001148223877	3.83555006980896
17.613433837890625	123	0.6849300265312195	0.5511999726295471	0.703790009021759	3.7759599685668945	3.7898800373077393
17.63018798828125	123	0.7229899764060974	0.5124499797821045	0.703790009021759	3.685699939727783	3.7808899879455566
17.64459228515625	123	0.743179976940155	0.4984000027179718	0.703790009021759	3.799489974975586	3.7829198837280273
17.66162109375	123	0.7479400038719177	0.4935699999332428	0.703790009021759	3.799489974975586	3.7829198837280273
17.678466796875	123	0.7479400038719177	0.4935699999332428	0.703790009021759	3.7255098819732666	3.7540600299835205
17.694610595703125	123	0.7412800192832947	0.49540001153945923	0.703790009021759	3.731300115585327	3.756200075149536
17.710968017578125	123	0.7412800192832947	0.49540001153945923	0.703790009021759	3.6897199153900146	3.741760015487671
17.726531982421875	123	0.7293099761009216	0.49748000502586365	0.703790009021759	3.6614999771118164	3.642240047454834
17.744232177734375	123	0.72052001953125	0.5221899747848511	0.703790009021759	3.62185001373291	3.819430112838745
17.761138916015625	123	0.72052001953125	0.5221899747848511	0.703790009021759	3.6399199962615967	3.7791900634765625
17.776947021484375	123	0.7504000067710876	0.5186600089073181	0.703790009021759	3.7582099437713623	3.73471999168396
17.7940673828125	123	0.7504000067710876	0.5053499937057495	0.703790009021759	3.712130069732666	3.7337100505828857
17.810943603515625	127	0.7501099705696106	0.5015400052070618	0.6901299953460693	3.74003005027771	3.7689599990844727
17.8265380859375	127	0.7498000264167786	0.49797001481056213	0.6901299953460693	3.6874101161956787	3.6540400981903076
17.843109130859375	127	0.7485700249671936	0.49797001481056213	0.6901299953460693	3.682310104370117	3.7659099102020264
17.86090087890625	123	0.7453100085258484	0.5084800124168396	0.6690300107002258	3.687730073928833	3.7141599655151367
17.8748779296875	123	0.7453100085258484	0.5359299778938293	0.6690300107002258	3.6642699241638184	3.8482799530029297
17.892578125	123	0.7569800019264221	0.5456900000572205	0.6690300107002258	3.669990062713623	3.740950107574463
17.908172607421875	127	0.7595999836921692	0.5456900000572205	0.6758949756622314	3.719820022583008	3.6780200004577637
17.9249267578125	127	0.7658399939537048	0.5429099798202515	0.6758949756622314	3.7024900913238525	3.6514201164245605
17.941162109375	127	0.772570013999939	0.5203700065612793	0.6758949756622314	3.6871299743652344	3.664560079574585
17.957550048828125	127	0.772570013999939	0.5203700065612793	0.7180349826812744	3.70238995552063	3.7146100997924805
17.974334716796875	127	0.7707200050354004	0.5363399982452393	0.7180349826812744	3.672919988632202	3.699130058288574
17.991058349609375	127	0.767009973526001	0.5634300112724304	0.7180349826812744	3.6542599201202393	3.698349952697754
18.006683349609375	127	0.767009973526001	0.5634300112724304	0.6820899844169617	3.664530038833618	3.797139883041382
18.02325439453125	127	0.8295400142669678	0.5761799812316895	0.6820899844169617	3.7558400630950928	3.7243399620056152
18.04022216796875	127	0.8295400142669678	0.5832099914550781	0.6820899844169617	3.7987799644470215	3.892119884490967
18.055877685546875	127	0.8295400142669678	0.5832099914550781	0.6904200315475464	3.693079948425293	3.815150022506714
18.07305908203125	127	0.8245199918746948	0.5632100105285645	0.6904200315475464	3.6831600666046143	3.8613998889923096
18.09039306640625	127	0.8245199918746948	0.5268200039863586	0.6904200315475464	3.6964499950408936	3.884809970855713
18.1055908203125	127	0.8280199766159058	0.5242400169372559	0.684535026550293	3.6941099166870117	3.8502299785614014
18.122772216796875	127	0.832260012626648	0.5242400169372559	0.684535026550293	3.694960117340088	3.7649099826812744
18.138641357421875	127	0.832260012626648	0.5404099822044373	0.684535026550293	3.705810070037842	3.787260055541992
18.155029296875	127	0.832260012626648	0.5404099822044373	0.6679450273513794	3.7118000984191895	3.842449903488159
18.170806884765625	127	0.8435699939727783	0.5318499803543091	0.6679450273513794	3.730340003967285	3.8326499462127686
18.18731689453125	127	0.8692299723625183	0.5281000137329102	0.6679450273513794	3.6881699562072754	3.8551299571990967
18.2037353515625	123	0.871749997138977	0.5281000137329102	0.7077400088310242	3.6890599727630615	3.807889938354492
18.220123291015625	123	0.9390299916267395	0.49788999557495117	0.7077400088310242	3.7929298877716064	3.9874300956726074
18.2359619140625	123	0.9409199953079224	0.4946500062942505	0.7077400088310242	3.8381900787353516	3.860150098800659
18.25225830078125	127	0.9390299916267395	0.49788999557495117	0.6685050129890442	3.750200033187866	4.061079978942871
18.268585205078125	127	0.9374799728393555	0.5037099719047546	0.6685050129890442	3.8083600997924805	3.9651200771331787
18.2855224609375	127	0.9356099963188171	0.548259973526001	0.6685050129890442	3.808340072631836	4.094130039215088
18.3023681640625	127	0.9352899789810181	0.5512199997901917	0.7109149694442749	3.760580062866211	3.983180046081543
18.318817138671875	127	0.9050700068473816	0.6201500296592712	0.7109149694442749	3.7386200428009033	3.7697300910949707
18.33599853515625	127	0.8786500096321106	0.6758400201797485	0.7109149694442749	3.4688100814819336	3.6479599475860596
18.353668212890625	47	0.8573700189590454	0.6758400201797485	0.7109149694442749	3.314069986343384	3.6479599475860596
18.370574951171875	6	0.8573700189590454	0.6758400201797485	0.7109149694442749	3.314069986343384	3.6479599475860596
18.384124755859375	6	0.8573700189590454	0.6758400201797485	0.7109149694442749	3.314069986343384	3.6479599475860596
18.401611328125	6	0.8573700189590454	0.6758400201797485	0.7109149694442749	3.314069986343384	3.6479599475860596
18.41748046875	6	0.8573700189590454	0.6758400201797485	0.7109149694442749	3.314069986343384	3.6479599475860596
18.434051513671875	6	0.8573700189590454	0.6758400201797485	0.7109149694442749	3.314069986343384	3.6479599475860596
18.449981689453125	6	0.8573700189590454	0.6758400201797485	0.7109149694442749	3.314069986343384	3.6479599475860596
18.466064453125	6	0.8573700189590454	0.6758400201797485	0.7109149694442749	3.314069986343384	3.6479599475860596
18.48291015625	6	0.8573700189590454	0.6758400201797485	0.7109149694442749	3.314069986343384	3.6479599475860596
18.49969482421875	6	0.8573700189590454	0.6758400201797485	0.7109149694442749	3.314069986343384	3.6479599475860596
18.5155029296875	6	0.8573700189590454	0.6758400201797485	0.7109149694442749	3.314069986343384	3.6479599475860596
18.532867431640625	6	0.8573700189590454	0.6758400201797485	0.7109149694442749	3.314069986343384	3.6479599475860596
18.54913330078125	6	0.8573700189590454	0.6758400201797485	0.7109149694442749	3.314069986343384	3.6479599475860596
18.565277099609375	6	0.8573700189590454	0.6758400201797485	0.7109149694442749	3.314069986343384	3.6479599475860596
18.582183837890625	6	0.8573700189590454	0.6758400201797485	0.7109149694442749	3.314069986343384	3.6479599475860596
18.597930908203125	6	0.8573700189590454	0.6758400201797485	0.7109149694442749	3.314069986343384	3.6479599475860596
18.6146240234375	127	0.08935000002384186	0.5775600075721741	0.7109149694442749	3.9036200046539307	3.815809965133667
18.634613037109375	127	0.08070000261068344	0.5792199969291687	0.7109149694442749	3.942470073699951	3.8665199279785156
18.64984130859375	127	0.07340999692678452	0.5862699747085571	0.6919599771499634	4.012549877166748	3.8354101181030273
18.664886474609375	127	0.07171999663114548	0.6114199757575989	0.6919599771499634	4.1402201652526855	3.849669933319092
18.6815185546875	127	0.07171999663114548	0.6155099868774414	0.6919599771499634	3.890929937362671	3.869800090789795
18.698883056640625	127	0.07270999997854233	0.6155099868774414	0.6658999919891357	3.8957300186157227	3.846410036087036
18.713531494140625	127	0.0755700021982193	0.6214100122451782	0.6658999919891357	3.9558401107788086	3.7900900840759277
18.730224609375	127	0.10108000040054321	0.6236900091171265	0.6658999919891357	4.027810096740723	3.8087000846862793
18.7469482421875	127	0.1136000007390976	0.6362299919128418	0.6502950191497803	3.993230104446411	3.891429901123047
18.76251220703125	127	0.1136000007390976	0.6370499730110168	0.6502950191497803	3.966399908065796	3.7872300148010254
18.778106689453125	127	0.11006999760866165	0.6384999752044678	0.6502950191497803	4.036829948425293	3.8551599979400635
18.794586181640625	127	0.10769999772310257	0.641700029373169	0.6898599863052368	4.015170097351074	3.8406200408935547
18.810699462890625	127	0.093469999730587	0.6384999752044678	0.6898599863052368	4.00600004196167	3.79010009765625
18.827117919921875	127	0.08912999927997589	0.6110900044441223	0.6898599863052368	4.024380207061768	3.840250015258789
18.84356689453125	127	0.08336000144481659	0.6099600195884705	0.6699000000953674	4.068009853363037	3.8555099964141846
18.860870361328125	127	0.08336000144481659	0.6099600195884705	0.6699000000953674	4.0373101234436035	3.7906301021575928
18.876373291015625	127	0.08567000180482864	0.6124399900436401	0.6699000000953674	4.000140190124512	3.7597100734710693
18.894012451171875	127	0.09299000352621078	0.6186800003051758	0.6502950191497803	3.993299961090088	3.7420198917388916
18.91064453125	127	0.1518400013446808	0.6186800003051758	0.6502950191497803	4.164460182189941	3.653059959411621
18.926971435546875	127	0.18080000579357147	0.6119999885559082	0.6502950191497803	3.928149938583374	3.7302799224853516
18.94384765625	127	0.18443000316619873	0.6091799736022949	0.7036899924278259	3.739870071411133	3.7422900199890137
18.95916748046875	127	0.18080000579357147	0.6052299737930298	0.7036899924278259	3.838059902191162	3.6903200149536133
18.97607421875	127	0.17237000167369843	0.581820011138916	0.7036899924278259	3.779249906539917	3.675230026245117
18.993072509765625	127	0.1559700071811676	0.5708299875259399	0.7035650014877319	3.715290069580078	3.697920083999634
19.008941650390625	127	0.14620999991893768	0.5602899789810181	0.7035650014877319	3.8003199100494385	3.5990800857543945
19.026123046875	127	0.14620999991893768	0.5514199733734131	0.7035650014877319	3.7671799659729004	3.5893900394439697
19.041473388671875	127	0.15368999540805817	0.5514199733734131	0.6732000112533569	3.7128500938415527	3.6279399394989014
19.05792236328125	127	0.17461000382900238	0.5726699829101562	0.6732000112533569	3.6742899417877197	3.5789899826049805
19.075653076171875	127	0.17502999305725098	0.592739999294281	0.6732000112533569	3.6935999393463135	3.594480037689209
19.09112548828125	127	0.18433000147342682	0.592739999294281	0.6732000112533569	3.6935999393463135	3.594480037689209
19.1072998046875	127	0.19929000735282898	0.6054499745368958	0.6732000112533569	3.7808799743652344	3.5448598861694336
19.12445068359375	127	0.19929000735282898	0.6210700273513794	0.6732000112533569	3.703439950942993	3.661530017852783
19.1397705078125	127	0.1973399966955185	0.6210700273513794	0.7035650014877319	3.8187499046325684	3.6184799671173096
19.15643310546875	127	0.19374999403953552	0.5952699780464172	0.7035650014877319	3.6244900226593018	3.522170066833496
19.1754150390625	127	0.17597000300884247	0.5816799998283386	0.7035650014877319	3.542259931564331	3.5579700469970703
19.18902587890625	127	0.17192000150680542	0.5754600167274475	0.6823650002479553	3.5529699325561523	3.5532801151275635
19.205291748046875	127	0.17192000150680542	0.5754600167274475	0.6823650002479553	3.6336801052093506	3.5260798931121826
19.221923828125	127	0.18573999404907227	0.5791100263595581	0.6823650002479553	3.7945399284362793	3.515120029449463
19.239593505859375	127	0.18745000660419464	0.5825999975204468	0.6900950074195862	3.6677699089050293	3.612109899520874
19.256011962890625	127	0.1979999989271164	0.5825999975204468	0.6900950074195862	3.6323399543762207	3.5353899002075195
19.272613525390625	127	0.19905999302864075	0.5749300122261047	0.6900950074195862	3.6156198978424072	3.607450008392334
19.289031982421875	127	0.20326000452041626	0.5749300122261047	0.6732000112533569	3.543649911880493	3.6072700023651123
19.30511474609375	127	0.2077600061893463	0.5951499938964844	0.6732000112533569	3.5134499073028564	3.415489912033081
19.3204345703125	127	0.20924000442028046	0.5951499938964844	0.6732000112533569	3.535140037536621	3.5011000633239746
19.337646484375	127	0.20924000442028046	0.5940700173377991	0.7052249908447266	3.608839988708496	3.5517799854278564
19.354248046875	127	0.20201000571250916	0.5884699821472168	0.7052249908447266	3.5746099948883057	3.5004398822784424
19.369781494140625	127	0.19693000614643097	0.5824000239372253	0.7052249908447266	3.6514201164245605	3.500839948654175
19.38690185546875	127	0.19483999907970428	0.5824000239372253	0.6939699649810791	3.5323500633239746	3.503200054168701
19.404052734375	127	0.18209999799728394	0.5911499857902527	0.6939699649810791	3.5473499298095703	3.504009962081909
19.419036865234375	127	0.17375999689102173	0.5987499952316284	0.6939699649810791	3.6671700477600098	3.5187699794769287
19.436065673828125	127	0.17375999689102173	0.5940499901771545	0.6901500225067139	3.6385200023651123	3.497469902038574
19.45526123046875	127	0.17673000693321228	0.5987499952316284	0.6901500225067139	3.5304598808288574	3.498420000076294
19.469635009765625	127	0.18939000368118286	0.6126300096511841	0.6901500225067139	3.5300099849700928	3.580199956893921
19.488037109375	127	0.18939000368118286	0.6126300096511841	0.6888450384140015	3.6178300380706787	3.5401899814605713
19.501129150390625	127	0.18939000368118286	0.6014099717140198	0.6888450384140015	3.8778998851776123	3.558199882507324
19.519073486328125	127	0.16514000296592712	0.578980028629303	0.6888450384140015	3.858750104904175	3.5184500217437744
19.53460693359375	127	0.16514000296592712	0.578980028629303	0.6815400123596191	3.853070020675659	3.5179901123046875
19.550384521484375	127	0.18010999262332916	0.5952500104904175	0.6815400123596191	3.681730031967163	3.4690001010894775
19.56793212890625	127	0.23580999672412872	0.5952500104904175	0.6815400123596191	3.5966498851776123	3.4345200061798096
19.5860595703125	127	0.23580999672412872	0.5890200138092041	0.698104977607727	3.5187199115753174	3.3817200660705566
19.60198974609375	127	0.2072400003671646	0.5413200259208679	0.698104977607727	3.723400115966797	3.479870080947876
19.6185302734375	127	0.2072400003671646	0.5404000282287598	0.698104977607727	3.7095398902893066	3.502969980239868
19.635345458984375	127	0.2072400003671646	0.5404000282287598	0.6901749968528748	3.7403500080108643	3.331540107727051
19.649871826171875	127	0.22479000687599182	0.5662500262260437	0.6901749968528748	3.702399969100952	3.288870096206665
19.666351318359375	127	0.22790999710559845	0.5674999952316284	0.6901749968528748	3.803410053253174	3.4704298973083496
19.6832275390625	127	0.2286899983882904	0.5717599987983704	0.6846350431442261	3.802799940109253	3.380660057067871
19.698822021484375	127	0.2351599931716919	0.5717599987983704	0.6846350431442261	3.725559949874878	3.472990036010742
19.716278076171875	127	0.35012999176979065	0.5694900155067444	0.6846350431442261	3.570310115814209	3.6493399143218994
19.73272705078125	125	0.3508000075817108	0.5694900155067444	0.6743900179862976	3.5737500190734863	3.7316999435424805
19.749267578125	125	0.37918001413345337	0.5767300128936768	0.6743900179862976	3.3933401107788086	3.521939992904663
19.765289306640625	125	0.37918001413345337	0.5767300128936768	0.6743900179862976	3.4620800018310547	3.5493600368499756
19.781463623046875	125	0.37602001428604126	0.5645999908447266	0.7070500254631042	3.4489500522613525	3.5605900287628174
19.79718017578125	125	0.3397800028324127	0.5220900177955627	0.7070500254631042	3.475680112838745	3.4678800106048584
19.8134765625	125	0.3359200060367584	0.5134299993515015	0.7070500254631042	3.5507900714874268	3.538640022277832
19.829986572265625	127	0.3397800028324127	0.5123199820518494	0.6870050430297852	3.4832799434661865	3.5241000652313232
19.8466796875	127	0.3617100119590759	0.5123199820518494	0.6870050430297852	3.490530014038086	3.478790044784546
19.863006591796875	127	0.3703800141811371	0.5145900249481201	0.6870050430297852	3.629739999771118	3.5300700664520264
19.878814697265625	127	0.3703800141811371	0.5333700180053711	0.6834399700164795	3.67261004447937	3.521850109100342
19.895904541015625	127	0.36844000220298767	0.54653000831604	0.6834399700164795	3.520519971847534	3.4837400913238525
19.91241455078125	127	0.36517998576164246	0.54653000831604	0.6834399700164795	3.623339891433716	3.6048800945281982
19.928497314453125	127	0.36355000734329224	0.5472800135612488	0.6908400058746338	3.522469997406006	3.6043601036071777
19.945068359375	127	0.36355000734329224	0.5443400144577026	0.6908400058746338	3.4725799560546875	3.587470054626465
19.962249755859375	127	0.3651599884033203	0.5341600179672241	0.6908400058746338	3.5046000480651855	3.414639949798584
19.97845458984375	127	0.36654001474380493	0.5341600179672241	0.6902450323104858	3.5364201068878174	3.418950080871582
19.995452880859375	127	0.37237000465393066	0.5847200155258179	0.6902450323104858	3.4966399669647217	3.512500047683716
20.01239013671875	127	0.39934998750686646	0.5879899859428406	0.6902450323104858	3.4346399307250977	3.510780096054077
20.0272216796875	127	0.399370014667511	0.5879899859428406	0.7218500375747681	3.511810064315796	3.442080020904541
20.044097900390625	127	0.4594700038433075	0.5880600214004517	0.7218500375747681	3.4579899311065674	3.3267099857330322
20.060638427734375	127	0.4759899973869324	0.5979999899864197	0.7218500375747681	3.5262699127197266	3.4443199634552
20.07684326171875	127	0.4759899973869324	0.5979999899864197	0.6893900036811829	3.509740114212036	3.3546900749206543
20.093017578125	127	0.45353999733924866	0.5979999899864197	0.6893900036811829	3.5239899158477783	3.3207900524139404
20.10894775390625	127	0.4533799886703491	0.6019600033760071	0.6893900036811829	3.413480043411255	3.4361400604248047
20.12567138671875	127	0.45353999733924866	0.6019600033760071	0.7071349620819092	3.556989908218384	3.4694199562072754
20.1417236328125	127	0.4533799886703491	0.5454400181770325	0.7071349620819092	3.4332799911499023	3.341779947280884
20.15802001953125	127	0.40389999747276306	0.5407099723815918	0.7071349620819092	3.549459934234619	3.3568100929260254
20.175262451171875	125	0.4034099876880646	0.5454400181770325	0.7520400285720825	3.5587799549102783	3.4629900455474854
20.191802978515625	125	0.37209001183509827	0.5407099723815918	0.7520400285720825	3.5193400382995605	3.6894900798797607
20.207794189453125	125	0.3200100064277649	0.532010018825531	0.7520400285720825	3.5711801052093506	3.673609972000122
20.22509765625	127	0.3200100064277649	0.532010018825531	0.6796749830245972	3.6080501079559326	3.674069881439209
20.241424560546875	127	0.3421800136566162	0.5412999987602234	0.6796749830245972	3.600019931793213	3.633769989013672
20.257415771484375	127	0.35815000534057617	0.5496399998664856	0.6796749830245972	3.6514101028442383	3.605609893798828
20.2747802734375	127	0.35815000534057617	0.5412999987602234	0.691569983959198	3.57138991355896	3.6140100955963135
20.29095458984375	127	0.32756999135017395	0.5384699702262878	0.691569983959198	3.668339967727661	3.700010061264038
20.306610107421875	127	0.32756999135017395	0.528689980506897	0.691569983959198	3.7347800731658936	3.8693599700927734
20.323455810546875	127	0.32756999135017395	0.528689980506897	0.6794649958610535	3.715100049972534	3.7213199138641357
20.339813232421875	127	0.33772000670433044	0.5403000116348267	0.6794649958610535	3.5824999809265137	3.6168699264526367
20.35552978515625	127	0.34185001254081726	0.5659999847412109	0.6794649958610535	3.726639986038208	3.7191600799560547
20.37335205078125	127	0.34185001254081726	0.5659999847412109	0.6885349750518799	3.723710060119629	3.7081499099731445
20.3887939453125	127	0.3446199893951416	0.5659999847412109	0.6885349750518799	3.5886499881744385	3.7228000164031982
20.405609130859375	127	0.34595000743865967	0.5824499726295471	0.6885349750518799	3.6054799556732178	3.738450050354004
20.422576904296875	127	0.3467000126838684	0.5860000252723694	0.6661350131034851	3.595750093460083	3.6995999813079834
20.43817138671875	127	0.376910001039505	0.5860000252723694	0.6661350131034851	3.61188006401062	3.7079100608825684
20.454559326171875	127	0.43720999360084534	0.5744199752807617	0.6661350131034851	3.643389940261841	3.6456499099731445
20.471954345703125	123	0.43748998641967773	0.5744199752807617	0.703790009021759	3.659060001373291	3.6688098907470703
20.4874267578125	123	0.49939998984336853	0.5844100117683411	0.703790009021759	3.6272900104522705	3.475219964981079
20.50439453125	123	0.5066499710083008	0.5844100117683411	0.703790009021759	3.7061800956726074	3.6488900184631348
20.521514892578125	123	0.5066499710083008	0.5720999836921692	0.6837900280952454	3.7375600337982178	3.5585598945617676
20.537322998046875	123	0.49285000562667847	0.5529099702835083	0.6837900280952454	3.6161301136016846	3.6178700923919678
20.5545654296875	123	0.4758400022983551	0.5153300166130066	0.6837900280952454	3.6627299785614014	3.650320053100586
20.5711669921875	123	0.4758400022983551	0.5153300166130066	0.6739199757575989	3.630919933319092	3.503420114517212
20.586181640625	123	0.5107899904251099	0.5661100149154663	0.6739199757575989	3.610960006713867	3.49603009223938
20.603057861328125	123	0.5107899904251099	0.5688499808311462	0.6739199757575989	3.731909990310669	3.562429904937744
20.61810302734375	127	0.5106800198554993	0.5722000002861023	0.700219988822937	3.6360299587249756	3.560309886932373
20.635345458984375	127	0.5026599764823914	0.5722000002861023	0.700219988822937	3.758780002593994	3.3818299770355225
20.651702880859375	127	0.5016000270843506	0.5616700053215027	0.700219988822937	3.742609977722168	3.4127700328826904
20.668212890625	127	0.5016000270843506	0.5616700053215027	0.6820449829101562	3.709510087966919	3.3870298862457275
20.684539794921875	127	0.5055400133132935	0.6025500297546387	0.6820449829101562	3.6558001041412354	3.4860799312591553
20.701080322265625	127	0.5140299797058105	0.611810028553009	0.6820449829101562	3.697129964828491	3.6155800819396973
20.717864990234375	123	0.5145699977874756	0.611810028553009	0.6488800048828125	3.7095000743865967	3.459089994430542
20.73370361328125	123	0.5272499918937683	0.6083300113677979	0.6488800048828125	3.6005699634552	3.494719982147217
20.750732421875	123	0.5272499918937683	0.5694000124931335	0.6488800048828125	3.5569698810577393	3.4629199504852295
20.767730712890625	123	0.5272499918937683	0.5694000124931335	0.6739199757575989	3.6421499252319336	3.469899892807007
20.782867431640625	123	0.516759991645813	0.5892900228500366	0.6739199757575989	3.5295701026916504	3.4476399421691895
20.800445556640625	123	0.516759991645813	0.5892900228500366	0.6739199757575989	3.561690092086792	3.5710198879241943
20.81658935546875	123	0.516759991645813	0.5892900228500366	0.6739199757575989	3.5616800785064697	3.557420015335083
20.83245849609375	123	0.5467399954795837	0.5892900228500366	0.6739199757575989	3.4145500659942627	3.5464301109313965
20.848480224609375	123	0.6717000007629395	0.5730000138282776	0.6739199757575989	3.584700107574463	3.6852900981903076
20.86517333984375	121	0.675279974937439	0.5585100054740906	0	3.6277999877929688	3.628109931945801
20.88214111328125	121	0.675279974937439	0.555649995803833	0	3.6150100231170654	3.5302700996398926
20.898040771484375	121	0.6635599732398987	0.555649995803833	0	3.63565993309021	3.6294000148773193
20.9139404296875	123	0.6635599732398987	0.555649995803833	0.6621500253677368	3.6515800952911377	3.6603100299835205
20.930419921875	123	0.6832600235939026	0.5849699974060059	0.6621500253677368	3.6543800830841064	3.6293299198150635
20.946624755859375	123	0.6832600235939026	0.5895299911499023	0.6621500253677368	3.724720001220703	3.574889898300171
20.9637451171875	127	0.6799499988555908	0.5895299911499023	0.6873949766159058	3.7865099906921387	3.547110080718994
20.980316162109375	127	0.6664699912071228	0.4119899868965149	0.6873949766159058	3.2532598972320557	3.0987401008605957
21.000701904296875	6	0.6664699912071228	0.4119899868965149	0.6873949766159058	3.2532598972320557	3.0987401008605957
21.012939453125	6	0.6664699912071228	0.4119899868965149	0.6873949766159058	3.2532598972320557	3.0987401008605957
21.029754638671875	6	0.6664699912071228	0.4119899868965149	0.6873949766159058	3.2532598972320557	3.0987401008605957
21.047698974609375	6	0.6664699912071228	0.4119899868965149	0.6873949766159058	3.2532598972320557	3.0987401008605957
21.061859130859375	6	0.6664699912071228	0.4119899868965149	0.6873949766159058	3.2532598972320557	3.0987401008605957
21.077880859375	6	0.6664699912071228	0.4119899868965149	0.6873949766159058	3.2532598972320557	3.0987401008605957
21.0946044921875	6	0.6664699912071228	0.4119899868965149	0.6873949766159058	3.2532598972320557	3.0987401008605957
21.111968994140625	6	0.6664699912071228	0.4119899868965149	0.6873949766159058	3.2532598972320557	3.0987401008605957
21.12786865234375	6	0.6664699912071228	0.4119899868965149	0.6873949766159058	3.2532598972320557	3.0987401008605957
21.144012451171875	6	0.6664699912071228	0.4119899868965149	0.6873949766159058	3.2532598972320557	3.0987401008605957
21.160797119140625	6	0.6664699912071228	0.4119899868965149	0.6873949766159058	3.2532598972320557	3.0987401008605957
21.17767333984375	6	0.6664699912071228	0.4119899868965149	0.6873949766159058	3.2532598972320557	3.0987401008605957
21.193695068359375	6	0.6664699912071228	0.4119899868965149	0.6873949766159058	3.2532598972320557	3.0987401008605957
21.21063232421875	6	0.6664699912071228	0.4119899868965149	0.6873949766159058	3.2532598972320557	3.0987401008605957
21.228057861328125	6	0.6664699912071228	0.4119899868965149	0.6873949766159058	3.2532598972320557	3.0987401008605957
21.243408203125	47	0.7753400206565857	0.6325399875640869	0.6873949766159058	3.647860050201416	3.0987401008605957
21.26141357421875	47	0.7753400206565857	0.6325399875640869	0.6708300113677979	3.7235400676727295	3.0987401008605957
21.277191162109375	127	0.7958300113677979	0.6085699796676636	0.6708300113677979	3.7713301181793213	3.7687900066375732
21.293182373046875	127	0.8128200173377991	0.6085699796676636	0.6708300113677979	3.747299909591675	3.631380081176758
21.308074951171875	127	0.8163899779319763	0.6109600067138672	0.6675649881362915	3.760050058364868	3.7914600372314453
21.3253173828125	127	0.8304200172424316	0.6279799938201904	0.6675649881362915	3.7573699951171875	3.7357399463653564
21.341400146484375	127	0.8343899846076965	0.6279799938201904	0.6675649881362915	3.726799964904785	3.8517000675201416
21.358001708984375	127	0.8343899846076965	0.6279799938201904	0.6675649881362915	3.724289894104004	3.7409400939941406
21.3743896484375	127	0.8332200050354004	0.6279799938201904	0.6675649881362915	3.753770112991333	3.743340015411377
21.390716552734375	127	0.8001099824905396	0.7369400262832642	0.6675649881362915	3.708669900894165	3.3342299461364746
21.40667724609375	47	0.8001099824905396	0.7369400262832642	0.6675649881362915	3.5615999698638916	3.3342299461364746
21.423248291015625	6	0.8001099824905396	0.7369400262832642	0.6675649881362915	3.5615999698638916	3.3342299461364746
21.4400634765625	6	0.8001099824905396	0.7369400262832642	0.6675649881362915	3.5615999698638916	3.3342299461364746
21.4580078125	6	0.8001099824905396	0.7369400262832642	0.6675649881362915	3.5615999698638916	3.3342299461364746
21.47332763671875	6	0.8001099824905396	0.7369400262832642	0.6675649881362915	3.5615999698638916	3.3342299461364746
21.4898681640625	6	0.8001099824905396	0.7369400262832642	0.6675649881362915	3.5615999698638916	3.3342299461364746
21.505706787109375	6	0.8001099824905396	0.7369400262832642	0.6675649881362915	3.5615999698638916	3.3342299461364746
21.5216064453125	6	0.8001099824905396	0.7369400262832642	0.6675649881362915	3.5615999698638916	3.3342299461364746
21.53839111328125	6	0.8001099824905396	0.7369400262832642	0.6675649881362915	3.5615999698638916	3.3342299461364746
21.55572509765625	6	0.8001099824905396	0.7369400262832642	0.6675649881362915	3.5615999698638916	3.3342299461364746
21.57183837890625	6	0.8001099824905396	0.7369400262832642	0.6675649881362915	3.5615999698638916	3.3342299461364746
21.590728759765625	6	0.8001099824905396	0.7369400262832642	0.6675649881362915	3.5615999698638916	3.3342299461364746
21.605224609375	6	0.8001099824905396	0.7369400262832642	0.6675649881362915	3.5615999698638916	3.3342299461364746
21.6217041015625	6	0.8001099824905396	0.7369400262832642	0.6675649881362915	3.5615999698638916	3.3342299461364746
21.637969970703125	6	0.8001099824905396	0.7369400262832642	0.6675649881362915	3.5615999698638916	3.3342299461364746
21.6534423828125	6	0.8001099824905396	0.7369400262832642	0.6675649881362915	3.5615999698638916	3.3342299461364746
21.670013427734375	6	0.8001099824905396	0.7369400262832642	0.6675649881362915	3.5615999698638916	3.3342299461364746
21.68719482421875	6	0.8001099824905396	0.7369400262832642	0.6675649881362915	3.5615999698638916	3.3342299461364746
21.70263671875	47	0.8001099824905396	0.7369400262832642	0.6620650291442871	3.765360116958618	3.3342299461364746
21.72052001953125	127	0.8412799835205078	0.6385200023651123	0.6620650291442871	3.690999984741211	3.7299399375915527
21.736328125	127	0.8436899781227112	0.6358699798583984	0.6620650291442871	3.7255699634552	3.79721999168396
21.751800537109375	123	0.8412799835205078	0.6385200023651123	0.663670003414154	3.756269931793213	3.7793900966644287
21.76885986328125	123	0.8258399963378906	0.6358699798583984	0.663670003414154	3.7118899822235107	3.781399965286255
21.785614013671875	123	0.7871999740600586	0.62704998254776	0.663670003414154	3.747730016708374	3.814150094985962
21.80157470703125	123	0.7871800065040588	0.62704998254776	0.703790009021759	3.7887399196624756	3.869999885559082
21.8187255859375	123	0.7871800065040588	0.6154699921607971	0.703790009021759	3.7328200340270996	3.7620699405670166
21.836212158203125	123	0.7859799861907959	0.6176300048828125	0.703790009021759	3.7355198860168457	3.8976500034332275
21.851409912109375	127	0.7859799861907959	0.6145899891853333	0.6679450273513794	3.7979300022125244	3.915750026702881
21.866973876953125	127	0.7933200001716614	0.6099500060081482	0.6679450273513794	3.7159900665283203	3.8104898929595947
21.88299560546875	127	0.7981100082397461	0.6099500060081482	0.6679450273513794	3.7126901149749756	3.8152499198913574
21.899993896484375	127	0.7981100082397461	0.6192200183868408	0.6679450273513794	3.690119981765747	3.8909800052642822
21.91644287109375	127	0.7981100082397461	0.6192200183868408	0.6679450273513794	3.7008299827575684	3.8892500400543213
21.9332275390625	127	0.8119999766349792	0.6095799803733826	0.6679450273513794	3.791569948196411	3.8274500370025635
21.948760986328125	127	0.8137900233268738	0.6095799803733826	0.6664650440216064	3.78656005859375	3.895740032196045
21.966705322265625	127	0.8412600159645081	0.6247000098228455	0.6664650440216064	3.7523999214172363	3.805579900741577
21.982208251953125	127	0.842270016670227	0.6294199824333191	0.6664650440216064	3.7629899978637695	3.9089601039886475
21.999176025390625	127	0.8433300256729126	0.6294199824333191	0.6644300222396851	3.764009952545166	3.798949956893921
22.015655517578125	127	0.8490300178527832	0.6189900040626526	0.6644300222396851	3.8127400875091553	3.725480079650879
22.031768798828125	127	0.8506399989128113	0.6171500086784363	0.6644300222396851	3.739419937133789	3.744489908218384
22.0477294921875	123	0.8490300178527832	0.6171500086784363	0.6695899963378906	3.696000099182129	3.6844000816345215
22.065277099609375	123	0.8484799861907959	0.6186699867248535	0.6695899963378906	3.703900098800659	3.680459976196289
22.081451416015625	123	0.8484799861907959	0.6186699867248535	0.6695899963378906	3.7053000926971436	3.6781399250030518
22.097442626953125	123	0.8523399829864502	0.6127899885177612	0.6695899963378906	3.7080600261688232	3.820499897003174
22.112945556640625	123	0.8536400198936462	0.6016600131988525	0.6695899963378906	3.7583398818969727	3.7223899364471436
22.130584716796875	123	0.8575199842453003	0.5956500172615051	0.6695899963378906	3.771559953689575	3.758270025253296
22.14642333984375	123	0.8575199842453003	0.5956500172615051	0.7027699947357178	3.7691400051116943	3.746690034866333
22.162811279296875	123	0.8772900104522705	0.5810400247573853	0.7027699947357178	3.7241299152374268	3.7457199096679688
22.1790771484375	123	0.8866599798202515	0.5810400247573853	0.7027699947357178	3.799489974975586	3.7356300354003906
22.195770263671875	127	0.8891699910163879	0.5819399952888489	0.6644300222396851	3.7711400985717773	3.7631099224090576
22.21240234375	127	0.9575600028038025	0.6200199723243713	0.6644300222396851	3.8480799198150635	3.989269971847534
22.228668212890625	127	0.9575600028038025	0.6298499703407288	0.6644300222396851	3.8870999813079834	3.911940097808838
22.246063232421875	127	0.9469699859619141	0.6298499703407288	0.668910026550293	3.8526101112365723	4.01954984664917
22.26214599609375	127	0.9415199756622314	0.6212599873542786	0.668910026550293	3.85657000541687	4.02515983581543
22.2783203125	127	0.9415199756622314	0.6210299730300903	0.668910026550293	3.869080066680908	4.0278401374816895
22.2947998046875	127	0.9415199756622314	0.6210299730300903	0.6661800146102905	3.8874199390411377	4.053470134735107
22.31243896484375	127	0.8990600109100342	0.4146000146865845	0.6661800146102905	3.4583899974823	3.2070400714874268
22.32879638671875	22	0.8990600109100342	0.4146000146865845	0.6661800146102905	3.4583899974823	6.120190143585205
22.343994140625	6	0.8990600109100342	0.4146000146865845	0.6661800146102905	3.4583899974823	6.120190143585205
22.35931396484375	6	0.8990600109100342	0.4146000146865845	0.6661800146102905	3.4583899974823	6.120190143585205
22.376251220703125	6	0.8990600109100342	0.4146000146865845	0.6661800146102905	3.4583899974823	6.120190143585205
22.39306640625	6	0.8990600109100342	0.4146000146865845	0.6661800146102905	3.4583899974823	6.120190143585205
22.409027099609375	6	0.8990600109100342	0.4146000146865845	0.6661800146102905	3.4583899974823	6.120190143585205
22.4261474609375	6	0.8990600109100342	0.4146000146865845	0.6661800146102905	3.4583899974823	6.120190143585205
22.442535400390625	6	0.8990600109100342	0.4146000146865845	0.6661800146102905	3.4583899974823	6.120190143585205
22.458648681640625	6	0.8990600109100342	0.4146000146865845	0.6661800146102905	3.4583899974823	6.120190143585205
22.475555419921875	6	0.8990600109100342	0.4146000146865845	0.6661800146102905	3.4583899974823	6.120190143585205
22.4927978515625	6	0.8990600109100342	0.4146000146865845	0.6661800146102905	3.4583899974823	6.120190143585205
22.508209228515625	6	0.8990600109100342	0.4146000146865845	0.6661800146102905	3.4583899974823	6.120190143585205
22.525115966796875	6	0.8990600109100342	0.4146000146865845	0.6661800146102905	3.4583899974823	6.120190143585205
22.540191650390625	6	0.8990600109100342	0.4146000146865845	0.6661800146102905	3.4583899974823	6.120190143585205
22.5574951171875	6	0.8990600109100342	0.4146000146865845	0.6661800146102905	3.4583899974823	6.120190143585205
22.57598876953125	6	0.8990600109100342	0.4146000146865845	0.6661800146102905	3.4583899974823	6.120190143585205
22.5904541015625	47	0.8827900290489197	0.8099899888038635	0.659089982509613	3.980180025100708	6.120190143585205
22.606170654296875	127	0.09143999963998795	0.7473800182342529	0.659089982509613	3.937659978866577	3.7578999996185303
22.6231689453125	127	0.08540999889373779	0.7473800182342529	0.659089982509613	3.944240093231201	3.7471799850463867
22.63934326171875	127	0.08540999889373779	0.7473800182342529	0.6641550064086914	3.9254701137542725	3.883270025253296
22.65557861328125	127	0.09272000193595886	0.7383400201797485	0.6641550064086914	3.8518199920654297	3.807770013809204
22.672393798828125	127	0.095660001039505	0.7383400201797485	0.6641550064086914	3.92930006980896	3.8239500522613525
22.6884765625	127	0.09764000028371811	0.7383400201797485	0.6296650171279907	3.8578999042510986	3.8458099365234375
22.705474853515625	127	0.11906000226736069	0.7421000003814697	0.6296650171279907	4.040750026702881	3.8422300815582275
22.721923828125	127	0.14253999292850494	0.7513499855995178	0.6296650171279907	3.962860107421875	3.8668200969696045
22.7391357421875	123	0.14253999292850494	0.7513499855995178	0.6739199757575989	4.07673978805542	3.9995200634002686
22.755340576171875	123	0.13782000541687012	0.7312899827957153	0.6739199757575989	3.9045701026916504	3.855760097503662
22.771087646484375	123	0.10320000350475311	0.7227399945259094	0.6739199757575989	3.874190092086792	3.865600109100342
22.78741455078125	127	0.10320000350475311	0.7169100046157837	0.6698800325393677	3.852020025253296	3.861999988555908
22.80419921875	127	0.10871999710798264	0.7169100046157837	0.6698800325393677	3.9783999919891357	3.807499885559082
22.821624755859375	127	0.1165200024843216	0.7259899973869324	0.6698800325393677	3.9916698932647705	3.7662899494171143
22.8375244140625	127	0.11897999793291092	0.7259899973869324	0.6548500061035156	4.014890193939209	3.8432199954986572
22.853424072265625	127	0.1310099959373474	0.7201499938964844	0.6548500061035156	3.859139919281006	3.7334399223327637
22.869903564453125	127	0.260560005903244	0.6912699937820435	0.6548500061035156	3.9619600772857666	4.138150215148926
22.886749267578125	127	0.267410010099411	0.6786999702453613	0.7372099757194519	3.9628798961639404	3.9043400287628174
22.904144287109375	127	0.326449990272522	0.6755800247192383	0.7372099757194519	3.895829916000366	3.8162500858306885
22.91845703125	127	0.3371399939060211	0.6616399884223938	0.7372099757194519	3.7649900913238525	3.856829881668091
22.93505859375	123	0.3371399939060211	0.652970016002655	0.6581299901008606	3.781450033187866	3.8322598934173584
22.95184326171875	123	0.32785001397132874	0.6481900215148926	0.6581299901008606	3.8199100494384766	3.788640022277832
22.96783447265625	123	0.32785001397132874	0.6481900215148926	0.6581299901008606	3.838550090789795	3.8799500465393066
22.984527587890625	127	0.33553001284599304	0.6629899740219116	0.6872149705886841	3.7881999015808105	3.7762300968170166
23.00152587890625	127	0.35291001200675964	0.6629899740219116	0.6872149705886841	3.694119930267334	3.6793999671936035
23.01812744140625	127	0.35657998919487	0.6541600227355957	0.6872149705886841	3.8113200664520264	3.7714500427246094
23.03326416015625	123	0.35657998919487	0.6541600227355957	0.6619099974632263	3.811959981918335	3.676219940185547
23.050445556640625	123	0.33893999457359314	0.6713799834251404	0.6619099974632263	3.776979923248291	3.645780086517334
23.06719970703125	123	0.33893999457359314	0.6771799921989441	0.6619099974632263	3.850480079650879	3.6628000736236572
23.084930419921875	127	0.34084001183509827	0.6771799921989441	0.6880149841308594	3.7600300312042236	3.7532401084899902
23.100830078125	127	0.4491400122642517	0.6796299815177917	0.6880149841308594	3.7414801120758057	3.650010108947754
23.116363525390625	127	0.4491400122642517	0.6785699725151062	0.6880149841308594	3.703239917755127	3.702310085296631
23.132537841796875	127	0.4467200040817261	0.6785699725151062	0.7005299925804138	3.6485400199890137	3.6482300758361816
23.1494140625	127	0.44179999828338623	0.6492000222206116	0.7005299925804138	3.5471999645233154	3.6570301055908203
23.1651611328125	127	0.43000999093055725	0.6247599720954895	0.7005299925804138	3.5972299575805664	3.6099700927734375
23.181915283203125	123	0.43000999093055725	0.6247599720954895	0.7149400115013123	3.662950038909912	3.6531999111175537
23.197509765625	123	0.4589900076389313	0.6319100260734558	0.7149400115013123	3.5838799476623535	3.6130800247192383
23.214385986328125	123	0.4600200057029724	0.6616500020027161	0.7149400115013123	3.594180107116699	3.6073501110076904
23.2313232421875	123	0.4600200057029724	0.6620799899101257	0.7059900164604187	3.576319932937622	3.627429962158203
23.248046875	123	0.4600200057029724	0.6668099761009216	0.7059900164604187	3.580090045928955	3.5367801189422607
23.263946533203125	123	0.46066999435424805	0.6739000082015991	0.7059900164604187	3.590409994125366	3.6047399044036865
23.28082275390625	123	0.46066999435424805	0.679069995880127	0.6671599745750427	3.601870059967041	3.578619956970215
23.2974853515625	123	0.4674600064754486	0.6907699704170227	0.6671599745750427	3.5988199710845947	3.6106200218200684
23.313568115234375	123	0.590179979801178	0.6958799958229065	0.6671599745750427	3.7861499786376953	3.7132999897003174
23.328887939453125	123	0.590179979801178	0.6958799958229065	0.6576899886131287	3.9368700981140137	3.7282400131225586
23.345062255859375	123	0.5862699747085571	0.7076399922370911	0.6576899886131287	3.712970018386841	3.6774699687957764
23.36181640625	123	0.5862699747085571	0.7502999901771545	0.6576899886131287	3.7102599143981934	3.7772600650787354
23.378570556640625	123	0.5862699747085571	0.7502999901771545	0.6576899886131287	3.7216200828552246	3.7174699306488037
23.395050048828125	123	0.5862699747085571	0.6898400187492371	0.6576899886131287	3.733649969100952	3.7296299934387207
23.412353515625	123	0.5986700057983398	0.6766600012779236	0.6576899886131287	3.785550117492676	3.8231899738311768
23.428009033203125	123	0.5994099974632263	0.6766600012779236	0.7053599953651428	3.8164899349212646	3.852180004119873
23.443878173828125	123	0.613319993019104	0.6950100064277649	0.7053599953651428	3.67330002784729	3.6565699577331543
23.4613037109375	123	0.613319993019104	0.6950100064277649	0.7053599953651428	3.758359909057617	3.798379898071289
23.4775390625	127	0.613319993019104	0.6950100064277649	0.6728500127792358	3.7399001121520996	3.8284099102020264
23.49322509765625	127	0.6041499972343445	0.7067899703979492	0.6728500127792358	3.736219882965088	3.757349967956543
23.510101318359375	127	0.5951799750328064	0.7067899703979492	0.6728500127792358	3.707350015640259	3.843019962310791
23.527313232421875	127	0.5951799750328064	0.703980028629303	0.7091000080108643	3.7473199367523193	3.750730037689209
23.542938232421875	127	0.6334599852561951	0.7028499841690063	0.7091000080108643	3.7631900310516357	3.816270112991333
23.560455322265625	127	0.6356599926948547	0.6906999945640564	0.7091000080108643	3.71370005607605	3.7725799083709717
23.5777587890625	127	0.6334599852561951	0.6811500191688538	0.7051100134849548	3.713239908218384	3.782259941101074
23.592437744140625	127	0.6356599926948547	0.6775599718093872	0.7051100134849548	3.7187600135803223	3.751620054244995
23.60943603515625	127	0.6447399854660034	0.6591899991035461	0.7051100134849548	3.7603299617767334	3.819010019302368
23.625701904296875	127	0.6447399854660034	0.6591899991035461	0.6929799914360046	3.736030101776123	3.819580078125
23.641021728515625	127	0.6503400206565857	0.6591899991035461	0.6929799914360046	3.694770097732544	3.727760076522827
23.6575927734375	127	0.6526200175285339	0.6332600116729736	0.6929799914360046	3.630889892578125	3.7490599155426025
23.674591064453125	127	0.6526200175285339	0.6332600116729736	0.6721649765968323	3.7422800064086914	3.7872800827026367
23.6912841796875	127	0.6526200175285339	0.6701499819755554	0.6721649765968323	3.7129900455474854	3.8841800689697266
23.708099365234375	127	0.6617400050163269	0.7435600161552429	0.6721649765968323	3.6397199630737305	3.7881500720977783
23.723968505859375	127	0.6620399951934814	0.7435600161552429	0.7113000154495239	3.5683000087738037	3.782409906387329
23.73992919921875	127	0.683929979801178	0.7004200220108032	0.7113000154495239	3.7484700679779053	3.7596499919891357
23.7572021484375	127	0.6879199743270874	0.6958199739456177	0.7113000154495239	3.6520299911499023	3.9417500495910645
23.772705078125	123	0.6896799802780151	0.6958199739456177	0.6706900000572205	3.786439895629883	3.7704598903656006
23.7896728515625	123	0.7789599895477295	0.6850299835205078	0.6706900000572205	3.804769992828369	3.8253300189971924
23.808074951171875	123	0.7855299711227417	0.675029993057251	0.6706900000572205	3.8743700981140137	3.9260001182556152
23.82269287109375	127	0.7874500155448914	0.675029993057251	0.6853049993515015	3.8178200721740723	3.8228700160980225
23.839752197265625	127	0.8075799942016602	0.6922000050544739	0.6853049993515015	3.6439199447631836	3.851979970932007
23.8564453125	127	0.8079500198364258	0.6922000050544739	0.6853049993515015	3.7682700157165527	3.8552799224853516
23.871978759765625	123	0.8086900115013123	0.689490020275116	0.6998100280761719	3.7718698978424072	3.8131399154663086
23.888824462890625	123	0.8086900115013123	0.689490020275116	0.6998100280761719	3.673880100250244	3.807300090789795
23.9036865234375	123	0.7995399832725525	0.7117999792098999	0.6998100280761719	3.71301007270813	3.802180051803589
23.92059326171875	127	0.7995399832725525	0.7117999792098999	0.6603200435638428	3.6810600757598877	3.8313798904418945
23.93707275390625	127	0.7973799705505371	0.7143099904060364	0.6603200435638428	3.7087900638580322	3.828439950942993
23.953277587890625	127	0.7921199798583984	0.7183700203895569	0.6603200435638428	3.7019801139831543	3.8236799240112305
23.970184326171875	127	0.7901600003242493	0.7229300141334534	0.6935049891471863	3.6762499809265137	3.8152599334716797
23.987152099609375	127	0.788919985294342	0.7639700174331665	0.6935049891471863	3.6936399936676025	3.8142199516296387
24.00299072265625	127	0.7828400135040283	0.7639700174331665	0.6935049891471863	3.794559955596924	3.801759958267212
24.021148681640625	127	0.7806699872016907	0.7617499828338623	0.694290041923523	3.7686500549316406	3.7816898822784424
24.03680419921875	127	0.7748399972915649	0.7376599907875061	0.694290041923523	3.659090042114258	3.8050999641418457
24.052032470703125	127	0.7748399972915649	0.7287499904632568	0.694290041923523	3.6515700817108154	3.833899974822998
24.06915283203125	127	0.7758899927139282	0.7267299890518188	0.6860949993133545	3.6867799758911133	3.725480079650879
24.084503173828125	47	0.8271700143814087	0.2573300004005432	0.6860949993133545	3.4803099632263184	3.725480079650879
24.1019287109375	6	0.8271700143814087	0.2573300004005432	0.6860949993133545	3.4803099632263184	3.725480079650879
24.119232177734375	6	0.8271700143814087	0.2573300004005432	0.6860949993133545	3.4803099632263184	3.725480079650879
24.13580322265625	6	0.8271700143814087	0.2573300004005432	0.6860949993133545	3.4803099632263184	3.725480079650879
24.1513671875	6	0.8271700143814087	0.2573300004005432	0.6860949993133545	3.4803099632263184	3.725480079650879
24.16766357421875	6	0.8271700143814087	0.2573300004005432	0.6860949993133545	3.4803099632263184	3.725480079650879
24.184417724609375	6	0.8271700143814087	0.2573300004005432	0.6860949993133545	3.4803099632263184	3.725480079650879
24.20196533203125	6	0.8271700143814087	0.2573300004005432	0.6860949993133545	3.4803099632263184	3.725480079650879
24.21710205078125	6	0.8271700143814087	0.2573300004005432	0.6860949993133545	3.4803099632263184	3.725480079650879
24.2327880859375	6	0.8271700143814087	0.2573300004005432	0.6860949993133545	3.4803099632263184	3.725480079650879
24.25042724609375	6	0.8271700143814087	0.2573300004005432	0.6860949993133545	3.4803099632263184	3.725480079650879
24.265228271484375	6	0.8271700143814087	0.2573300004005432	0.6860949993133545	3.4803099632263184	3.725480079650879
24.28271484375	6	0.8271700143814087	0.2573300004005432	0.6860949993133545	3.4803099632263184	3.725480079650879
24.29913330078125	6	0.8271700143814087	0.2573300004005432	0.6860949993133545	3.4803099632263184	3.725480079650879
24.315704345703125	6	0.8271700143814087	0.2573300004005432	0.6860949993133545	3.4803099632263184	3.725480079650879
24.33184814453125	47	0.9488300085067749	0.7155200242996216	0.6860949993133545	3.820580005645752	3.725480079650879
24.349609375	47	0.98471999168396	0.7949100136756897	0.6860949993133545	3.7284700870513916	3.725480079650879
24.36639404296875	47	0.98471999168396	0.7982800006866455	0.6860949993133545	3.6397900581359863	3.725480079650879
24.381134033203125	6	0.98471999168396	0.7982800006866455	0.6860949993133545	3.6397900581359863	3.725480079650879
24.396881103515625	6	0.98471999168396	0.7982800006866455	0.6860949993133545	3.6397900581359863	3.725480079650879
24.4134521484375	6	0.98471999168396	0.7982800006866455	0.6860949993133545	3.6397900581359863	3.725480079650879
24.4302978515625	6	0.98471999168396	0.7982800006866455	0.6860949993133545	3.6397900581359863	3.725480079650879
24.44757080078125	6	0.98471999168396	0.7982800006866455	0.6860949993133545	3.6397900581359863	3.725480079650879
24.463104248046875	6	0.98471999168396	0.7982800006866455	0.6860949993133545	3.6397900581359863	3.725480079650879
24.481536865234375	6	0.98471999168396	0.7982800006866455	0.6860949993133545	3.6397900581359863	3.725480079650879
24.49591064453125	6	0.98471999168396	0.7982800006866455	0.6860949993133545	3.6397900581359863	3.725480079650879
24.51385498046875	6	0.98471999168396	0.7982800006866455	0.6860949993133545	3.6397900581359863	3.725480079650879
24.52978515625	6	0.98471999168396	0.7982800006866455	0.6860949993133545	3.6397900581359863	3.725480079650879
24.547760009765625	6	0.98471999168396	0.7982800006866455	0.6860949993133545	3.6397900581359863	3.725480079650879
24.566619873046875	6	0.98471999168396	0.7982800006866455	0.6860949993133545	3.6397900581359863	3.725480079650879
24.581329345703125	6	0.98471999168396	0.7982800006866455	0.6860949993133545	3.6397900581359863	3.725480079650879
24.596343994140625	6	0.98471999168396	0.7982800006866455	0.6860949993133545	3.6397900581359863	3.725480079650879
24.613800048828125	6	0.98471999168396	0.7982800006866455	0.6860949993133545	3.6397900581359863	3.725480079650879
24.628265380859375	6	0.98471999168396	0.7982800006866455	0.6860949993133545	3.6397900581359863	3.725480079650879
24.64544677734375	47	0.10712999850511551	0.7844399809837341	0.6860949993133545	4.098519802093506	3.725480079650879
24.661834716796875	127	0.10712999850511551	0.7844399809837341	0.7025749683380127	4.08558988571167	3.601099967956543
24.6771240234375	127	0.09649000316858292	0.8043299913406372	0.7025749683380127	4.1028900146484375	3.621890068054199
24.69378662109375	127	0.07280000299215317	0.8082600235939026	0.7025749683380127	4.210659980773926	3.586009979248047
24.7093505859375	127	0.07280000299215317	0.8082600235939026	0.6772099733352661	4.181459903717041	3.5520401000976562
24.72613525390625	127	0.08013000339269638	0.7886899709701538	0.6772099733352661	4.063330173492432	3.5505800247192383
24.74285888671875	127	0.09154000133275986	0.7886899709701538	0.6772099733352661	3.993989944458008	3.6050400733947754
24.75933837890625	127	0.09696999937295914	0.7886899709701538	0.6716699600219727	3.9399499893188477	3.6937899589538574
24.775726318359375	127	0.10187000036239624	0.7882599830627441	0.6716699600219727	3.92615008354187	3.6473000049591064
24.79241943359375	127	0.13305999338626862	0.7861199975013733	0.6716699600219727	3.9350199699401855	3.4410998821258545
24.80877685546875	127	0.13305999338626862	0.7861199975013733	0.6716699600219727	3.9981400966644287	3.453160047531128
24.82489013671875	127	0.12809999287128448	0.7899199724197388	0.6716699600219727	3.8493599891662598	3.492180109024048
24.843780517578125	127	0.12358000129461288	0.7899199724197388	0.6716699600219727	3.8716800212860107	3.450119972229004
24.857666015625	127	0.12358000129461288	0.7867699861526489	0.6827800273895264	3.8798599243164062	3.4442598819732666
24.87457275390625	127	0.11962000280618668	0.7694799900054932	0.6827800273895264	3.8550400733947754	3.426949977874756
24.891021728515625	127	0.11749999970197678	0.7683699727058411	0.6827800273895264	3.8508200645446777	3.52974009513855
24.906768798828125	127	0.11749999970197678	0.7683699727058411	0.6686500310897827	3.8611600399017334	3.526560068130493
24.9229736328125	127	0.11749999970197678	0.7979199886322021	0.6686500310897827	3.773099899291992	3.346750020980835
24.938873291015625	127	0.12030000239610672	0.8015999794006348	0.6686500310897827	3.8392999172210693	3.4654700756073
24.9559326171875	127	0.12580999732017517	0.7995499968528748	0.6626150012016296	3.85725998878479	3.4408199787139893
24.972137451171875	127	0.20294000208377838	0.8015999794006348	0.6626150012016296	3.8286099433898926	3.376460075378418
24.988311767578125	127	0.2325199991464615	0.8128899931907654	0.6626150012016296	3.761399984359741	3.4131999015808105
25.0059814453125	127	0.2325199991464615	0.8128899931907654	0.6635000109672546	3.766160011291504	3.4601099491119385
25.02215576171875	127	0.22201000154018402	0.8128899931907654	0.6635000109672546	3.7062900066375732	3.458159923553467
25.0377197265625	127	0.22133000195026398	0.7903000116348267	0.6635000109672546	3.7554500102996826	3.543139934539795
25.054779052734375	123	0.22133000195026398	0.7865899801254272	0.703790009021759	3.7378900051116943	3.5064799785614014
25.07147216796875	123	0.21518999338150024	0.7840200066566467	0.703790009021759	3.6726698875427246	3.3729300498962402
25.08734130859375	123	0.20419000089168549	0.7605599761009216	0.703790009021759	3.8241701126098633	3.3937900066375732
25.104248046875	127	0.20163999497890472	0.7605599761009216	0.6679450273513794	3.7644400596618652	3.436690092086792
25.119659423828125	127	0.20163999497890472	0.7846699953079224	0.6679450273513794	3.7963500022888184	3.5041799545288086
25.13616943359375	127	0.2144699990749359	0.8108800053596497	0.6679450273513794	3.671689987182617	3.361769914627075
25.152862548828125	127	0.2229900062084198	0.8108800053596497	0.6679450273513794	3.6714799404144287	3.469180107116699
25.169647216796875	127	0.24398000538349152	0.7997000217437744	0.6679450273513794	3.744770050048828	3.432990074157715
25.186370849609375	127	0.286980003118515	0.7924699783325195	0.6679450273513794	3.7326700687408447	3.6156699657440186
25.202545166015625	127	0.286980003118515	0.7924699783325195	0.6723450422286987	3.658940076828003	3.557080030441284
25.218292236328125	127	0.2844899892807007	0.7924699783325195	0.6723450422286987	3.581850051879883	3.606450080871582
25.235107421875	127	0.2782999873161316	0.78302001953125	0.6723450422286987	3.5982298851013184	3.506809949874878
25.251861572265625	127	0.2782999873161316	0.78302001953125	0.6543650031089783	3.606879949569702	3.506920099258423
25.2674560546875	127	0.2810499966144562	0.7955999970436096	0.6543650031089783	3.5558900833129883	3.7460200786590576
25.2843017578125	127	0.2810499966144562	0.7955999970436096	0.6543650031089783	3.6577401161193848	3.602989912033081
25.301605224609375	127	0.2779900133609772	0.7909600138664246	0.7106350064277649	3.64165997505188	3.6438300609588623
25.31744384765625	127	0.2742699980735779	0.7909600138664246	0.7106350064277649	3.6254398822784424	3.615950107574463
25.334991455078125	127	0.27386000752449036	0.7897700071334839	0.7106350064277649	3.654639959335327	3.5510098934173584
25.351043701171875	123	0.2742699980735779	0.7897700071334839	0.6982499957084656	3.6166300773620605	3.461050033569336
25.368896484375	123	0.4345499873161316	0.7448099851608276	0.6982499957084656	3.5339300632476807	3.495110034942627
25.384735107421875	123	0.4360100030899048	0.7448099851608276	0.6982499957084656	3.6019699573516846	3.442310094833374
25.401275634765625	127	0.43735000491142273	0.7448099851608276	0.7053400278091431	3.5418899059295654	3.428679943084717
25.415618896484375	127	0.44773998856544495	0.7176600098609924	0.7053400278091431	3.5062201023101807	3.426609992980957
25.43212890625	127	0.4477500021457672	0.7124999761581421	0.7053400278091431	3.5403800010681152	3.34591007232666
25.44818115234375	127	0.44773998856544495	0.7124999761581421	0.6822949647903442	3.5378000736236572	3.4881699085235596
25.46478271484375	127	0.4477500021457672	0.7430899739265442	0.6822949647903442	3.494889974594116	3.4799299240112305
25.481292724609375	127	0.45019999146461487	0.7472800016403198	0.6822949647903442	3.587090015411377	3.4428999423980713
25.497528076171875	127	0.45019999146461487	0.7472800016403198	0.6830350160598755	3.5801899433135986	3.394320011138916
25.514862060546875	127	0.45135998725891113	0.7472800016403198	0.6830350160598755	3.5110199451446533	3.363840103149414
25.531524658203125	127	0.4700799882411957	0.7438200116157532	0.6830350160598755	3.5490000247955322	3.554919958114624
25.547393798828125	127	0.4700799882411957	0.7438200116157532	0.6652799844741821	3.562040090560913	3.5189199447631836
25.563568115234375	127	0.44854000210762024	0.7765700221061707	0.6652799844741821	3.5973000526428223	3.4193899631500244
25.580169677734375	127	0.44854000210762024	0.7784000039100647	0.6652799844741821	3.493760108947754	3.432389974594116
25.597320556640625	127	0.44971001148223877	0.7765700221061707	0.7008700370788574	3.4798500537872314	3.415410041809082
25.61370849609375	127	0.4660399854183197	0.7784000039100647	0.7008700370788574	3.476409912109375	3.3604700565338135
25.632904052734375	127	0.6088399887084961	0.7880499958992004	0.7008700370788574	3.503730058670044	3.4173200130462646
25.6478271484375	127	0.6088399887084961	0.7880499958992004	0.6722149848937988	3.5343499183654785	3.4557900428771973
25.6632080078125	127	0.6021100282669067	0.7825899720191956	0.6722149848937988	3.6040499210357666	3.514810085296631
25.683013916015625	127	0.6021100282669067	0.7803300023078918	0.6722149848937988	3.4969899654388428	3.645859956741333
25.695465087890625	127	0.6029800176620483	0.7825899720191956	0.7113050222396851	3.506500005722046	3.616849899291992
25.7109375	127	0.6273000240325928	0.7926099896430969	0.7113050222396851	3.498699903488159	3.4720299243927
25.7274169921875	127	0.6274600028991699	0.7926099896430969	0.7113050222396851	3.567780017852783	3.574820041656494
25.744384765625	127	0.6274600028991699	0.7926099896430969	0.6739400029182434	3.5457301139831543	3.515170097351074
25.760711669921875	127	0.6032099723815918	0.7912399768829346	0.6739400029182434	3.5885798931121826	3.553420066833496
25.77685546875	127	0.6032000184059143	0.7909700274467468	0.6739400029182434	3.522249937057495	3.5453200340270996
25.7940673828125	123	0.6032099723815918	0.7895200252532959	0.7118600010871887	3.5219500064849854	3.7264599800109863
25.809600830078125	123	0.603950023651123	0.7655500173568726	0.7118600010871887	3.481379985809326	3.5874099731445312
25.82611083984375	123	0.6046900153160095	0.7526900172233582	0.7118600010871887	3.591909885406494	3.5958399772644043
25.843658447265625	123	0.6046900153160095	0.7526900172233582	0.6647099852561951	3.593869924545288	3.643019914627075
25.85931396484375	123	0.6230800151824951	0.7795299887657166	0.6647099852561951	3.5536301136016846	3.5888900756835938
25.875091552734375	123	0.6230800151824951	0.8131200075149536	0.6647099852561951	3.4980499744415283	3.5851500034332275
25.891693115234375	127	0.6211699843406677	0.8131200075149536	0.6566900014877319	3.627239942550659	3.68530011177063
25.9090576171875	127	0.6211699843406677	0.7761600017547607	0.6566900014877319	3.4932401180267334	3.5245299339294434
25.92645263671875	127	0.6247000098228455	0.7710199952125549	0.6566900014877319	3.5569300651550293	3.5860700607299805
25.941619873046875	123	0.625789999961853	0.7710199952125549	0.7063599824905396	3.5490798950195312	3.5855400562286377
25.958038330078125	123	0.6361600160598755	0.7687699794769287	0.7063599824905396	3.568700075149536	3.477299928665161
25.9739990234375	123	0.6616299748420715	0.7625100016593933	0.7063599824905396	3.5469698905944824	3.55472993850708
25.990692138671875	127	0.662060022354126	0.760860025882721	0.6699000000953674	3.6971099376678467	3.4978699684143066
26.00714111328125	127	0.7486600279808044	0.7346000075340271	0.6699000000953674	3.58951997756958	3.6039199829101562
26.023681640625	127	0.7501500248908997	0.7346000075340271	0.6699000000953674	3.6361498832702637	3.6010000705718994
26.040679931640625	127	0.7501500248908997	0.7433800101280212	0.6699000000953674	3.6473701000213623	3.7009100914001465
26.057403564453125	127	0.7482600212097168	0.7535600066184998	0.6699000000953674	3.609600067138672	3.5868101119995117
26.07330322265625	127	0.7482600212097168	0.7562400102615356	0.6699000000953674	3.7043399810791016	3.7013099193573
26.089691162109375	127	0.7500600218772888	0.7562400102615356	0.6817150115966797	3.6897599697113037	3.6424899101257324
26.106292724609375	127	0.7716500163078308	0.7543399930000305	0.6817150115966797	3.6292800903320312	3.615190029144287
26.122039794921875	127	0.7730399966239929	0.7533400058746338	0.6817150115966797	3.7321999073028564	3.696899890899658
26.139495849609375	127	0.7745800018310547	0.7533400058746338	0.6817150115966797	3.7435801029205322	3.706239938735962
26.155548095703125	127	0.7952200174331665	0.7492499947547913	0.6817150115966797	3.6072700023651123	3.6214001178741455
26.171722412109375	127	0.8069900274276733	0.7351700067520142	0.6817150115966797	3.7499499320983887	3.6481499671936035
26.1885986328125	127	0.8091800212860107	0.7329400181770325	0.6913700103759766	3.6789801120758057	3.64808988571167
26.205078125	127	0.8069900274276733	0.7351700067520142	0.6913700103759766	3.6547598838806152	3.6621201038360596
26.2210693359375	127	0.8041899800300598	0.7419800162315369	0.6913700103759766	3.6826300621032715	3.691070079803467
26.236419677734375	127	0.8041599988937378	0.7420300245285034	0.6849750280380249	3.7975800037384033	3.722520112991333
26.253662109375	127	0.7843599915504456	0.7458400130271912	0.6849750280380249	3.7089500427246094	3.687150001525879
26.270233154296875	127	0.7843599915504456	0.7458400130271912	0.6849750280380249	3.6686298847198486	3.683389902114868
26.28778076171875	127	0.7874699831008911	0.7458400130271912	0.6992650032043457	3.6160600185394287	3.6848299503326416
26.302947998046875	127	0.8057600259780884	0.7740300297737122	0.6992650032043457	3.5957000255584717	3.6725499629974365
26.3193359375	127	0.807889997959137	0.7767300009727478	0.6992650032043457	3.5991299152374268	3.6628100872039795
26.335540771484375	127	0.807889997959137	0.7767300009727478	0.7017749547958374	3.7186999320983887	3.6811299324035645
26.35186767578125	127	0.8487899899482727	0.776199996471405	0.7017749547958374	3.5807299613952637	3.74576997756958
26.368560791015625	127	0.8489800095558167	0.7745000123977661	0.7017749547958374	3.6136300563812256	3.812459945678711
26.384796142578125	127	0.8487899899482727	0.776199996471405	0.6890100240707397	3.655319929122925	3.828629970550537
26.4007568359375	127	0.8501700162887573	0.7745000123977661	0.6890100240707397	3.5987300872802734	3.789720058441162
26.4189453125	127	0.8679100275039673	0.7435100078582764	0.6890100240707397	3.651789903640747	3.686850070953369
26.436737060546875	123	0.8695200085639954	0.7435100078582764	0.7096700072288513	3.6417300701141357	3.7477400302886963
26.450927734375	123	0.9252600073814392	0.7700099945068359	0.7096700072288513	3.6057701110839844	3.7746798992156982
26.468597412109375	123	0.945930004119873	0.7797999978065491	0.7096700072288513	3.6709299087524414	3.857840061187744
26.484039306640625	127	0.945930004119873	0.7797999978065491	0.6839349865913391	3.574359893798828	3.828660011291504
26.500396728515625	127	0.9216200113296509	0.7583699822425842	0.6839349865913391	3.582350015640259	3.5952200889587402
26.51708984375	127	0.8954600095748901	0.7483900189399719	0.6839349865913391	3.5757899284362793	3.6713099479675293
26.53302001953125	127	0.8954600095748901	0.7450500130653381	0.6839349865913391	3.691620111465454	3.671689987182617
26.55023193359375	127	0.9110900163650513	0.7483900189399719	0.6839349865913391	3.588399887084961	3.6189699172973633
26.566558837890625	127	0.9271799921989441	0.7679499983787537	0.6839349865913391	3.566390037536621	3.6620700359344482
26.581787109375	127	0.9271799921989441	0.7679499983787537	0.6699000000953674	3.5450599193573	3.674489974975586
26.598602294921875	127	0.9079499840736389	0.7702400088310242	0.6699000000953674	3.5415399074554443	3.649369955062866
26.615753173828125	127	0.9031400084495544	0.7826899886131287	0.6699000000953674	3.5434300899505615	3.7017300128936768
26.6317138671875	127	0.9079499840736389	0.7826899886131287	0.6712449789047241	3.6144299507141113	3.71124005317688
26.64886474609375	127	0.9031400084495544	0.7864500284194946	0.6712449789047241	3.64601993560791	3.5950798988342285
26.665679931640625	127	0.902180016040802	0.7879300117492676	0.6712449789047241	3.675420045852661	3.7278900146484375
26.681915283203125	127	0.902180016040802	0.7879300117492676	0.6699000000953674	3.5593700408935547	3.7334799766540527
26.69879150390625	127	0.9059600234031677	0.7735099792480469	0.6699000000953674	3.499269962310791	3.72802996635437
26.7164306640625	127	0.9087299704551697	0.7592899799346924	0.6699000000953674	3.5577399730682373	3.8212199211120605
26.72991943359375	127	0.9087299704551697	0.7592899799346924	0.698989987373352	3.565700054168701	3.8067800998687744
26.746978759765625	127	0.9451900124549866	0.764710009098053	0.698989987373352	3.7184998989105225	3.9454898834228516
26.7637939453125	127	0.9471499919891357	0.8124899864196777	0.698989987373352	3.681339979171753	3.944390058517456
26.77972412109375	127	0.9471499919891357	0.8124899864196777	0.6645950078964233	3.615799903869629	4.064449787139893
26.795745849609375	127	0.9472200274467468	0.7700799703598022	0.6645950078964233	3.606450080871582	3.766510009765625
26.81207275390625	127	0.9472200274467468	0.7700799703598022	0.6645950078964233	3.6083600521087646	3.767630100250244
26.8284912109375	127	0.9478800296783447	0.7700799703598022	0.6705800294876099	3.692389965057373	3.808419942855835
26.845489501953125	63	0.9578700065612793	0.6794000267982483	0.6705800294876099	3.4583699703216553	2.831789970397949
26.864501953125	22	0.9578700065612793	0.6794000267982483	0.6705800294876099	3.4583699703216553	3.539900064468384
26.879241943359375	6	0.9578700065612793	0.6794000267982483	0.6705800294876099	3.4583699703216553	3.539900064468384
26.895172119140625	6	0.9578700065612793	0.6794000267982483	0.6705800294876099	3.4583699703216553	3.539900064468384
26.911956787109375	6	0.9578700065612793	0.6794000267982483	0.6705800294876099	3.4583699703216553	3.539900064468384
26.9271240234375	6	0.9578700065612793	0.6794000267982483	0.6705800294876099	3.4583699703216553	3.539900064468384
26.9443359375	6	0.9578700065612793	0.6794000267982483	0.6705800294876099	3.4583699703216553	3.539900064468384
26.960235595703125	6	0.9578700065612793	0.6794000267982483	0.6705800294876099	3.4583699703216553	3.539900064468384
26.9769287109375	6	0.9578700065612793	0.6794000267982483	0.6705800294876099	3.4583699703216553	3.539900064468384
26.993865966796875	6	0.9578700065612793	0.6794000267982483	0.6705800294876099	3.4583699703216553	3.539900064468384
27.009429931640625	6	0.9578700065612793	0.6794000267982483	0.6705800294876099	3.4583699703216553	3.539900064468384
27.02679443359375	6	0.9578700065612793	0.6794000267982483	0.6705800294876099	3.4583699703216553	3.539900064468384
27.043731689453125	6	0.9578700065612793	0.6794000267982483	0.6705800294876099	3.4583699703216553	3.539900064468384
27.058624267578125	6	0.9578700065612793	0.6794000267982483	0.6705800294876099	3.4583699703216553	3.539900064468384
27.075164794921875	6	0.9578700065612793	0.6794000267982483	0.6705800294876099	3.4583699703216553	3.539900064468384
27.091278076171875	6	0.9578700065612793	0.6794000267982483	0.6705800294876099	3.4583699703216553	3.539900064468384
27.10748291015625	6	0.9578700065612793	0.6794000267982483	0.6705800294876099	3.4583699703216553	3.539900064468384
27.124847412109375	47	0.954069972038269	0.6836599707603455	0.6517699956893921	3.882960081100464	3.539900064468384
27.140869140625	47	0.12494000047445297	0.8957399725914001	0.6517699956893921	3.9078900814056396	3.539900064468384
27.157318115234375	127	0.12494000047445297	0.9043400287628174	0.6517699956893921	3.934190034866333	3.188800096511841
27.174041748046875	123	0.12494000047445297	0.9050599932670593	0.6401000022888184	3.9773099422454834	3.217329978942871
27.190216064453125	123	0.11727999895811081	0.9052199721336365	0.6401000022888184	3.9661800861358643	3.1195600032806396
27.207000732421875	123	0.11384999752044678	0.9052199721336365	0.6401000022888184	4.031139850616455	3.2647299766540527
27.22357177734375	127	0.11727999895811081	0.9041100144386292	0.6533650159835815	4.010729789733887	3.2639100551605225
27.239715576171875	127	0.1586499959230423	0.8652499914169312	0.6533650159835815	3.7851901054382324	3.3155200481414795
27.25701904296875	127	0.1586499959230423	0.8613600134849548	0.6533650159835815	3.9326701164245605	3.445930004119873
27.27301025390625	123	0.15208999812602997	0.8572800159454346	0.7077900171279907	3.86395001411438	3.5048201084136963
27.288665771484375	123	0.14365999400615692	0.8461499810218811	0.7077900171279907	3.8997600078582764	3.3934600353240967
27.305938720703125	123	0.13097000122070312	0.8417099714279175	0.7077900171279907	3.859060049057007	3.4394800662994385
27.322052001953125	123	0.13097000122070312	0.8417099714279175	0.649869978427887	4.007440090179443	3.441879987716675
27.337860107421875	123	0.13285000622272491	0.8575900197029114	0.649869978427887	3.819659948348999	3.4940500259399414
27.354522705078125	123	0.1589599996805191	0.8616300225257874	0.649869978427887	3.9457499980926514	3.5021300315856934
27.3712158203125	127	0.16568000614643097	0.8618299961090088	0.6721550226211548	3.9457499980926514	3.4522900581359863
27.387603759765625	127	0.16568000614643097	0.8630300164222717	0.6721550226211548	3.972209930419922	3.4749300479888916
27.40411376953125	127	0.1479099988937378	0.8796499967575073	0.6721550226211548	3.795340061187744	3.414910078048706
27.42132568359375	127	0.1479099988937378	0.8796499967575073	0.6665350198745728	3.8334999084472656	3.4388298988342285
27.436309814453125	127	0.1479099988937378	0.8795199990272522	0.6665350198745728	3.8776700496673584	3.4447500705718994
27.453582763671875	127	0.13463999330997467	0.8781300187110901	0.6665350198745728	3.876539945602417	3.4375200271606445
27.472442626953125	123	0.13463999330997467	0.8781300187110901	0.6703799962997437	3.882699966430664	3.407020092010498
27.48541259765625	123	0.18092000484466553	0.8698899745941162	0.6703799962997437	3.837980031967163	3.2426199913024902
27.5030517578125	123	0.24192999303340912	0.8646500110626221	0.6703799962997437	3.8304600715637207	3.4149200916290283
27.52044677734375	123	0.24961000680923462	0.8646500110626221	0.7077900171279907	3.780100107192993	3.5255401134490967
27.535491943359375	123	0.2584899961948395	0.8619700074195862	0.7077900171279907	3.724639892578125	3.3642799854278564
27.55279541015625	123	0.2641400098800659	0.860539972782135	0.7077900171279907	3.8304998874664307	3.427769899368286
27.5687255859375	127	0.2641400098800659	0.860539972782135	0.7099850177764893	3.66018009185791	3.4274299144744873
27.5843505859375	127	0.23702000081539154	0.84375	0.7099850177764893	3.650559902191162	3.375080108642578
27.60101318359375	127	0.22127999365329742	0.8292400240898132	0.7099850177764893	3.722860097885132	3.3645899295806885
27.6171875	127	0.22127999365329742	0.8292400240898132	0.6748250126838684	3.7819700241088867	3.445159912109375
27.6341552734375	127	0.22657999396324158	0.8292400240898132	0.6748250126838684	3.7201900482177734	3.397059917449951
27.650634765625	127	0.2307399958372116	0.8294199705123901	0.6748250126838684	3.7541399002075195	3.3967299461364746
27.66668701171875	127	0.22657999396324158	0.825439989566803	0.6883499622344971	3.725709915161133	3.465049982070923
27.68341064453125	127	0.23161999881267548	0.8294199705123901	0.6883499622344971	3.658060073852539	3.4415700435638428
27.700469970703125	127	0.25251999497413635	0.8480100035667419	0.6883499622344971	3.8309099674224854	3.445849895477295
27.715545654296875	127	0.2572300136089325	0.8480100035667419	0.7068150043487549	3.830080032348633	3.437649965286255
27.731781005859375	127	0.2630699872970581	0.8458300232887268	0.7068150043487549	3.830670118331909	3.5904300212860107
27.749359130859375	127	0.3394699990749359	0.8118799924850464	0.7068150043487549	3.7960400581359863	3.681960105895996
27.766204833984375	127	0.3416599929332733	0.8118799924850464	0.6873300075531006	3.812530040740967	3.586549997329712
27.7825927734375	127	0.3441999852657318	0.8324400186538696	0.6873300075531006	3.6780800819396973	3.5742900371551514
27.79888916015625	127	0.35273998975753784	0.8438599705696106	0.6873300075531006	3.6779799461364746	3.5716300010681152
27.81475830078125	123	0.35273998975753784	0.8438599705696106	0.6650699973106384	3.677489995956421	3.634619951248169
27.8311767578125	123	0.3172700107097626	0.8322700262069702	0.6650699973106384	3.834290027618408	3.576970100402832
27.848114013671875	123	0.31439998745918274	0.8322399854660034	0.6650699973106384	3.698659896850586	3.5450599193573
27.86431884765625	123	0.31439998745918274	0.8322700262069702	0.6944599747657776	3.7201199531555176	3.5701699256896973
27.880157470703125	123	0.3670099973678589	0.8495299816131592	0.6944599747657776	3.6418399810791016	3.630620002746582
27.89630126953125	123	0.3670099973678589	0.8495299816131592	0.6944599747657776	3.653670072555542	3.670520067214966
27.912384033203125	127	0.3670099973678589	0.8481000065803528	0.6812399625778198	3.651560068130493	3.6633100509643555
27.92877197265625	127	0.3664099872112274	0.8338599801063538	0.6812399625778198	3.6655800342559814	3.662400007247925
27.945770263671875	127	0.3171299993991852	0.8179299831390381	0.6812399625778198	3.7322800159454346	3.64778995513916
27.96258544921875	127	0.3171299993991852	0.8179299831390381	0.6905649900436401	3.7942399978637695	3.5721399784088135
27.9791259765625	127	0.3718299865722656	0.858959972858429	0.6905649900436401	3.7001500129699707	3.5079100131988525
27.995880126953125	127	0.38659998774528503	0.8725900053977966	0.6905649900436401	3.6489999294281006	3.4488699436187744
28.012786865234375	123	0.38811999559402466	0.8734599947929382	0.7036299705505371	3.7220098972320557	3.4603700637817383
28.028106689453125	123	0.39489999413490295	0.8791900277137756	0.7036299705505371	3.608680009841919	3.463870048522949
28.04461669921875	123	0.41293999552726746	0.8858299851417542	0.7036299705505371	3.649970054626465	3.4009299278259277
28.06103515625	127	0.41409000754356384	0.8858299851417542	0.6869449615478516	3.598710060119629	3.4275100231170654
28.078338623046875	127	0.4564799964427948	0.8598200082778931	0.6869449615478516	3.4593899250030518	3.3348400592803955
28.09381103515625	127	0.537880003452301	0.8598200082778931	0.6869449615478516	3.6683900356292725	3.327009916305542
28.1103515625	127	0.537880003452301	0.8598200082778931	0.6853600144386292	3.6014699935913086	3.497380018234253
28.126708984375	127	0.537880003452301	0.8507199883460999	0.6853600144386292	3.5925700664520264	3.4036099910736084
28.1444091796875	127	0.5397199988365173	0.837090015411377	0.6853600144386292	3.6092898845672607	3.3692500591278076
28.159393310546875	127	0.5397199988365173	0.837090015411377	0.6853600144386292	3.614069938659668	3.385960102081299
28.175506591796875	127	0.5397199988365173	0.8956999778747559	0.6853600144386292	3.6078500747680664	3.352750062942505
28.192596435546875	127	0.5515999794006348	0.8956999778747559	0.6853600144386292	3.6101698875427246	3.4768500328063965
28.209625244140625	127	0.5517200231552124	0.8934599757194519	0.7054700255393982	3.4748001098632812	3.4677700996398926
28.224578857421875	127	0.5554100275039673	0.8623200058937073	0.7054700255393982	3.52731990814209	3.3996798992156982
28.241363525390625	127	0.5576800107955933	0.8541499972343445	0.7054700255393982	3.574460029602051	3.3991799354553223
28.259033203125	123	0.5576800107955933	0.8541499972343445	0.6736199855804443	3.5737900733947754	3.366070032119751
28.27447509765625	123	0.5379199981689453	0.8572400212287903	0.6736199855804443	3.5712900161743164	3.4806699752807617
28.291259765625	123	0.5379199981689453	0.8600000143051147	0.6736199855804443	3.57561993598938	3.4598100185394287
28.307281494140625	123	0.5379199981689453	0.8572400212287903	0.6939600110054016	3.6097400188446045	3.492729902267456
28.3238525390625	123	0.5308200120925903	0.838100016117096	0.6939600110054016	3.5304598808288574	3.4203500747680664
28.340118408203125	123	0.5306699872016907	0.8360499739646912	0.6939600110054016	3.590250015258789	3.594170093536377
28.356475830078125	123	0.5306699872016907	0.8350800275802612	0.6939600110054016	3.5904600620269775	3.429450035095215
28.37384033203125	123	0.5306699872016907	0.8350800275802612	0.6939600110054016	3.5520200729370117	3.3878700733184814
28.390594482421875	123	0.5320600271224976	0.8874099850654602	0.6939600110054016	3.630120038986206	3.5224499702453613
28.405975341796875	127	0.5327600240707397	0.8874099850654602	0.7264000177383423	3.574310064315796	3.5120599269866943
28.422027587890625	127	0.5415400266647339	0.8443899750709534	0.7264000177383423	3.612380027770996	3.4502499103546143
28.440277099609375	127	0.5415400266647339	0.8193699717521667	0.7264000177383423	3.579040050506592	3.477989912033081
28.454925537109375	127	0.5415400266647339	0.8148300051689148	0.7032400369644165	3.6724600791931152	3.522130012512207
28.4720458984375	127	0.5422700047492981	0.8148300051689148	0.7032400369644165	3.6352899074554443	3.4873199462890625
28.488739013671875	127	0.5548800230026245	0.8416699767112732	0.7032400369644165	3.6858599185943604	3.5764899253845215
28.504608154296875	127	0.5555899739265442	0.8467000126838684	0.6871800422668457	3.6703500747680664	3.6117100715637207
28.522064208984375	127	0.5709999799728394	0.8467000126838684	0.6871800422668457	3.7243099212646484	3.46655011177063
28.538482666015625	127	0.5718600153923035	0.8246099948883057	0.6871800422668457	3.7149100303649902	3.5756099224090576
28.554046630859375	127	0.5718600153923035	0.8239399790763855	0.7273499965667725	3.6840999126434326	3.5809199810028076
28.570465087890625	127	0.6883100271224976	0.8239399790763855	0.7273499965667725	3.5300300121307373	3.6003100872039795
28.586761474609375	127	0.7046200037002563	0.8241999745368958	0.7273499965667725	3.589970111846924	3.6750099658966064
28.60284423828125	127	0.7046200037002563	0.8270300030708313	0.7113050222396851	3.802459955215454	3.848989963531494
28.619873046875	127	0.7065100073814392	0.8376700282096863	0.7113050222396851	3.7520198822021484	3.6105101108551025
28.6356201171875	127	0.7026900053024292	0.8506699800491333	0.7113050222396851	3.7185800075531006	3.804419994354248
28.65252685546875	127	0.7026900053024292	0.8506699800491333	0.7002600431442261	3.696310043334961	3.829240083694458
28.6683349609375	127	0.7023599743843079	0.8466500043869019	0.7002600431442261	3.7419700622558594	3.820280075073242
28.6845703125	127	0.7023599743843079	0.8360099792480469	0.7002600431442261	3.755189895629883	3.8758199214935303
28.70166015625	127	0.7048900127410889	0.8360099792480469	0.7284150123596191	3.7599101066589355	3.888730049133301
28.718902587890625	127	0.7058500051498413	0.8323299884796143	0.7284150123596191	3.7250900268554688	3.807460069656372
28.735504150390625	127	0.7098699808120728	0.816349983215332	0.7284150123596191	3.737149953842163	3.884239912033081
28.7508544921875	127	0.7058500051498413	0.816349983215332	0.7284150123596191	3.727570056915283	3.883810043334961
28.76910400390625	127	0.696340024471283	0.81045001745224	0.7284150123596191	3.6810801029205322	3.682800054550171
28.78472900390625	127	0.6953799724578857	0.8176299929618835	0.7284150123596191	3.812350034713745	3.8817899227142334
28.801849365234375	127	0.6900799870491028	0.8190400004386902	0.6697350144386292	3.813260078430176	3.804650068283081
28.8160400390625	127	0.6823599934577942	0.8223199844360352	0.6697350144386292	3.7668299674987793	3.703399896621704
28.83233642578125	127	0.6671900153160095	0.8332200050354004	0.6697350144386292	3.73826003074646	3.7911601066589355
28.850006103515625	127	0.6671900153160095	0.8413500189781189	0.6794350147247314	3.7656800746917725	3.8596999645233154
28.86566162109375	127	0.672980010509491	0.8681100010871887	0.6794350147247314	3.851219892501831	3.828979969024658
28.881805419921875	127	0.8400499820709229	0.8681100010871887	0.6794350147247314	3.861720085144043	4.013750076293945
28.89813232421875	127	0.8413699865341187	0.8681399822235107	0.6692700386047363	4.019179821014404	3.852560043334961
28.914459228515625	127	0.9049299955368042	0.8672000169754028	0.6692700386047363	3.6443800926208496	4.049190044403076
28.931243896484375	127	0.9049299955368042	0.8606399893760681	0.6692700386047363	3.6119799613952637	3.9191300868988037
28.94708251953125	127	0.9049299955368042	0.85930997133255	0.6743850111961365	3.6793699264526367	4.071990013122559
28.963623046875	127	0.9058300256729126	0.8606399893760681	0.6743850111961365	3.7296500205993652	3.9309699535369873
28.980224609375	127	0.9074699878692627	0.8741700053215027	0.6743850111961365	3.6554598808288574	3.7659199237823486
28.99676513671875	127	0.9124799966812134	0.8767600059509277	0.6853049993515015	3.6884100437164307	3.8154399394989014
29.0137939453125	127	0.9201599955558777	0.9106199741363525	0.6853049993515015	3.6980299949645996	3.947619915008545
29.03155517578125	127	0.9265400171279907	0.9106199741363525	0.6853049993515015	3.6817800998687744	4.076010227203369
29.047607421875	127	0.9265400171279907	0.9085699915885925	0.6986100077629089	3.6709399223327637	4.04511022567749
29.06414794921875	127	0.9316200017929077	0.8384400010108948	0.6986100077629089	3.7425100803375244	3.9367499351501465
29.08050537109375	127	0.9382500052452087	0.829039990901947	0.6986100077629089	3.683150053024292	3.9981799125671387
29.095184326171875	127	0.9382500052452087	0.829039990901947	0.6801949739456177	3.7521800994873047	3.906820058822632
29.112091064453125	127	0.9154499769210815	0.8808500170707703	0.6801949739456177	3.747920036315918	4.197460174560547
29.12945556640625	127	0.9047499895095825	0.8818899989128113	0.6801949739456177	3.7369699478149414	3.9876201152801514
29.145294189453125	123	0.9030399918556213	0.8808500170707703	0.6722000241279602	3.674570083618164	4.058030128479004
29.161224365234375	123	0.9023699760437012	0.8769199848175049	0.6722000241279602	3.721519947052002	3.898900032043457
29.177947998046875	123	0.8867999911308289	0.8769199848175049	0.6722000241279602	3.70524001121521	3.932110071182251
29.19384765625	127	0.8839300274848938	0.8783599734306335	0.6689250469207764	3.789639949798584	3.9288198947906494
29.210662841796875	127	0.6908699870109558	0.9056500196456909	0.6689250469207764	4.052410125732422	3.7496700286865234
29.22900390625	127	0.6888499855995178	0.9843800067901611	0.6689250469207764	3.7531800270080566	3.267659902572632
29.246978759765625	127	0.6888499855995178	0.9843800067901611	0.665369987487793	3.9450600147247314	3.648159980773926
29.26226806640625	63	0.6541799902915955	0.8923900127410889	0.665369987487793	3.8118600845336914	3.3622500896453857
29.279296875	127	0.6131399869918823	0.8913400173187256	0.665369987487793	3.9509599208831787	3.526099920272827
29.294036865234375	127	0.6131399869918823	0.8913400173187256	0.67569500207901	3.9169700145721436	3.5147199630737305
29.309814453125	127	0.6514700055122375	0.8615099787712097	0.67569500207901	3.938509941101074	3.689879894256592
29.3260498046875	127	0.6553699970245361	0.8613200187683105	0.67569500207901	3.9674699306488037	3.940150022506714
29.342620849609375	127	0.6553699970245361	0.8603799939155579	0.667834997177124	4.107619762420654	3.9097299575805664
29.359130859375	127	0.6547600030899048	0.8488399982452393	0.667834997177124	3.990299940109253	3.901669979095459
29.375396728515625	127	0.646369993686676	0.8408799767494202	0.667834997177124	4.073639869689941	3.9648399353027344
29.391571044921875	127	0.6449999809265137	0.8408799767494202	0.6729249954223633	4.034689903259277	4.1605000495910645
29.407958984375	127	0.6449999809265137	0.8408799767494202	0.6729249954223633	4.093100070953369	4.0373101234436035
29.42431640625	127	0.6463800072669983	0.8231899738311768	0.6729249954223633	4.143159866333008	4.097839832305908
29.442291259765625	121	0.6506999731063843	0.8231899738311768	0	4.068419933319092	4.259920120239258
29.458709716796875	121	0.65242999792099	0.8137699961662292	0	4.077060222625732	4.199749946594238
29.473724365234375	121	0.6525999903678894	0.7851099967956543	0	4.0184102058410645	4.050739765167236
29.49017333984375	127	0.6525999903678894	0.7851099967956543	0.6662449836730957	4.121799945831299	4.035719871520996
29.506927490234375	127	0.6525999903678894	0.8130999803543091	0.6662449836730957	4.126760005950928	4.024290084838867
29.52337646484375	127	0.6475300192832947	0.8413800001144409	0.6662449836730957	3.9634499549865723	3.973439931869507
29.5396728515625	127	0.6475300192832947	0.8413800001144409	0.6850299835205078	4.147429943084717	4.108109951019287
29.555267333984375	127	0.6443399786949158	0.8387600183486938	0.6850299835205078	3.9259300231933594	3.929610013961792
29.57196044921875	127	0.6415500044822693	0.8126199841499329	0.6850299835205078	3.999919891357422	3.962280035018921
29.589080810546875	127	0.6390699744224548	0.8126199841499329	0.7047250270843506	4.075260162353516	3.923769950866699
29.605377197265625	127	0.6415500044822693	0.8431000113487244	0.7047250270843506	4.044169902801514	3.893280029296875
29.621795654296875	127	0.746399998664856	0.85698002576828	0.7047250270843506	3.9753100872039795	4.142509937286377
29.6397705078125	127	0.7489299774169922	0.85698002576828	0.70728999376297	4.54295015335083	4.145299911499023
29.6553955078125	127	0.9598100185394287	0.8552799820899963	0.70728999376297	3.618079900741577	3.9138801097869873
29.670623779296875	127	0.9628199934959412	0.8285599946975708	0.70728999376297	3.559839963912964	4.102330207824707
29.686614990234375	123	0.9667400121688843	0.8285599946975708	0.708620011806488	3.5795300006866455	3.969369888305664
29.702880859375	123	0.9667400121688843	0.8471900224685669	0.708620011806488	3.669980049133301	3.9511499404907227
29.7193603515625	123	0.9557600021362305	0.8611800074577332	0.708620011806488	3.781090021133423	4.153810024261475
29.7362060546875	127	0.9555799961090088	0.8620399832725525	0.6948249936103821	3.601900100708008	4.098010063171387
29.752838134765625	127	0.9555799961090088	0.8611800074577332	0.6948249936103821	3.7481799125671387	4.029359817504883
29.769256591796875	127	0.9531000256538391	0.8621799945831299	0.6948249936103821	3.6582300662994385	4.154220104217529
29.78656005859375	127	0.95319002866745	0.8621799945831299	0.7056400179862976	3.6044700145721436	4.106919765472412
29.80328369140625	127	0.9531000256538391	0.8621799945831299	0.7056400179862976	3.6890299320220947	3.995680093765259
29.818817138671875	127	0.9421600103378296	0.8575699925422668	0.7056400179862976	3.624660015106201	3.996259927749634
29.836212158203125	127	0.9355999827384949	0.8575699925422668	0.7219899892807007	3.6633799076080322	4.077229976654053
29.85186767578125	127	0.9421600103378296	0.8942800164222717	0.7219899892807007	3.65201997756958	4.0572099685668945
29.86834716796875	127	0.9449599981307983	0.8964300155639648	0.7219899892807007	3.8222200870513916	4.093800067901611
29.8846435546875	127	0.9502599835395813	0.8942800164222717	0.6669350266456604	3.7233500480651855	4.061920166015625
29.900390625	127	0.9449599981307983	0.8827800154685974	0.6669350266456604	3.6391899585723877	3.981100082397461
29.91729736328125	127	0.9057999849319458	0.8827800154685974	0.6669350266456604	3.9691100120544434	4.209750175476074
29.9345703125	127	0.8965499997138977	0.8880800008773804	0.6880650520324707	3.7656900882720947	4.068240165710449
29.949737548828125	127	0.8965499997138977	0.8966100215911865	0.6880650520324707	3.7370400428771973	4.183350086212158
29.967071533203125	127	0.935949981212616	0.8966100215911865	0.6880650520324707	3.8395299911499023	4.189730167388916
29.983428955078125	127	0.935949981212616	0.8966100215911865	0.6684600114822388	3.821969985961914	4.125249862670898
29.999481201171875	127	0.7827399969100952	0.8320000171661377	0.6684600114822388	4.6932501792907715	4.213490009307861
30.018798828125	127	0.6059799790382385	0.8320000171661377	0.6684600114822388	4.383959770202637	4.068530082702637
30.033355712890625	127	0.6051300168037415	0.8320000171661377	0.6685050129890442	4.419569969177246	4.037930011749268
30.049774169921875	127	0.5272899866104126	0.8296800255775452	0.6685050129890442	4.2203898429870605	3.9682600498199463
30.0653076171875	127	0.5242900252342224	0.8246200084686279	0.6685050129890442	4.241360187530518	4.064469814300537
30.082305908203125	123	0.5242900252342224	0.8248999714851379	0.6837900280952454	4.230889797210693	4.173029899597168
30.09820556640625	123	0.5242900252342224	0.8246200084686279	0.6837900280952454	4.308149814605713	4.056489944458008
30.1146240234375	123	0.5087800025939941	0.8060500025749207	0.6837900280952454	4.320879936218262	4.083340167999268
30.130706787109375	127	0.5087800025939941	0.8060500025749207	0.6548299789428711	4.316850185394287	4.034759998321533
30.146728515625	127	0.508080005645752	0.8045099973678589	0.6548299789428711	4.296599864959717	4.152989864349365
30.16357421875	127	0.4946500062942505	0.7900300025939941	0.6548299789428711	4.316070079803467	4.123459815979004
30.1802978515625	127	0.4946500062942505	0.7900300025939941	0.7017500400543213	4.362539768218994	4.111869812011719
30.19622802734375	127	0.5337499976158142	0.8058800101280212	0.7017500400543213	4.21435022354126	4.1052398681640625
30.2132568359375	127	0.5427700281143188	0.8058800101280212	0.7017500400543213	4.230780124664307	4.153359889984131
30.23004150390625	127	0.5427700281143188	0.8058800101280212	0.7086299657821655	4.314680099487305	4.193140029907227
30.24560546875	127	0.5427700281143188	0.8039500117301941	0.7086299657821655	4.19120979309082	4.097650051116943
30.262939453125	127	0.5491499900817871	0.8039500117301941	0.7086299657821655	4.234749794006348	4.092629909515381
30.280548095703125	127	0.5491499900817871	0.8039500117301941	0.7106499671936035	4.241300106048584	4.115530014038086
30.29541015625	127	0.5637699961662292	0.8159999847412109	0.7106499671936035	4.171150207519531	4.0536699295043945
30.312255859375	127	0.5689499974250793	0.8183299899101257	0.7106499671936035	4.119760036468506	4.082359790802002
30.3284912109375	127	0.5689499974250793	0.8183299899101257	0.6548299789428711	4.199629783630371	4.077980041503906
30.344207763671875	127	0.5500699877738953	0.8233100175857544	0.6548299789428711	4.148210048675537	4.043590068817139
30.361114501953125	127	0.5498600006103516	0.8481600284576416	0.6548299789428711	4.06112003326416	4.126659870147705
30.377685546875	127	0.5498600006103516	0.8481600284576416	0.6625449657440186	4.094560146331787	4.139750003814697
30.3934326171875	127	0.48489999771118164	0.6885600090026855	0.6625449657440186	4.096189975738525	4.016409873962402
30.41033935546875	127	0.4607900083065033	0.5049600005149841	0.6625449657440186	4.026400089263916	4.14640998840332
30.425994873046875	127	0.46077001094818115	0.5006099939346313	0.6930199861526489	4.062719821929932	4.039330005645752
30.443023681640625	127	0.4563399851322174	0.32798001170158386	0.6930199861526489	4.060460090637207	4.306990146636963
30.4598388671875	127	0.4271000027656555	0.3141700029373169	0.6930199861526489	4.086880207061768	4.337699890136719
30.479217529296875	127	0.4271000027656555	0.30963999032974243	0.7026749849319458	4.1199798583984375	4.255980014801025
30.4945068359375	127	0.4242100119590759	0.30827000737190247	0.7026749849319458	4.111169815063477	4.22776985168457
30.510345458984375	127	0.42350998520851135	0.28564000129699707	0.7026749849319458	4.147580146789551	4.145669937133789
30.526580810546875	127	0.42350998520851135	0.28564000129699707	0.6686450242996216	4.23721981048584	4.107079982757568
30.543548583984375	127	0.43911001086235046	0.3056600093841553	0.6686450242996216	4.023029804229736	4.192150115966797
30.56201171875	127	0.4508399963378906	0.31025999784469604	0.6686450242996216	4.024620056152344	4.206439971923828
30.576141357421875	123	0.4508399963378906	0.3056600093841553	0.6695899963378906	4.06279993057251	4.173600196838379
30.5931396484375	123	0.44246000051498413	0.305620014667511	0.6695899963378906	4.084320068359375	4.127110004425049
30.607696533203125	123	0.4382700026035309	0.28172001242637634	0.6695899963378906	4.093140125274658	4.277560234069824
30.6241455078125	127	0.44246000051498413	0.24221999943256378	0.7075499892234802	4.089859962463379	4.294410228729248
30.64031982421875	127	0.4382700026035309	0.24221999943256378	0.7075499892234802	4.022180080413818	4.184889793395996
30.65679931640625	127	0.34463998675346375	0.3393099904060364	0.7075499892234802	4.101240158081055	4.156799793243408
30.67333984375	127	0.3432300090789795	0.33965998888015747	0.6882500052452087	4.0853800773620605	4.225409984588623
30.688873291015625	127	0.22569000720977783	0.47523000836372375	0.6882500052452087	4.099720001220703	4.0447001457214355
30.705322265625	127	0.22569000720977783	0.5235499739646912	0.6882500052452087	4.075739860534668	4.135379791259766
30.721466064453125	127	0.22964000701904297	0.5503600239753723	0.6900100111961365	4.080629825592041	4.057590007781982
30.738311767578125	127	0.239329993724823	0.5557900071144104	0.6900100111961365	3.9389400482177734	4.110040187835693
30.755279541015625	127	0.24247999489307404	0.5614399909973145	0.6900100111961365	3.8979899883270264	4.16903018951416
30.772308349609375	127	0.24247999489307404	0.5614399909973145	0.676675021648407	3.926609992980957	4.076729774475098
30.787567138671875	127	0.24737000465393066	0.5930799841880798	0.676675021648407	3.853369951248169	4.027669906616211
30.804290771484375	127	0.26124000549316406	0.6162400245666504	0.676675021648407	3.8618099689483643	4.122819900512695
30.82232666015625	127	0.26124000549316406	0.6212800145149231	0.6676499843597412	3.878920078277588	4.108019828796387
30.8377685546875	127	0.25641998648643494	0.6291999816894531	0.6676499843597412	3.945539951324463	4.129459857940674
30.85400390625	127	0.23064999282360077	0.6291999816894531	0.6676499843597412	3.929379940032959	4.232240200042725
30.8707275390625	123	0.23064999282360077	0.6291999816894531	0.7579399943351746	3.9263999462127686	4.182980060577393
30.886322021484375	123	0.25404998660087585	0.6140900254249573	0.7579399943351746	3.8951799869537354	3.030280113220215
30.90484619140625	59	0.3478600084781647	-0.04729999974370003	0.7579399943351746	4.099689960479736	5.09827995300293
30.921722412109375	2	0.3478600084781647	-0.04729999974370003	0.7579399943351746	4.099689960479736	5.09827995300293
30.93524169921875	2	0.3478600084781647	-0.04729999974370003	0.7579399943351746	4.099689960479736	5.09827995300293
30.95257568359375	2	0.3478600084781647	-0.04729999974370003	0.7579399943351746	4.099689960479736	5.09827995300293
30.96844482421875	2	0.3478600084781647	-0.04729999974370003	0.7579399943351746	4.099689960479736	5.09827995300293
30.98504638671875	2	0.3478600084781647	-0.04729999974370003	0.7579399943351746	4.099689960479736	5.09827995300293
31.00396728515625	2	0.3478600084781647	-0.04729999974370003	0.7579399943351746	4.099689960479736	5.09827995300293
31.018798828125	2	0.3478600084781647	-0.04729999974370003	0.7579399943351746	4.099689960479736	5.09827995300293
31.03607177734375	2	0.3478600084781647	-0.04729999974370003	0.7579399943351746	4.099689960479736	5.09827995300293
31.051788330078125	2	0.3478600084781647	-0.04729999974370003	0.7579399943351746	4.099689960479736	5.09827995300293
31.06817626953125	2	0.3478600084781647	-0.04729999974370003	0.7579399943351746	4.099689960479736	5.09827995300293
31.084197998046875	2	0.3478600084781647	-0.04729999974370003	0.7579399943351746	4.099689960479736	5.09827995300293
31.0994873046875	2	0.3478600084781647	-0.04729999974370003	0.7579399943351746	4.099689960479736	5.09827995300293
31.11676025390625	2	0.3478600084781647	-0.04729999974370003	0.7579399943351746	4.099689960479736	5.09827995300293
31.133697509765625	2	0.3478600084781647	-0.04729999974370003	0.7579399943351746	4.099689960479736	5.09827995300293
31.151031494140625	2	0.3478600084781647	-0.04729999974370003	0.7579399943351746	4.099689960479736	5.09827995300293
31.16558837890625	2	0.3478600084781647	-0.04729999974370003	0.7579399943351746	4.099689960479736	5.09827995300293
31.18170166015625	2	0.3478600084781647	-0.04729999974370003	0.7579399943351746	4.099689960479736	5.09827995300293
31.198150634765625	43	0.4691999852657318	0.49107998609542847	0.7579399943351746	4.156429767608643	5.09827995300293
31.214630126953125	43	0.4691999852657318	0.4975300133228302	0.6689900159835815	4.159989833831787	5.09827995300293
31.23138427734375	123	0.4708400070667267	0.5490999817848206	0.6689900159835815	4.263460159301758	3.99042010307312
31.2484130859375	123	0.47613000869750977	0.5543000102043152	0.6689900159835815	4.187250137329102	3.9761500358581543
31.265045166015625	123	0.4762899875640869	0.5587199926376343	0.7005400061607361	4.143099784851074	3.964629888534546
31.2808837890625	123	0.48315000534057617	0.5587199926376343	0.7005400061607361	4.205580234527588	4.049429893493652
31.29913330078125	123	0.4840199947357178	0.5613499879837036	0.7005400061607361	4.264659881591797	4.131609916687012
31.31396484375	123	0.4840199947357178	0.5613499879837036	0.6699600219726562	4.181660175323486	4.219220161437988
31.331756591796875	123	0.48511001467704773	0.5613499879837036	0.6699600219726562	4.197199821472168	4.140279769897461
31.34808349609375	123	0.48583000898361206	0.5540000200271606	0.6699600219726562	4.229360103607178	4.0999298095703125
31.362548828125	123	0.48511001467704773	0.5540000200271606	0.6646900177001953	4.273280143737793	4.139120101928711
31.37933349609375	123	0.4739699959754944	0.5540000200271606	0.6646900177001953	4.200089931488037	4.095759868621826
31.39599609375	123	0.4662399888038635	0.5468699932098389	0.6646900177001953	4.250929832458496	4.241290092468262
31.412109375	123	0.4662399888038635	0.5450599789619446	0.7005400061607361	4.341929912567139	4.147739887237549
31.428741455078125	123	0.481440007686615	0.5400599837303162	0.7005400061607361	4.289450168609619	4.177879810333252
31.445343017578125	123	0.481440007686615	0.524649977684021	0.7005400061607361	4.298900127410889	4.215819835662842
31.46173095703125	123	0.481440007686615	0.524649977684021	0.7005400061607361	4.287499904632568	4.258019924163818
31.478546142578125	123	0.4828999936580658	0.5178099870681763	0.7005400061607361	4.247879981994629	4.052879810333252
31.496612548828125	123	0.4996599853038788	0.5233200192451477	0.7005400061607361	4.344150066375732	4.114689826965332
31.510894775390625	127	0.4996599853038788	0.5128399729728699	0.6682150363922119	4.284840106964111	4.10959005355835
31.527923583984375	127	0.4934599995613098	0.506089985370636	0.6682150363922119	4.165500164031982	4.0742998123168945
31.545074462890625	127	0.480430006980896	0.506089985370636	0.6682150363922119	4.2286601066589355	4.083580017089844
31.56072998046875	127	0.480430006980896	0.506089985370636	0.7087550163269043	4.196040153503418	4.191319942474365
31.576904296875	127	0.48228999972343445	0.46560999751091003	0.7087550163269043	4.136859893798828	3.9757699966430664
31.5938720703125	127	0.4976300001144409	0.46184998750686646	0.7087550163269043	4.163090229034424	4.014560222625732
31.60955810546875	127	0.49873998761177063	0.4543899893760681	0.7087550163269043	4.136859893798828	3.9757699966430664
31.626220703125	127	0.50764000415802	0.45023998618125916	0.7087550163269043	4.055480003356934	3.9480700492858887
31.642333984375	127	0.5105699896812439	0.4496699869632721	0.7087550163269043	4.0258002281188965	3.948470115661621
31.65887451171875	127	0.5105699896812439	0.4496699869632721	0.7087550163269043	4.094110012054443	3.9687700271606445
31.675079345703125	127	0.5024999976158142	0.45555999875068665	0.7087550163269043	3.9743099212646484	3.954969882965088
31.69140625	127	0.5005099773406982	0.45555999875068665	0.7087550163269043	3.959700107574463	3.9682400226593018
31.709197998046875	127	0.5003100037574768	0.4505400061607361	0.7246999740600586	4.089300155639648	3.899470090866089
31.7257080078125	127	0.49274998903274536	0.42656001448631287	0.7246999740600586	4.056149959564209	3.914989948272705
31.742156982421875	127	0.4859499931335449	0.4201200008392334	0.7246999740600586	4.124720096588135	3.952739953994751
31.75732421875	123	0.4859499931335449	0.4201200008392334	0.6689900159835815	4.086150169372559	3.9022998809814453
31.77398681640625	123	0.48568999767303467	0.4791699945926666	0.6689900159835815	3.981610059738159	3.959399938583374
31.7896728515625	123	0.48445001244544983	0.489439994096756	0.6689900159835815	4.006189823150635	3.921030044555664
31.806732177734375	127	0.48445001244544983	0.4968400001525879	0.6701949834823608	4.057650089263916	3.8542299270629883
31.82440185546875	127	0.5075600147247314	0.4968400001525879	0.6701949834823608	3.9786899089813232	3.858799934387207
31.83966064453125	127	0.5084699988365173	0.481440007686615	0.6701949834823608	3.964750051498413	3.7967801094055176
31.85662841796875	127	0.5075600147247314	0.4799000024795532	0.7113699913024902	4.025239944458008	3.838639974594116
31.872222900390625	127	0.49549999833106995	0.4752100110054016	0.7113699913024902	3.95701003074646	3.827709913253784
31.888946533203125	127	0.4931600093841553	0.46386000514030457	0.7113699913024902	3.9962399005889893	3.878770112991333
31.905303955078125	127	0.4931600093841553	0.46386000514030457	0.682479977607727	4.015659809112549	3.92822003364563
31.921417236328125	127	0.4675000011920929	0.48583999276161194	0.682479977607727	3.962009906768799	3.8329899311065674

## Sheet: text1_student03
TIME	Validity	X	Y	Z	LP	RP
0	125	0.39302000403404236	0.39831000566482544	0.49759000539779663	5.894320011138916	5.663479804992676
0.015625	125	0.39761999249458313	0.39831000566482544	0.49759000539779663	5.8810601234436035	5.60929012298584
0.033203125	125	0.4006899893283844	0.4098599851131439	0.49759000539779663	5.890719890594482	5.661359786987305
0.05078125	125	0.4006899893283844	0.4099299907684326	0.4845699965953827	5.8786301612854	5.640530109405518
[truncated: 1,878 more rows]

## Sheet: text1_student04
TIME	Validity	X	Y	Z	LP	RP
[truncated: 1,548 more rows]

## Sheet: text1_student05
TIME	Validity	X	Y	Z	LP	RP
[truncated: 1,714 more rows]

## Sheet: text1_student06
TIME	Validity	X	Y	Z	LP	RP
[truncated: 1,570 more rows]

## Sheet: text1_student07
TIME	Validity	X	Y	Z	LP	RP
[truncated: 1,027 more rows]

[truncated: 19 more sheets: text1_student08, text1_student09, text1_student10, text1_student11, text1_student12, text1_student13, text2_student01, text2_student02, text2_student03, text2_student04, text2_student05, text2_student06, text2_student07, text2_student08, text2_student09, text2_student10, text2_student11, text2_student12, text2_student13]
