# Supplementary material for: The Influence of Hearing Aid Type on Reading: Results of an Eye-Tracking Study at University
Source: Audiol Res. 2026 Feb 27;16(2):33. doi: 10.3390/audiolres16020033 (PMC13010651; doi:10.3390/audiolres16020033)
Supplement: Supplementary file 1 [file audiolres-16-00033-s001.zip › Table S2.xlsx]

## Sheet: README
Raw data are presented in the other sheets of this workbook.
In all names of sheets: "text1" corresponds to the narrative everyday text, "text2" corresponds to the expository educational text, in "studentNN" NN - stands for student's serial number in the group.
In the raw data sheets:
Time - time of capturing point from the start of stimuli (s)
Validity - validity score of point (0-127), calculated by the eyetracker
X, Y - coordinates of gaze in fractions of the screen (0,5 stands for the center of the screen)
Z - coordinate of gaze in axis perpendicular to the monitor. In fact stands for the distance from monitor to eyes (m)
LP - diameter of the left pupil (mm)
RP - diameter of the right pupil (mm)

## Sheet: text1_student01
TIME	Validity	X	Y	Z	LP	RP
0	6	0.050209999084472656	2.1125800609588623	0.6509699821472168	4.16057014465332	4.842329978942871
0.01611328125	6	0.050209999084472656	2.1125800609588623	0.6509699821472168	4.16057014465332	4.842329978942871
0.0328369140625	6	0.050209999084472656	2.1125800609588623	0.6509699821472168	4.16057014465332	4.842329978942871
0.0489501953125	6	0.050209999084472656	2.1125800609588623	0.6509699821472168	4.16057014465332	4.842329978942871
0.06591796875	6	0.050209999084472656	2.1125800609588623	0.6509699821472168	4.16057014465332	4.842329978942871
0.0823974609375	6	0.050209999084472656	2.1125800609588623	0.6509699821472168	4.16057014465332	4.842329978942871
0.098876953125	6	0.050209999084472656	2.1125800609588623	0.6509699821472168	4.16057014465332	4.842329978942871
0.1151123046875	6	0.050209999084472656	2.1125800609588623	0.6509699821472168	4.16057014465332	4.842329978942871
0.131591796875	6	0.050209999084472656	2.1125800609588623	0.6509699821472168	4.16057014465332	4.842329978942871
0.14794921875	6	0.050209999084472656	2.1125800609588623	0.6509699821472168	4.16057014465332	4.842329978942871
0.1644287109375	6	0.050209999084472656	2.1125800609588623	0.6509699821472168	4.16057014465332	4.842329978942871
0.1806640625	14	0.050209999084472656	2.1125800609588623	0.6509699821472168	5.467790126800537	4.842329978942871
0.19677734375	127	0.38451001048088074	0.6907600164413452	0.6509699821472168	4.771759986877441	5.323009967803955
0.214111328125	127	0.37264999747276306	0.6980999708175659	0.6509699821472168	4.864560127258301	5.358099937438965
0.23046875	127	0.37264999747276306	0.6980999708175659	0.6832950115203857	4.781370162963867	5.38254976272583
0.24755859375	127	0.3689599931240082	0.6878100037574768	0.6832950115203857	4.766300201416016	5.351669788360596
0.26416015625	127	0.36803001165390015	0.6864299774169922	0.6832950115203857	4.769320011138916	5.3770599365234375
0.2813720703125	125	0.3659999966621399	0.6878100037574768	0.6637600064277649	4.76924991607666	5.354629993438721
0.2972412109375	125	0.3599500060081482	0.6864299774169922	0.6637600064277649	4.761079788208008	5.284339904785156
0.315185546875	125	0.337009996175766	0.578760027885437	0.6637600064277649	4.743470191955566	5.327360153198242
0.3282470703125	125	0.33430999517440796	0.5718600153923035	0.6292300224304199	4.728730201721191	5.337910175323486
0.3448486328125	125	0.28213000297546387	0.4961400032043457	0.6292300224304199	4.715030193328857	5.178100109100342
0.3626708984375	125	0.28123998641967773	0.47056999802589417	0.6292300224304199	4.803309917449951	5.258920192718506
0.3785400390625	125	0.28123998641967773	0.47056999802589417	0.6819499731063843	4.739429950714111	5.231649875640869
0.394775390625	125	0.29629001021385193	0.49257001280784607	0.6819499731063843	4.598080158233643	5.15103006362915
0.4111328125	125	0.3052400052547455	0.49268001317977905	0.6819499731063843	4.529799938201904	5.111330032348633
0.427734375	125	0.3052400052547455	0.49257001280784607	0.6721100211143494	4.568329811096191	5.068399906158447
0.443603515625	125	0.2583700120449066	0.44207000732421875	0.6721100211143494	4.412439823150635	4.95343017578125
0.4595947265625	125	0.2173600047826767	0.3485200107097626	0.6721100211143494	4.33204984664917	4.7697601318359375
0.4765625	125	0.21382999420166016	0.34134000539779663	0.6736000180244446	4.241459846496582	4.863709926605225
0.4931640625	125	0.16317999362945557	0.21206000447273254	0.6736000180244446	4.168670177459717	4.710770130157471
0.5089111328125	125	0.16317999362945557	0.19945000112056732	0.6736000180244446	4.120490074157715	4.699920177459717
0.525390625	125	0.16317999362945557	0.19945000112056732	0.6607900261878967	4.0535101890563965	4.689340114593506
0.5428466796875	125	0.16317999362945557	0.19352999329566956	0.6607900261878967	4.162529945373535	4.510900020599365
0.560791015625	125	0.1728699952363968	0.1895499974489212	0.6607900261878967	3.9780800342559814	4.473629951477051
0.577392578125	125	0.1728699952363968	0.1895499974489212	0.6676099896430969	4.036019802093506	4.377029895782471
0.593505859375	125	0.1728699952363968	0.1293099969625473	0.6676099896430969	4.245029926300049	4.337629795074463
0.609130859375	125	0.15824000537395477	0.059539999812841415	0.6676099896430969	4.1733198165893555	4.345479965209961
0.625	125	0.15824000537395477	0.059539999812841415	0.6833099722862244	4.099289894104004	4.30718994140625
0.640625	125	0.16280999779701233	0.08749999850988388	0.6833099722862244	3.9191699028015137	4.251359939575195
0.658935546875	125	0.1790899932384491	0.08749999850988388	0.6833099722862244	4.04911994934082	4.255650043487549
0.6734619140625	127	0.1790899932384491	0.08749999850988388	0.6472949981689453	3.9451398849487305	4.1199798583984375
0.689208984375	127	0.15449999272823334	0.08219999819993973	0.6472949981689453	4.017079830169678	4.19651985168457
0.7060546875	127	0.14877000451087952	0.08043999969959259	0.6472949981689453	3.8788399696350098	4.139009952545166
0.7222900390625	125	0.1458200067281723	0.07562000304460526	0.6919999718666077	3.965169906616211	3.9924399852752686
0.739013671875	125	0.14320999383926392	0.08043999969959259	0.6919999718666077	3.9812400341033936	4.018139839172363
0.7568359375	125	0.14320999383926392	0.08613000065088272	0.6919999718666077	4.172460079193115	3.9359800815582275
0.77294921875	125	0.14320999383926392	0.08636000007390976	0.6658099889755249	4.013279914855957	3.868799924850464
0.7890625	125	0.13502000272274017	0.08824999630451202	0.6658099889755249	4.199960231781006	3.947119951248169
0.805419921875	125	0.11578000336885452	0.08824999630451202	0.6658099889755249	4.115970134735107	3.924839973449707
0.8223876953125	125	0.11578000336885452	0.08824999630451202	0.66566002368927	4.087140083312988	3.8525500297546387
0.8387451171875	125	0.12791000306606293	0.055969998240470886	0.66566002368927	4.043459892272949	3.909440040588379
0.8558349609375	125	0.12791000306606293	0.048190001398324966	0.66566002368927	4.08473014831543	3.9464399814605713
0.87060546875	125	0.12791000306606293	0.048190001398324966	0.66566002368927	4.10276985168457	3.868030071258545
0.8870849609375	125	0.12515999376773834	0.04100000113248825	0.66566002368927	4.023439884185791	3.8176701068878174
0.905029296875	125	0.1171099990606308	0.03269999846816063	0.66566002368927	4.239130020141602	3.794019937515259
0.92041015625	125	0.1171099990606308	0.03269999846816063	0.6497399806976318	4.016880035400391	3.8713300228118896
0.9359130859375	125	0.13322000205516815	0.08828999847173691	0.6497399806976318	4.0812201499938965	3.7388501167297363
0.953857421875	125	0.13596999645233154	0.08828999847173691	0.6497399806976318	4.121230125427246	3.7426300048828125
0.9698486328125	125	0.13596999645233154	0.08828999847173691	0.6695899963378906	4.033339977264404	3.8687500953674316
0.985595703125	125	0.13596999645233154	0.08828999847173691	0.6695899963378906	4.009689807891846	3.7875499725341797
1.001708984375	125	0.13583000004291534	0.07398000359535217	0.6695899963378906	3.9826600551605225	3.8308498859405518
1.01806640625	127	0.13149000704288483	0.07398000359535217	0.6632750034332275	4.183859825134277	3.7681798934936523
1.0347900390625	127	0.118709996342659	0.06342999637126923	0.6632750034332275	4.063089847564697	3.72691011428833
1.0526123046875	127	0.11657000333070755	0.04383999854326248	0.6632750034332275	4.063399791717529	3.7271299362182617
1.067626953125	125	0.11657000333070755	0.04383999854326248	0.6695899963378906	3.9741098880767822	3.6911299228668213
1.0836181640625	125	0.12189000099897385	0.07011000066995621	0.6695899963378906	3.9489200115203857	3.777869939804077
1.1011962890625	125	0.15730999410152435	0.07453999668359756	0.6695899963378906	4.149529933929443	3.8892500400543213
1.1165771484375	127	0.15845000743865967	0.07453999668359756	0.6888300180435181	3.928760051727295	3.9804699420928955
1.1328125	127	0.19292999804019928	0.05632000043988228	0.6888300180435181	3.916520118713379	3.8490500450134277
1.1519775390625	127	0.19394999742507935	0.010250000283122063	0.6888300180435181	3.828000068664551	3.8570399284362793
1.1678466796875	127	0.19394999742507935	-0.006659999955445528	0.6656249761581421	4.021780014038086	3.8218801021575928
1.1829833984375	127	0.1893099993467331	-0.006659999955445528	0.6656249761581421	3.9251699447631836	3.830359935760498
1.2025146484375	127	0.1893099993467331	0.032189998775720596	0.6656249761581421	3.8911499977111816	3.917530059814453
1.2154541015625	127	0.19349999725818634	0.042819999158382416	0.6725900173187256	4.13877010345459	3.9265201091766357
1.233642578125	127	0.20117999613285065	0.044509999454021454	0.6725900173187256	4.027910232543945	3.900010108947754
1.2486572265625	127	0.20117999613285065	0.05428000167012215	0.6725900173187256	3.9873600006103516	3.956279993057251
1.265625	127	0.20117999613285065	0.05428000167012215	0.6725900173187256	3.9877800941467285	3.931619882583618
1.281494140625	127	0.20633000135421753	0.05428000167012215	0.6725900173187256	3.982140064239502	3.93435001373291
1.2979736328125	127	0.21164000034332275	0.04287000000476837	0.6725900173187256	4.065859794616699	4.018089771270752
1.313720703125	127	0.21164000034332275	0.04287000000476837	0.6679849624633789	3.8452799320220947	4.047110080718994
1.330078125	127	0.25676000118255615	0.04292000085115433	0.6679849624633789	3.7802000045776367	4.137939929962158
1.3477783203125	127	0.27827998995780945	0.04292000085115433	0.6679849624633789	3.971400022506714	4.1839599609375
1.3638916015625	127	0.2789100110530853	0.040539998561143875	0.6900749802589417	3.6986000537872314	4.149529933929443
1.3807373046875	127	0.27827998995780945	0.01671000011265278	0.6900749802589417	3.859999895095825	4.171919822692871
1.3973388671875	127	0.2752799987792969	0.01671000011265278	0.6900749802589417	3.8467700481414795	4.2398200035095215
1.4130859375	127	0.2752799987792969	0.01671000011265278	0.6637849807739258	3.9091999530792236	4.197840213775635
1.4302978515625	127	0.2814300060272217	0.01671000011265278	0.6637849807739258	3.799720048904419	4.145810127258301
1.445556640625	127	0.2837100028991699	0.018120000138878822	0.6637849807739258	3.8260300159454346	4.227479934692383
1.46240234375	127	0.28582000732421875	0.01310999970883131	0.6627449989318848	3.8152599334716797	4.236110210418701
1.4794921875	127	0.2863200008869171	0.009890000335872173	0.6627449989318848	3.7744300365448	4.234179973602295
1.495361328125	127	0.28582000732421875	-0.01298999972641468	0.6627449989318848	3.9065001010894775	4.232749938964844
1.510986328125	127	0.2863200008869171	-0.01298999972641468	0.6853500008583069	3.9013099670410156	4.3138298988342285
1.5274658203125	127	0.28804001212120056	0.01882000081241131	0.6853500008583069	3.8414499759674072	4.344950199127197
1.544189453125	127	0.2896000146865845	0.01882000081241131	0.6853500008583069	3.8353099822998047	4.378769874572754
1.5609130859375	127	0.2896000146865845	0.0063599999994039536	0.6776549816131592	3.883049964904785	4.398759841918945
1.5777587890625	127	0.2771799862384796	-0.03370000049471855	0.6776549816131592	3.8802099227905273	4.410679817199707
1.5933837890625	127	0.274399995803833	-0.03370000049471855	0.6776549816131592	3.913290023803711	4.519810199737549
1.6103515625	127	0.274399995803833	-0.03370000049471855	0.6853500008583069	3.995260000228882	4.400949954986572
1.626953125	127	0.29524001479148865	-0.02012000046670437	0.6853500008583069	3.97733998298645	4.436860084533691
1.642333984375	127	0.2981100082397461	0.006300000008195639	0.6853500008583069	3.9970901012420654	4.507199764251709
1.6591796875	125	0.29524001479148865	0.018769999966025352	0.6718400120735168	3.9880599975585938	4.537700176239014
1.6751708984375	125	0.2910600006580353	0.03681999817490578	0.6718400120735168	3.9805901050567627	4.536230087280273
1.691650390625	125	0.2910600006580353	0.06047999858856201	0.6718400120735168	4.128809928894043	4.57882022857666
1.7093505859375	125	0.29253000020980835	0.06047999858856201	0.6632900238037109	4.079060077667236	4.599569797515869
1.72607421875	125	0.29253000020980835	0.047600001096725464	0.6632900238037109	3.9752800464630127	4.671579837799072
1.7412109375	125	0.2916699945926666	0.04506000131368637	0.6632900238037109	4.010809898376465	4.671480178833008
1.7576904296875	127	0.2916699945926666	0.04506000131368637	0.6747350096702576	4.113679885864258	4.64247989654541
1.7740478515625	127	0.3002200126647949	0.0407399982213974	0.6747350096702576	4.127749919891357	4.666520118713379
1.7906494140625	127	0.31578999757766724	0.0407399982213974	0.6747350096702576	4.168690204620361	4.749370098114014
1.8118896484375	127	0.3184199929237366	0.02858000062406063	0.6853500008583069	4.135890007019043	4.774990081787109
1.8243408203125	127	0.3172999918460846	0.027489999309182167	0.6853500008583069	4.267199993133545	4.687300205230713
1.8431396484375	127	0.3172999918460846	0.027489999309182167	0.6853500008583069	4.261940002441406	4.7477898597717285
1.8590087890625	127	0.3172999918460846	0.027489999309182167	0.6813349723815918	4.3223700523376465	4.759819984436035
1.8743896484375	127	0.31679001450538635	0.027489999309182167	0.6813349723815918	4.217410087585449	4.694680213928223
1.8895263671875	127	0.31676000356674194	-0.04735000059008598	0.6813349723815918	4.259479999542236	4.6392598152160645
1.911865234375	127	0.31676000356674194	-0.04735000059008598	0.6848900318145752	4.23084020614624	4.658130168914795
1.923095703125	127	0.3188999891281128	-0.010130000300705433	0.6848900318145752	4.138879776000977	4.60653018951416
1.9378662109375	127	0.3276900053024292	-0.0003600000054575503	0.6848900318145752	4.156360149383545	4.628950119018555
1.9544677734375	127	0.3276900053024292	-0.00009000000136438757	0.6850849986076355	4.17848014831543	4.749060153961182
1.9708251953125	127	0.31547001004219055	0.011250000447034836	0.6850849986076355	4.135059833526611	4.606379985809326
1.9871826171875	127	0.31547001004219055	0.030750000849366188	0.6850849986076355	4.138430118560791	4.605720043182373
2.0047607421875	127	0.31547001004219055	0.030750000849366188	0.6846849918365479	4.122029781341553	4.513400077819824
2.02001953125	127	0.3188599944114685	0.007430000230669975	0.6846849918365479	4.0470499992370605	4.4507598876953125
2.0364990234375	127	0.36410000920295715	0.004679999779909849	0.6846849918365479	4.078949928283691	4.503719806671143
2.0537109375	125	0.3641299903392792	0.004679999779909849	0.6594499945640564	3.987529993057251	4.531839847564697
2.0704345703125	125	0.4046800136566162	0.026900000870227814	0.6594499945640564	4.112299919128418	4.600480079650879
2.0863037109375	125	0.4293600022792816	0.03914999961853027	0.6594499945640564	4.147039890289307	4.588359832763672
2.1024169921875	125	0.4293600022792816	0.03914999961853027	0.6594499945640564	4.142819881439209	4.579500198364258
2.1192626953125	125	0.430649995803833	0.06827999651432037	0.6594499945640564	3.999109983444214	4.457890033721924
2.13525390625	125	0.43125998973846436	0.06827999651432037	0.6594499945640564	4.0721001625061035	4.4629597663879395
2.152099609375	125	0.43125998973846436	0.06827999651432037	0.6594499945640564	4.0411200523376465	4.432700157165527
2.1683349609375	125	0.41391000151634216	0.06601999700069427	0.6594499945640564	4.004449844360352	4.4847002029418945
2.1845703125	125	0.41391000151634216	0.06601999700069427	0.6594499945640564	4.038569927215576	4.423110008239746
2.201904296875	125	0.41391000151634216	0.06601999700069427	0.6594499945640564	4.037749767303467	4.430610179901123
2.2186279296875	125	0.4082399904727936	0.08359000086784363	0.6594499945640564	4.001659870147705	4.394480228424072
2.235107421875	125	0.4082399904727936	0.08724000304937363	0.6594499945640564	3.9634900093078613	4.470489978790283
2.2506103515625	125	0.4082399904727936	0.08724000304937363	0.6594499945640564	4.016819953918457	4.462299823760986
2.268798828125	125	0.4176200032234192	0.08724000304937363	0.6594499945640564	3.872030019760132	4.436600208282471
2.2869873046875	125	0.4299600124359131	0.07562000304460526	0.6594499945640564	3.9309399127960205	4.436840057373047
2.3006591796875	127	0.4299600124359131	0.07562000304460526	0.6851300001144409	3.96835994720459	4.403779983520508
2.3167724609375	127	0.42555999755859375	0.06947000324726105	0.6851300001144409	3.948349952697754	4.3938398361206055
2.333740234375	127	0.4242199957370758	0.05776999890804291	0.6851300001144409	3.947390079498291	4.399569988250732
2.3499755859375	127	0.4242199957370758	0.05776999890804291	0.6885349750518799	3.928299903869629	4.415249824523926
2.3663330078125	127	0.4237099885940552	0.03373999893665314	0.6885349750518799	3.926949977874756	4.391149997711182
2.3822021484375	127	0.4237099885940552	0.03373999893665314	0.6885349750518799	4.0025200843811035	4.458390235900879
2.400390625	125	0.4237099885940552	0.03373999893665314	0.6710600256919861	3.9024600982666016	4.502289772033691
2.416259765625	125	0.4142799973487854	0.04574999958276749	0.6710600256919861	3.932460069656372	4.493559837341309
2.4310302734375	125	0.4142799973487854	0.049630001187324524	0.6710600256919861	4.017290115356445	4.562079906463623
2.447509765625	127	0.4144499897956848	0.049630001187324524	0.7134950160980225	3.9631099700927734	4.479690074920654
2.4642333984375	127	0.4219299852848053	0.01916000060737133	0.7134950160980225	3.983750104904175	4.512330055236816
2.48046875	127	0.4219299852848053	0.004120000172406435	0.7134950160980225	4.003990173339844	4.530990123748779
2.49853515625	125	0.4202300012111664	0.004120000172406435	0.6684799790382385	3.9843499660491943	4.554659843444824
2.515380859375	125	0.4166100025177002	0.019460000097751617	0.6684799790382385	4.02278995513916	4.5566301345825195
2.5311279296875	125	0.4166100025177002	0.059050001204013824	0.6684799790382385	4.05757999420166	4.595849990844727
2.5479736328125	125	0.41967999935150146	0.06858000159263611	0.7102500200271606	4.057000160217285	4.585859775543213
2.5626220703125	125	0.4403499960899353	0.06858000159263611	0.7102500200271606	3.9642601013183594	4.5635199546813965
2.580078125	125	0.4403499960899353	0.034949999302625656	0.7102500200271606	4.078060150146484	4.632030010223389
2.5966796875	127	0.4403499960899353	0.007400000002235174	0.7077300548553467	4.079020023345947	4.591939926147461
2.613037109375	127	0.4392299950122833	0.0016400000313296914	0.7077300548553467	4.040380001068115	4.613430023193359
2.6292724609375	127	0.4406999945640564	-0.06481000036001205	0.7077300548553467	4.07882022857666	4.553579807281494
2.6455078125	125	0.4406999945640564	-0.06481000036001205	0.7054499983787537	4.042329788208008	4.635109901428223
2.6617431640625	125	0.4406999945640564	-0.0019199999514967203	0.7054499983787537	4.0231499671936035	4.581689834594727
2.6793212890625	125	0.4352799952030182	0.007849999703466892	0.7054499983787537	4.115409851074219	4.614759922027588
2.69580078125	127	0.4352799952030182	0.007849999703466892	0.6793650388717651	4.1298699378967285	4.623549938201904
2.7108154296875	127	0.45302000641822815	0.007849999703466892	0.6793650388717651	4.054419994354248	4.647520065307617
2.727783203125	127	0.46312999725341797	-0.0018899999558925629	0.6793650388717651	4.1537699699401855	4.679510116577148
2.743408203125	125	0.46312999725341797	-0.0018899999558925629	0.6582000255584717	4.102419853210449	4.677199840545654
2.760009765625	125	0.4474399983882904	0.03751999884843826	0.6582000255584717	4.200890064239502	4.766260147094727
2.7762451171875	125	0.4381999969482422	0.03751999884843826	0.6582000255584717	4.209670066833496	4.661059856414795
2.7933349609375	127	0.4381999969482422	0.034790001809597015	0.7109049558639526	4.200530052185059	4.713319778442383
2.809326171875	127	0.46845999360084534	0.01071999967098236	0.7109049558639526	4.278210163116455	4.714719772338867
2.826904296875	127	0.46845999360084534	-0.012860000133514404	0.7109049558639526	4.275199890136719	4.772560119628906
2.843017578125	125	0.4670099914073944	-0.012860000133514404	0.6642299890518188	4.080639839172363	4.762249946594238
2.859619140625	125	0.4670099914073944	0.04670000076293945	0.6642299890518188	4.11614990234375	4.797850131988525
2.8748779296875	125	0.4679499864578247	0.06902000308036804	0.6642299890518188	4.175950050354004	4.762800216674805
2.89208984375	127	0.4679499864578247	0.0696600005030632	0.6858999729156494	4.1836700439453125	4.757800102233887
2.908447265625	127	0.46876001358032227	0.0696600005030632	0.6858999729156494	4.196770191192627	4.7510600090026855
2.9241943359375	127	0.5297200083732605	0.0458500012755394	0.6858999729156494	4.329470157623291	4.785610198974609
2.9423828125	125	0.5297200083732605	0.0458500012755394	0.6651899814605713	4.200369834899902	4.842030048370361
2.9573974609375	125	0.5349000096321106	0.06646999716758728	0.6651899814605713	4.199039936065674	4.751699924468994
2.9747314453125	125	0.5349199771881104	0.07541999965906143	0.6651899814605713	4.278210163116455	4.834700107574463
2.9920654296875	125	0.5349000096321106	0.06836000084877014	0.6642299890518188	4.239120006561279	4.825890064239502
3.0074462890625	125	0.5349199771881104	0.06962999701499939	0.6642299890518188	4.243070125579834	4.728479862213135
3.0238037109375	125	0.5392299890518188	0.06836000084877014	0.6642299890518188	4.1769700050354	4.803639888763428
3.0435791015625	125	0.5392299890518188	0.06583999842405319	0.6960899829864502	4.227849960327148	4.8232598304748535
3.055908203125	125	0.5373299717903137	0.06385999917984009	0.6960899829864502	4.167590141296387	4.80810022354126
3.0731201171875	125	0.522599995136261	0.06128000095486641	0.6960899829864502	4.238059997558594	4.758520126342773
3.0904541015625	127	0.5219200253486633	0.04357000067830086	0.6841750144958496	4.203199863433838	4.7318501472473145
3.1053466796875	127	0.5219200253486633	0.016540000215172768	0.6841750144958496	4.219359874725342	4.702730178833008
3.122314453125	127	0.5248399972915649	0.016540000215172768	0.6841750144958496	4.197460174560547	4.721370220184326
3.138427734375	125	0.5249699950218201	0.025459999218583107	0.6582000255584717	4.217400074005127	4.799210071563721
3.15478515625	125	0.5255399942398071	0.0737999975681305	0.6582000255584717	4.2476301193237305	4.806000232696533
3.171630859375	125	0.5256900191307068	0.08641000092029572	0.6582000255584717	4.283810138702393	4.783289909362793
3.18798828125	125	0.5256900191307068	0.08882000297307968	0.6576700210571289	4.255650043487549	4.761919975280762
3.2039794921875	125	0.5463299751281738	0.08882000297307968	0.6576700210571289	4.206699848175049	4.710770130157471
3.2210693359375	125	0.5576000213623047	0.07377000153064728	0.6576700210571289	4.300059795379639	4.765870094299316
3.2362060546875	127	0.5581099987030029	0.07377000153064728	0.6749650239944458	4.240190029144287	4.747049808502197
3.252197265625	127	0.5644599795341492	0.0668099969625473	0.6749650239944458	4.240560054779053	4.652929782867432
3.2686767578125	127	0.5645300149917603	0.06345999985933304	0.6749650239944458	4.248660087585449	4.71012020111084
3.2857666015625	127	0.5645300149917603	0.06106000021100044	0.673835039138794	4.263040065765381	4.712259769439697
3.302490234375	127	0.5820099711418152	0.06106000021100044	0.673835039138794	4.173540115356445	4.717639923095703
3.318603515625	127	0.5841000080108643	0.06588999927043915	0.673835039138794	4.233039855957031	4.731989860534668
3.3350830078125	125	0.5841000080108643	0.06691999733448029	0.7067700028419495	4.268750190734863	4.723259925842285
3.35302734375	125	0.5765699744224548	0.06691999733448029	0.7067700028419495	4.118589878082275	4.636209964752197
3.3699951171875	125	0.5714499950408936	0.060309998691082	0.7067700028419495	4.177559852600098	4.7241902351379395
3.384765625	127	0.5714499950408936	0.05689999833703041	0.6825499534606934	4.202869892120361	4.693789958953857
3.4013671875	127	0.5736100077629089	0.04506999999284744	0.6825499534606934	4.248020172119141	4.60906982421875
3.41845703125	127	0.5742800235748291	0.045260000973939896	0.6825499534606934	4.114990234375	4.616250038146973
3.4344482421875	125	0.5736100077629089	0.03928999975323677	0.7089099884033203	4.146759986877441	4.718629837036133
3.4508056640625	125	0.5666599869728088	0.03782999888062477	0.7089099884033203	4.108590126037598	4.648809909820557
3.466796875	125	0.555840015411377	0.03300999850034714	0.7089099884033203	4.200009822845459	4.6090898513793945
3.4827880859375	125	0.555840015411377	0.03300999850034714	0.661870002746582	4.0950398445129395	4.657660007476807
3.4996337890625	125	0.5850499868392944	0.08693999797105789	0.661870002746582	4.126870155334473	4.619919776916504
3.51611328125	125	0.5850600004196167	0.08693999797105789	0.661870002746582	4.1771697998046875	4.685029983520508
3.533935546875	125	0.5850600004196167	0.08668000251054764	0.6581199765205383	4.1427998542785645	4.641059875488281
3.54833984375	125	0.5930399894714355	0.07535000145435333	0.6581199765205383	4.10752010345459	4.653339862823486
3.5650634765625	125	0.6160799860954285	0.07196000218391418	0.6581199765205383	4.192070007324219	4.6273298263549805
3.5826416015625	125	0.6160799860954285	0.060430001467466354	0.6703600287437439	4.116290092468262	4.711040019989014
3.5994873046875	125	0.6079099774360657	0.05635000020265579	0.6703600287437439	4.086339950561523	4.724180221557617
3.6162109375	125	0.6079099774360657	0.03635000064969063	0.6703600287437439	4.147459983825684	4.712669849395752
3.632568359375	125	0.6079099774360657	0.030230000615119934	0.7031400203704834	4.131309986114502	4.791009902954102
3.647705078125	125	0.6082299947738647	0.029659999534487724	0.7031400203704834	4.144720077514648	4.741360187530518
3.663330078125	125	0.6084100008010864	0.029659999534487724	0.7031400203704834	4.191619873046875	4.755509853363037
3.68212890625	125	0.6084100008010864	0.031150000169873238	0.668969988822937	4.224999904632568	4.812950134277344
3.6982421875	125	0.5808600187301636	0.06224999949336052	0.668969988822937	4.231729984283447	4.701300144195557
3.712646484375	125	0.5801500082015991	0.06621000170707703	0.668969988822937	4.219799995422363	4.761940002441406
3.7310791015625	125	0.5808600187301636	0.06224999949336052	0.6306800246238708	4.262939929962158	4.780759811401367
3.7470703125	125	0.5964599847793579	0.04980999976396561	0.6306800246238708	4.30620002746582	4.782380104064941
3.76220703125	125	0.5975800156593323	0.027699999511241913	0.6306800246238708	4.3673601150512695	4.807759761810303
3.779052734375	125	0.5990800261497498	0.027699999511241913	0.7145199775695801	4.350989818572998	4.83234977722168
3.7950439453125	125	0.623009979724884	0.029759999364614487	0.7145199775695801	4.273640155792236	4.814819812774658
3.8115234375	125	0.676010012626648	0.048700001090765	0.7145199775695801	4.225200176239014	4.787899971008301
3.8284912109375	125	0.6762300133705139	0.048700001090765	0.6735299825668335	4.260419845581055	4.785789966583252
3.8446044921875	125	0.6894199848175049	0.048700001090765	0.6735299825668335	4.257279872894287	4.7936201095581055
3.861083984375	125	0.6894199848175049	0.07225999981164932	0.6735299825668335	4.130640029907227	4.795310020446777
3.87841796875	125	0.6875699758529663	0.07225999981164932	0.6539999842643738	4.1928300857543945	4.807229995727539
3.893310546875	125	0.6870999932289124	0.08285000175237656	0.6539999842643738	4.117819786071777	4.75285005569458
3.910400390625	125	0.6769400238990784	0.07101999968290329	0.6539999842643738	4.18133020401001	4.766280174255371
3.92578125	125	0.6769400238990784	0.08285000175237656	0.6539999842643738	4.221889972686768	4.790639877319336
3.9422607421875	125	0.6998299956321716	0.07101999968290329	0.6539999842643738	4.170100212097168	4.702400207519531
3.958984375	125	0.6998299956321716	0.045660000294446945	0.6539999842643738	4.199540138244629	4.690770149230957
3.9752197265625	127	0.6998299956321716	0.045660000294446945	0.6787350177764893	4.249050140380859	4.749810218811035
3.991943359375	127	0.6998299956321716	0.08282999694347382	0.6787350177764893	4.138490200042725	4.717820167541504
4.0093994140625	127	0.6994600296020508	0.11021000146865845	0.6787350177764893	4.244659900665283	4.700930118560791
4.025390625	127	0.7015299797058105	0.11021000146865845	0.6681450009346008	4.108369827270508	4.7467498779296875
4.04150390625	127	0.7123600244522095	0.09595999866724014	0.6681450009346008	4.187759876251221	4.692339897155762
4.0589599609375	127	0.7390699982643127	0.09595999866724014	0.6681450009346008	4.103640079498291	4.631080150604248
4.0748291015625	127	0.7390699982643127	0.09595999866724014	0.6728749871253967	4.195159912109375	4.6305999755859375
4.091796875	127	0.7684000134468079	0.09595999866724014	0.6728749871253967	4.133289813995361	4.61175012588501
4.1085205078125	127	0.7702999711036682	0.07878000289201736	0.6728749871253967	4.122000217437744	4.6524200439453125
4.1239013671875	127	0.7713199853897095	0.07878000289201736	0.6821650266647339	4.164209842681885	4.618599891662598
4.14013671875	127	0.7771499752998352	0.06694000214338303	0.6821650266647339	4.193039894104004	4.585730075836182
4.158447265625	127	0.7876899838447571	0.055629998445510864	0.6821650266647339	4.1359100341796875	4.565549850463867
4.1729736328125	127	0.7876899838447571	0.055629998445510864	0.6614800095558167	4.227139949798584	4.625269889831543
4.1893310546875	127	0.7876899838447571	0.06614000350236893	0.6614800095558167	4.277979850769043	4.5894598960876465
4.2061767578125	127	0.7700300216674805	0.066600002348423	0.6614800095558167	4.205039978027344	4.586440086364746
4.2222900390625	127	0.7671200037002563	0.07844000309705734	0.6453100442886353	4.099629878997803	4.780640125274658
4.2384033203125	127	0.7671200037002563	0.08799000084400177	0.6453100442886353	4.065090179443359	4.532380104064941
4.254638671875	127	0.7895299792289734	0.119439996778965	0.6453100442886353	4.163730144500732	4.619430065155029
4.2711181640625	127	0.7895299792289734	0.119439996778965	0.6806950569152832	4.103010177612305	4.578949928283691
4.287841796875	127	0.786050021648407	0.09008000046014786	0.6806950569152832	4.037390232086182	4.557750225067139
4.30419921875	127	0.786050021648407	0.06785999983549118	0.6806950569152832	4.166369915008545	4.603020191192627
4.3211669921875	127	0.786050021648407	0.06785999983549118	0.667169988155365	4.108809947967529	4.643070220947266
4.3377685546875	127	0.7747499942779541	0.08463999629020691	0.667169988155365	4.198629856109619	4.578629970550537
4.3536376953125	127	0.7597100138664246	0.09210000187158585	0.667169988155365	4.186580181121826	4.682350158691406
4.3704833984375	127	0.7569800019264221	0.10328000038862228	0.667169988155365	4.183640003204346	4.622399806976318
4.389892578125	127	0.7546799778938293	0.10328000038862228	0.667169988155365	4.119750022888184	4.64939022064209
4.4033203125	127	0.7405700087547302	0.06594999879598618	0.667169988155365	4.216710090637207	4.729919910430908
4.4190673828125	127	0.7405700087547302	0.06594999879598618	0.6548849940299988	4.188469886779785	4.734370231628418
4.436279296875	127	0.7478500008583069	0.11647000163793564	0.6548849940299988	4.309010028839111	4.692299842834473
4.45263671875	127	0.7481200098991394	0.11647000163793564	0.6548849940299988	4.287220001220703	4.733940124511719
4.4678955078125	127	0.7538800239562988	0.09508000314235687	0.7086499929428101	4.262539863586426	4.8221001625061035
4.4842529296875	127	0.7782099843025208	0.03759999945759773	0.7086499929428101	4.217619895935059	4.730720043182373
4.5015869140625	127	0.8245499730110168	0.02806999906897545	0.7086499929428101	4.318160057067871	4.730860233306885
4.51806640625	125	0.8245499730110168	0.02806999906897545	0.6619399785995483	4.290160179138184	4.7368998527526855
4.5343017578125	125	0.8005200028419495	0.05186000093817711	0.6619399785995483	4.281109809875488	4.726870059967041
4.5506591796875	125	0.7976599931716919	0.10875000059604645	0.6619399785995483	4.346089839935303	4.774370193481445
4.56787109375	127	0.7936499714851379	0.10875000059604645	0.676675021648407	4.3489298820495605	4.745870113372803
4.583740234375	127	0.7897800207138062	0.09932000190019608	0.676675021648407	4.287240028381348	4.804910182952881
4.6005859375	127	0.7866399884223938	0.09578999876976013	0.676675021648407	4.398260116577148	4.8489298820495605
4.6180419921875	127	0.7866399884223938	0.09578999876976013	0.6643350124359131	4.390190124511719	4.868969917297363
4.6334228515625	127	0.7976499795913696	0.08133000135421753	0.6643350124359131	4.430960178375244	4.896639823913574
4.64990234375	127	0.8184700012207031	0.08023999631404877	0.6643350124359131	4.3957600593566895	4.903029918670654
4.668212890625	127	0.8184700012207031	0.08023999631404877	0.6674549579620361	4.408199787139893	4.8958001136779785
4.6822509765625	127	0.790340006351471	0.11422000080347061	0.6674549579620361	4.419020175933838	4.893310070037842
4.6995849609375	127	0.790340006351471	0.11422000080347061	0.6674549579620361	4.487209796905518	4.959099769592285
4.716064453125	127	0.7935600280761719	0.1028899997472763	0.686905026435852	4.55118989944458	4.963180065155029
4.7310791015625	127	0.7935600280761719	0.07885999977588654	0.686905026435852	4.495880126953125	4.920149803161621
4.747802734375	127	0.7857199907302856	0.05801999941468239	0.686905026435852	4.5078301429748535	4.985939979553223
4.7637939453125	127	0.7857199907302856	0.05801999941468239	0.6669349670410156	4.503600120544434	5.050169944763184
4.7808837890625	127	0.8015199899673462	0.08463999629020691	0.6669349670410156	4.491509914398193	5.012589931488037
4.7974853515625	127	0.8033000230789185	0.12273000180721283	0.6669349670410156	4.543310165405273	5.018119812011719
4.8143310546875	127	0.8033000230789185	0.12273000180721283	0.6820600032806396	4.536600112915039	5.020289897918701
4.8304443359375	127	0.8033000230789185	0.10097000002861023	0.6820600032806396	4.558800220489502	4.99931001663208
4.8468017578125	127	0.8009300231933594	0.09132000058889389	0.6820600032806396	4.534339904785156	5.028940200805664
4.863525390625	127	0.8009300231933594	0.07047999650239944	0.6892249584197998	4.52593994140625	4.994180202484131
4.87939453125	127	0.8323000073432922	0.05454999953508377	0.6892249584197998	4.518139839172363	5.019130229949951
4.89599609375	127	0.8821200132369995	0.05454999953508377	0.6892249584197998	4.475550174713135	5.122220039367676
4.91162109375	125	0.8845800161361694	0.06111999973654747	0.7202799916267395	4.503049850463867	5.12677001953125
4.9281005859375	125	0.8874199986457825	0.06522999703884125	0.7202799916267395	4.448200225830078	5.128439903259277
4.9461669921875	125	0.8874199986457825	0.09572000056505203	0.7202799916267395	4.482490062713623	5.121769905090332
4.9635009765625	127	0.8805400133132935	0.09572000056505203	0.6568800210952759	4.507309913635254	5.122910022735596
4.978515625	127	0.8738600015640259	0.11009000241756439	0.6568800210952759	4.540329933166504	5.115419864654541
4.9949951171875	127	0.8729100227355957	0.1351899951696396	0.6568800210952759	4.513420104980469	5.126220226287842
5.011474609375	127	0.8729100227355957	0.1351899951696396	0.6754950284957886	4.475749969482422	5.105309963226318
5.0269775390625	127	0.8635299801826477	0.12432000041007996	0.6754950284957886	4.51662015914917	5.177249908447266
5.0438232421875	127	0.8635299801826477	0.0900299996137619	0.6754950284957886	4.550159931182861	5.187660217285156
5.06005859375	127	0.8707299828529358	0.06964000314474106	0.6754950284957886	4.473060131072998	5.154950141906738
5.0765380859375	127	0.8722299933433533	0.06964000314474106	0.6754950284957886	4.377530097961426	5.130620002746582
5.0933837890625	127	0.8722299933433533	0.08053000271320343	0.6754950284957886	4.429699897766113	5.123340129852295
5.1087646484375	125	0.8661199808120728	0.08053000271320343	0.6292799711227417	4.412779808044434	5.1208600997924805
5.125732421875	125	0.8661199808120728	0.09059000015258789	0.6292799711227417	4.358429908752441	5.112850189208984
5.142578125	125	0.8685899972915649	0.09059000015258789	0.6292799711227417	4.447010040283203	5.036419868469238
5.158935546875	125	0.8685899972915649	0.11178000271320343	0.6311799883842468	4.429910182952881	5.156129837036133
5.175048828125	125	0.8436200022697449	0.13276000320911407	0.6311799883842468	4.436240196228027	5.097040176391602
5.1925048828125	125	0.8401200175285339	0.13276000320911407	0.6311799883842468	4.408480167388916	5.0447998046875
5.2080078125	127	0.8401200175285339	0.13062000274658203	0.6754299998283386	4.404980182647705	5.148489952087402
5.2249755859375	127	0.8650100231170654	0.10001999884843826	0.6754299998283386	4.370540142059326	5.073740005493164
5.2421875	127	0.8835200071334839	0.08899000287055969	0.6754299998283386	4.420129776000977	5.086639881134033
5.2569580078125	125	0.8835200071334839	0.08899000287055969	0.6596599817276001	4.3750200271606445	5.11745023727417
5.27392578125	125	0.8523300290107727	0.1216999962925911	0.6596599817276001	4.450650215148926	5.100520133972168
5.29052734375	125	0.8464999794960022	0.1216999962925911	0.6596599817276001	4.543600082397461	5.166190147399902
5.3072509765625	127	0.8464999794960022	0.11271999776363373	0.6823850274085999	4.449319839477539	5.127910137176514
5.3236083984375	127	0.898419976234436	0.06049000099301338	0.6823850274085999	4.409599781036377	5.047150135040283
5.3397216796875	127	0.9228799939155579	0.02118000015616417	0.6823850274085999	4.521570205688477	5.121870040893555
5.3560791015625	127	0.9228799939155579	0.02118000015616417	0.6715649962425232	4.488880157470703	5.049069881439209
5.373046875	127	0.9145399928092957	0.08896999806165695	0.6715649962425232	4.498109817504883	5.129059791564941
5.3896484375	127	0.8909199833869934	0.091279998421669	0.6715649962425232	4.518229961395264	5.1247100830078125
5.40625	127	0.8842599987983704	0.0926399976015091	0.6558350324630737	4.497779846191406	5.093910217285156
5.4217529296875	127	0.8842599987983704	0.10610000044107437	0.6558350324630737	4.551790237426758	5.073070049285889
5.4385986328125	127	0.8850200176239014	0.10610000044107437	0.6558350324630737	4.501269817352295	5.091090202331543
5.457763671875	127	0.8886899948120117	0.11342000216245651	0.6533600091934204	4.626110076904297	5.175429821014404
5.47216796875	127	0.8850200176239014	0.11376000195741653	0.6533600091934204	4.473659992218018	5.204060077667236
5.4876708984375	127	0.8746100068092346	0.11376000195741653	0.6533600091934204	4.5209197998046875	5.183129787445068
5.5079345703125	127	0.8746100068092346	0.11376000195741653	0.6498700380325317	4.557690143585205	5.215789794921875
5.522705078125	127	0.8852199912071228	0.1465200036764145	0.6498700380325317	4.500810146331787	5.178030014038086
5.5369873046875	127	0.8855800032615662	0.15625999867916107	0.6498700380325317	4.490630149841309	5.1898698806762695
5.5528564453125	127	0.889519989490509	0.15625999867916107	0.6671000123023987	4.552259922027588	5.179570198059082
5.5694580078125	127	0.8898599743843079	0.12348999828100204	0.6671000123023987	4.523139953613281	5.105629920959473
5.5858154296875	127	0.9126600027084351	0.08862999826669693	0.6671000123023987	4.511940002441406	5.152249813079834
5.6025390625	127	0.9147999882698059	0.08862999826669693	0.650285005569458	4.603300094604492	5.235529899597168
5.6187744140625	127	0.9198600053787231	0.14802999794483185	0.650285005569458	4.626719951629639	5.193580150604248
5.635986328125	127	0.9198600053787231	0.16491000354290009	0.650285005569458	4.5719099044799805	5.201399803161621
5.6531982421875	127	0.9198600053787231	0.18352000415325165	0.6259349584579468	4.572450160980225	5.307889938354492
5.6688232421875	127	0.9112100005149841	0.18352000415325165	0.6259349584579468	4.548490047454834	5.241879940032959
5.6866455078125	127	0.9091600179672241	0.1603499948978424	0.6259349584579468	4.559289932250977	5.258790016174316
5.7021484375	127	0.9091600179672241	0.1603499948978424	0.6522400379180908	4.592979907989502	5.3043599128723145
5.716552734375	127	0.9168499708175659	0.15644000470638275	0.6522400379180908	4.590799808502197	5.261730194091797
5.7332763671875	127	0.9202799797058105	0.14806999266147614	0.6522400379180908	4.563660144805908	5.206600189208984
5.74951171875	127	0.9168499708175659	0.14042000472545624	0.6534000039100647	4.5728302001953125	5.317409992218018
5.7662353515625	127	0.9023299813270569	0.1353600025177002	0.6534000039100647	4.562119960784912	5.305490016937256
5.783203125	127	0.7871900200843811	0.13001999258995056	0.6534000039100647	4.904510021209717	5.4211201667785645
5.8004150390625	127	0.7851899862289429	0.12555000185966492	0.6718499660491943	4.793280124664307	5.387619972229004
5.8160400390625	127	0.5208899974822998	0.11547999829053879	0.6718499660491943	4.627190113067627	5.277359962463379
5.8328857421875	127	0.3910900056362152	0.09258999675512314	0.6718499660491943	4.563990116119385	5.237770080566406
5.8487548828125	127	0.38958001136779785	0.09258999675512314	0.6625750064849854	4.695789813995361	5.389279842376709
5.865966796875	127	0.16819000244140625	0.1301400065422058	0.6625750064849854	4.527060031890869	5.1940598487854
5.883056640625	127	0.10165999829769135	0.14913000166416168	0.6625750064849854	4.686110019683838	5.20644998550415
5.8983154296875	125	0.10165999829769135	0.14913000166416168	0.6697199940681458	4.517079830169678	5.236080169677734
5.9139404296875	125	0.10165999829769135	0.14678999781608582	0.6697199940681458	4.493740081787109	5.158939838409424
5.931396484375	125	0.12320999801158905	0.14678999781608582	0.6697199940681458	4.536940097808838	5.221220016479492
5.9481201171875	127	0.1310800015926361	0.16204999387264252	0.6429749727249146	4.554319858551025	5.199779987335205
5.9652099609375	127	0.1310800015926361	0.19847999513149261	0.6429749727249146	4.479440212249756	5.153800010681152
5.98193359375	127	0.11902999877929688	0.19847999513149261	0.6429749727249146	4.52140998840332	5.228129863739014
5.9967041015625	127	0.11902999877929688	0.19847999513149261	0.6632400155067444	4.552840232849121	5.169119834899902
6.013916015625	127	0.11902999877929688	0.19199000298976898	0.6632400155067444	4.523290157318115	5.210159778594971
6.0286865234375	127	0.07900000363588333	0.13887999951839447	0.6632400155067444	4.694900035858154	5.111979961395264
6.0467529296875	127	0.07495000213384628	0.13887999951839447	0.6587899923324585	4.7256999015808105	5.202710151672363
6.0623779296875	127	0.06420999765396118	0.1856900006532669	0.6587899923324585	4.5417799949646	5.146940231323242
6.079345703125	127	0.06420999765396118	0.20079000294208527	0.6587899923324585	4.710949897766113	5.199170112609863
6.0955810546875	127	0.06932999938726425	0.20079000294208527	0.6515100002288818	4.595699787139893	5.193059921264648
6.111572265625	127	0.07288999855518341	0.19054999947547913	0.6515100002288818	4.656129837036133	5.13070011138916
6.1282958984375	127	0.07763999700546265	0.19054999947547913	0.6515100002288818	4.55571985244751	5.1214399337768555
6.1439208984375	127	0.07763999700546265	0.19054999947547913	0.652114987373352	4.571390151977539	5.122159957885742
6.160888671875	127	0.07367999851703644	0.19054999947547913	0.652114987373352	4.5060200691223145	5.06712007522583
6.1776123046875	127	0.07367999851703644	0.20356999337673187	0.652114987373352	4.656400203704834	5.012440204620361
6.1932373046875	125	0.07793000340461731	0.20356999337673187	0.6673700213432312	4.524040222167969	5.039150238037109
6.2095947265625	125	0.0805400013923645	0.2110700011253357	0.6673700213432312	4.46835994720459	4.959650039672852
6.2261962890625	125	0.08922000229358673	0.21306000649929047	0.6673700213432312	4.63238000869751	4.924960136413574
6.243408203125	127	0.08922000229358673	0.21306000649929047	0.649275004863739	4.475240230560303	4.937930107116699
6.260009765625	127	0.08922000229358673	0.21560999751091003	0.649275004863739	4.425069808959961	4.819900035858154
6.276611328125	127	0.06177999824285507	0.21560999751091003	0.649275004863739	4.45097017288208	4.833749771118164
6.2919921875	127	0.06177999824285507	0.2081499993801117	0.6539250016212463	4.349609851837158	4.826459884643555
6.308349609375	127	0.08421000093221664	0.20452000200748444	0.6539250016212463	4.257090091705322	4.742469787597656
6.3250732421875	127	0.10300999879837036	0.18000000715255737	0.6539250016212463	4.516419887542725	4.6596198081970215
6.34130859375	125	0.10300999879837036	0.18000000715255737	0.6961100101470947	4.1581501960754395	4.643640041351318
6.3580322265625	125	0.095940001308918	0.16551999747753143	0.6961100101470947	4.1727399826049805	4.604259967803955
6.3746337890625	125	0.09113000333309174	0.15626999735832214	0.6961100101470947	4.368120193481445	4.5931501388549805
6.390380859375	127	0.09237000346183777	0.16551999747753143	0.6634550094604492	4.245190143585205	4.584569931030273
6.408447265625	127	0.09113000333309174	0.19707000255584717	0.6634550094604492	4.151830196380615	4.5181498527526855
6.4241943359375	127	0.07669000327587128	0.20337000489234924	0.6634550094604492	4.27347993850708	4.547530174255371
6.440673828125	127	0.07669000327587128	0.20337000489234924	0.6515200138092041	4.121190071105957	4.505929946899414
6.4578857421875	127	0.07669000327587128	0.20337000489234924	0.6515200138092041	4.22268009185791	4.438230037689209
6.4735107421875	127	0.07689999788999557	0.21139000356197357	0.6515200138092041	4.205230236053467	4.493000030517578
6.489501953125	127	0.07689999788999557	0.19489000737667084	0.6361650228500366	4.295790195465088	4.48783016204834
6.50732421875	127	0.09877999871969223	0.19627000391483307	0.6361650228500366	4.150619983673096	4.442599773406982
6.52587890625	127	0.09877999871969223	0.19627000391483307	0.6361650228500366	4.152629852294922	4.426370143890381
6.53955078125	127	0.09877999871969223	0.19627000391483307	0.6435799598693848	4.268809795379639	4.3955302238464355
6.555908203125	127	0.12050999701023102	0.22189000248908997	0.6435799598693848	4.132490158081055	4.535630226135254
6.5721435546875	127	0.12050999701023102	0.22189000248908997	0.6435799598693848	4.202420234680176	4.463789939880371
6.5887451171875	127	0.1120700016617775	0.20566000044345856	0.6628099679946899	4.204520225524902	4.532859802246094
6.6041259765625	127	0.0995199978351593	0.16972999274730682	0.6628099679946899	4.129429817199707	4.441549777984619
6.62158203125	127	0.09763000160455704	0.1606599986553192	0.6628099679946899	4.200980186462402	4.50685977935791
6.6370849609375	127	0.09299000352621078	0.1609099954366684	0.6628099679946899	4.280829906463623	4.497769832611084
6.6536865234375	127	0.09299000352621078	0.1609099954366684	0.6628099679946899	4.056960105895996	4.5141401290893555
6.670166015625	127	0.09790000319480896	0.16648000478744507	0.6628099679946899	4.1901397705078125	4.4790802001953125
6.6871337890625	127	0.09790000319480896	0.16648000478744507	0.6817499995231628	4.215879917144775	4.505119800567627
6.7025146484375	127	0.08354000002145767	0.11890000104904175	0.6817499995231628	4.122330188751221	4.456480026245117
6.7191162109375	127	0.08027999848127365	0.11341000348329544	0.6817499995231628	4.0826897621154785	4.461559772491455
6.7357177734375	127	0.07479999959468842	0.1182899996638298	0.6863600015640259	4.168560028076172	4.516779899597168
6.7528076171875	127	0.07214000076055527	0.1118599995970726	0.6863600015640259	4.2339301109313965	4.572390079498291
6.7698974609375	127	0.06988999992609024	0.11753000319004059	0.6863600015640259	4.22859001159668	4.568260192871094
6.7862548828125	125	0.06988999992609024	0.1118599995970726	0.6510300040245056	4.148519992828369	4.54665994644165
6.8017578125	125	0.14087000489234924	0.11753000319004059	0.6510300040245056	4.272220134735107	4.574440002441406
6.819091796875	125	0.14444999396800995	0.14146000146865845	0.6510300040245056	4.198470115661621	4.603169918060303
6.834228515625	127	0.14087000489234924	0.1468999981880188	0.6802200078964233	4.165609836578369	4.620669841766357
6.8511962890625	127	0.13418999314308167	0.1502700001001358	0.6802200078964233	4.146399974822998	4.606470108032227
6.8682861328125	127	0.1307400017976761	0.1502700001001358	0.6802200078964233	4.199699878692627	4.634890079498291
6.884033203125	127	0.13258999586105347	0.14982999861240387	0.6674200296401978	4.184659957885742	4.6107001304626465
6.90087890625	127	0.13258999586105347	0.13517999649047852	0.6674200296401978	4.221059799194336	4.607019901275635
6.918212890625	127	0.13578000664710999	0.13517999649047852	0.6674200296401978	4.234560012817383	4.693540096282959
6.9332275390625	127	0.1374800056219101	0.15532000362873077	0.6546950340270996	4.23121976852417	4.686759948730469
6.9500732421875	127	0.14303000271320343	0.16545000672340393	0.6546950340270996	4.281620025634766	4.668479919433594
6.968017578125	127	0.14303000271320343	0.17927999794483185	0.6546950340270996	4.310070037841797	4.673759937286377
6.9820556640625	127	0.14303000271320343	0.17927999794483185	0.6611950397491455	4.274250030517578	4.6954498291015625
6.99853515625	127	0.19162000715732574	0.17927999794483185	0.6611950397491455	4.388629913330078	4.741409778594971
7.015625	127	0.24799999594688416	0.14603999257087708	0.6611950397491455	4.4279398918151855	4.757190227508545
7.0325927734375	127	0.24799999594688416	0.13476000726222992	0.6881699562072754	4.347939968109131	4.780439853668213
7.0494384765625	127	0.24247999489307404	0.1310800015926361	0.6881699562072754	4.3548197746276855	4.789869785308838
7.06787109375	127	0.23962000012397766	0.12205000221729279	0.6881699562072754	4.390870094299316	4.840270042419434
7.080322265625	127	0.2389499992132187	0.12205000221729279	0.6881699562072754	4.38716983795166	4.806739807128906
7.096923828125	127	0.21297000348567963	0.11111000180244446	0.6881699562072754	4.410419940948486	4.821809768676758
7.113037109375	127	0.21297000348567963	0.1096000000834465	0.6881699562072754	4.4793901443481445	4.829370021820068
7.1300048828125	127	0.213809996843338	0.1096000000834465	0.6646549701690674	4.454520225524902	4.836309909820557
7.146484375	127	0.213809996843338	0.13560999929904938	0.6646549701690674	4.371389865875244	4.826169967651367
7.162841796875	127	0.21119999885559082	0.14482000470161438	0.6646549701690674	4.40585994720459	4.850830078125
7.18017578125	127	0.21119999885559082	0.149959996342659	0.6730450391769409	4.386320114135742	4.860559940338135
7.1962890625	127	0.2215300053358078	0.16464999318122864	0.6730450391769409	4.401869773864746	4.877709865570068
7.2117919921875	127	0.23489999771118164	0.17760999500751495	0.6730450391769409	4.370500087738037	4.878109931945801
7.2286376953125	127	0.23489999771118164	0.17760999500751495	0.6910099983215332	4.388199806213379	4.857359886169434
7.2452392578125	127	0.23489999771118164	0.14961999654769897	0.6910099983215332	4.372980117797852	4.820889949798584
7.261474609375	127	0.24039000272750854	0.14385999739170074	0.6910099983215332	4.461659908294678	4.808760166168213
7.27880859375	123	0.2433300018310547	0.1350499987602234	0.6825900077819824	4.3102898597717285	4.814610004425049
7.2940673828125	123	0.39208000898361206	0.11196000128984451	0.6825900077819824	4.4067301750183105	4.808199882507324
7.3111572265625	123	0.4130200147628784	0.10154999792575836	0.6825900077819824	4.359930038452148	4.918139934539795
7.326904296875	127	0.4130200147628784	0.09589999914169312	0.6890050172805786	4.324059963226318	4.816070079803467
7.343505859375	127	0.3986000120639801	0.09210000187158585	0.6890050172805786	4.310520172119141	4.779210090637207
7.35986328125	127	0.3981100022792816	0.09210000187158585	0.6890050172805786	4.327390193939209	4.75862979888916
7.3765869140625	127	0.396340012550354	0.09210000187158585	0.6852899789810181	4.333590030670166	4.7400898933410645
7.392822265625	127	0.3981100022792816	0.0880500003695488	0.6852899789810181	4.23484992980957	4.725100040435791
7.408935546875	127	0.3977600038051605	0.08651000261306763	0.6852899789810181	4.263539791107178	4.705959796905518
7.4259033203125	127	0.398140013217926	0.08651000261306763	0.7035700082778931	4.198110103607178	4.709010124206543
7.44287109375	127	0.3977600038051605	0.0753600001335144	0.7035700082778931	4.235990047454834	4.682980060577393
7.458740234375	127	0.3813900053501129	0.04918000102043152	0.7035700082778931	4.223430156707764	4.784800052642822
7.47509765625	127	0.3813900053501129	0.04918000102043152	0.6652699708938599	4.222070217132568	4.653120040893555
7.49072265625	127	0.39820998907089233	0.10256999731063843	0.6652699708938599	4.15880012512207	4.6814799308776855
7.5076904296875	127	0.40154001116752625	0.1090800017118454	0.6652699708938599	4.1914801597595215	4.685090065002441
7.5255126953125	127	0.40154001116752625	0.12500999867916107	0.6667050123214722	4.21983003616333	4.614419937133789
7.5416259765625	127	0.4149399995803833	0.12500999867916107	0.6667050123214722	4.139349937438965	4.547269821166992
7.5572509765625	127	0.42430999875068665	0.11868000030517578	0.6667050123214722	4.063350200653076	4.664899826049805
7.5738525390625	127	0.4257200062274933	0.11868000030517578	0.6806950569152832	4.1624298095703125	4.597360134124756
7.5909423828125	127	0.4369199872016907	0.12540000677108765	0.6806950569152832	3.970550060272217	4.490900039672852
7.6064453125	127	0.4369199872016907	0.12540000677108765	0.6806950569152832	3.9842898845672607	4.545919895172119
7.623046875	127	0.43571001291275024	0.1230200007557869	0.685135006904602	4.063799858093262	4.53410005569458
7.6387939453125	127	0.4246799945831299	0.11445999890565872	0.685135006904602	4.058919906616211	4.427700042724609
7.6568603515625	127	0.4079200029373169	0.07566999644041061	0.685135006904602	3.944159984588623	4.476620197296143
7.6724853515625	125	0.4079200029373169	0.07566999644041061	0.7112799882888794	3.9310901165008545	4.591279983520508
7.68798828125	125	0.4318700134754181	0.11777999997138977	0.7112799882888794	3.9874401092529297	4.435200214385986
7.70556640625	125	0.4339599907398224	0.11777999997138977	0.7112799882888794	3.967519998550415	4.399899959564209
7.7210693359375	127	0.4339599907398224	0.11641000211238861	0.7102699875831604	3.949690103530884	4.3871002197265625
7.7374267578125	127	0.4339599907398224	0.1072700023651123	0.7102699875831604	3.9776999950408936	4.378119945526123
7.7540283203125	127	0.4806399941444397	0.07752999663352966	0.7102699875831604	4.021679878234863	4.414840221405029
7.7708740234375	127	0.4812900125980377	0.06656000018119812	0.6705049872398376	3.9446299076080322	4.440790176391602
7.7869873046875	127	0.5309100151062012	0.05956000089645386	0.6705049872398376	4.075230121612549	4.390550136566162
7.8045654296875	127	0.5309100151062012	0.05956000089645386	0.6705049872398376	4.058680057525635	4.417140007019043
7.8197021484375	127	0.5300800204277039	0.07607000321149826	0.6772949695587158	4.000199794769287	4.378590106964111
7.83642578125	127	0.5300800204277039	0.11406999826431274	0.6772949695587158	3.9489200115203857	4.423620223999023
7.856201171875	127	0.5498300194740295	0.11799000203609467	0.6772949695587158	4.012279987335205	4.47406005859375
7.869140625	123	0.5498300194740295	0.1307000070810318	0.6519299745559692	3.932219982147217	4.51662015914917
7.8858642578125	123	0.5331500172615051	0.1307000070810318	0.6519299745559692	4.037690162658691	4.458089828491211
7.903076171875	123	0.5321900248527527	0.13033999502658844	0.6519299745559692	4.0224199295043945	4.530610084533691
7.9185791015625	127	0.5331500172615051	0.13033999502658844	0.6633449792861938	4.027560234069824	4.5306901931762695
7.934814453125	127	0.5321900248527527	0.13228000700473785	0.6633449792861938	4.079349994659424	4.519390106201172
7.9512939453125	127	0.5293999910354614	0.13369999825954437	0.6633449792861938	4.096889972686768	4.50639009475708
7.968017578125	127	0.5293400287628174	0.14445999264717102	0.6903200149536133	4.09237003326416	4.553679943084717
7.9844970703125	127	0.527899980545044	0.16966000199317932	0.6903200149536133	4.063739776611328	4.515500068664551
8.000732421875	127	0.5187199711799622	0.1788800060749054	0.6903200149536133	4.200779914855957	4.5620598793029785
8.017822265625	127	0.5187199711799622	0.1788800060749054	0.6851400136947632	4.179969787597656	4.5902099609375
8.0341796875	127	0.5329300165176392	0.15750999748706818	0.6851400136947632	4.119939804077148	4.649099826812744
8.05322265625	127	0.5388799905776978	0.1358100026845932	0.6851400136947632	4.10237979888916	4.648210048675537
8.0675048828125	125	0.5389299988746643	0.12581999599933624	0.6710299849510193	4.186769962310791	4.673749923706055
8.0836181640625	125	0.5407400131225586	0.1246199980378151	0.6710299849510193	4.109950065612793	4.579189777374268
8.10009765625	125	0.5435900092124939	0.11162000149488449	0.6710299849510193	4.250939846038818	4.718170166015625
8.115478515625	123	0.5435900092124939	0.11162000149488449	0.6499300003051758	4.229549884796143	4.669079780578613
8.131591796875	123	0.535099983215332	0.12047000229358673	0.6499300003051758	4.131400108337402	4.675189971923828
8.1483154296875	123	0.5342299938201904	0.15278999507427216	0.6499300003051758	4.163750171661377	4.675690174102783
8.1646728515625	127	0.535099983215332	0.15278999507427216	0.6666449904441833	4.1855998039245605	4.7144999504089355
8.18115234375	127	0.5342299938201904	0.13133999705314636	0.6666449904441833	4.196579933166504	4.689320087432861
8.197265625	127	0.5084199905395508	0.13109999895095825	0.6666449904441833	4.215909957885742	4.769649982452393
8.2142333984375	127	0.5084199905395508	0.13109999895095825	0.6800249814987183	4.212319850921631	4.781909942626953
8.2303466796875	127	0.5162799954414368	0.13003000617027283	0.6800249814987183	4.257239818572998	4.774129867553711
8.2464599609375	127	0.5162799954414368	0.10767000168561935	0.6800249814987183	4.22337007522583	4.746870040893555
8.262939453125	127	0.5162799954414368	0.10767000168561935	0.6665350198745728	4.224909782409668	4.822790145874023
8.279541015625	127	0.5310699939727783	0.1350799947977066	0.6665350198745728	4.134389877319336	4.773129940032959
8.2967529296875	127	0.5318899750709534	0.1350799947977066	0.6665350198745728	4.2501702308654785	4.796720027923584
8.3140869140625	127	0.5310699939727783	0.1157199963927269	0.7283799648284912	4.20890998840332	4.819469928741455
8.330322265625	127	0.5318899750709534	0.09901999682188034	0.7283799648284912	4.316239833831787	4.764830112457275
8.347412109375	127	0.5318499803543091	0.09585999697446823	0.7283799648284912	4.261449813842773	4.797399997711182
8.36376953125	125	0.5319399833679199	0.09585999697446823	0.6982600092887878	4.2118000984191895	4.833690166473389
8.3798828125	125	0.5318499803543091	0.10965999960899353	0.6982600092887878	4.20235013961792	4.755149841308594
8.395263671875	125	0.5152199864387512	0.12817999720573425	0.6982600092887878	4.21875	4.81771993637085
8.4130859375	125	0.5152199864387512	0.1369599997997284	0.6630799770355225	4.221560001373291	4.988649845123291
8.4283447265625	125	0.5803800225257874	0.14667999744415283	0.6630799770355225	4.171539783477783	4.838560104370117
8.4447021484375	125	0.5803800225257874	0.14667999744415283	0.6630799770355225	4.278319835662842	4.929570198059082
8.461669921875	125	0.5798400044441223	0.1572200059890747	0.6643199920654297	4.259009838104248	4.892439842224121
8.4775390625	125	0.5774099826812744	0.19494999945163727	0.6643199920654297	4.1905999183654785	4.885570049285889
8.494140625	125	0.5774099826812744	0.22958000004291534	0.6643199920654297	4.26200008392334	4.8921799659729
8.5115966796875	127	0.5774099826812744	0.22958000004291534	0.669284999370575	4.248459815979004	4.91726016998291
8.5274658203125	127	0.5936400294303894	0.13005000352859497	0.669284999370575	4.218830108642578	4.89769983291626
8.5430908203125	127	0.5997099876403809	0.12571999430656433	0.669284999370575	4.29794979095459	4.959549903869629
8.55859375	125	0.5997099876403809	0.11342000216245651	0.6963499784469604	4.308279991149902	4.967160224914551
8.575439453125	125	0.5876700282096863	0.11342000216245651	0.6963499784469604	4.316929817199707	4.9313201904296875
8.5927734375	125	0.5876700282096863	0.09455999732017517	0.6963499784469604	4.327889919281006	4.9488301277160645
8.610595703125	127	0.5895500183105469	0.09455999732017517	0.7172999978065491	4.283480167388916	4.994229793548584
8.62548828125	127	0.5895500183105469	0.053929999470710754	0.7172999978065491	4.304570198059082	4.936590194702148
8.6417236328125	127	0.5879700183868408	0.03519999980926514	0.7172999978065491	4.336619853973389	4.951879978179932
8.66064453125	125	0.5879700183868408	0.03519999980926514	0.6963499784469604	4.314149856567383	4.906370162963867
8.6741943359375	125	0.5964199900627136	0.08320000022649765	0.6963499784469604	4.312069892883301	4.933609962463379
8.6907958984375	125	0.5964199900627136	0.10920999944210052	0.6963499784469604	4.290780067443848	4.925980091094971
8.70751953125	125	0.5936700105667114	0.13819999992847443	0.6699699759483337	4.313230037689209	4.921090126037598
8.7232666015625	125	0.5888599753379822	0.13819999992847443	0.6699699759483337	4.315249919891357	4.918039798736572
8.739990234375	125	0.5882099866867065	0.1172500029206276	0.6699699759483337	4.3030500411987305	4.911680221557617
8.756103515625	125	0.5888599753379822	0.1172500029206276	0.6699699759483337	4.372499942779541	4.87253999710083
8.772705078125	125	0.5882099866867065	0.1598300039768219	0.6699699759483337	4.2734198570251465	4.869440078735352
8.7899169921875	125	0.577430009841919	0.16982999444007874	0.6699699759483337	4.324069976806641	4.896389961242676
8.8055419921875	125	0.577430009841919	0.16982999444007874	0.6699600219726562	4.36253023147583	4.822309970855713
8.822265625	125	0.5807899832725525	0.20853999257087708	0.6699600219726562	4.268209934234619	4.842100143432617
8.83935546875	125	0.5870000123977661	0.20853999257087708	0.6699600219726562	4.262380123138428	4.878349781036377
8.8551025390625	127	0.5888500213623047	0.19352999329566956	0.6941850185394287	4.272900104522705	4.863029956817627
8.8720703125	127	0.6342300176620483	0.1508300006389618	0.6941850185394287	4.251800060272217	4.766870021820068
8.889404296875	127	0.6353499889373779	0.13266000151634216	0.6941850185394287	4.288280010223389	4.766359806060791
8.9049072265625	127	0.6353499889373779	0.12250000238418579	0.6826649904251099	4.265560150146484	4.766650199890137
8.921142578125	127	0.6431099772453308	0.12250000238418579	0.6826649904251099	4.245870113372803	4.696149826049805
8.938720703125	127	0.6474999785423279	0.13298000395298004	0.6826649904251099	4.241159915924072	4.779469966888428
8.95361328125	127	0.648140013217926	0.13298000395298004	0.6869999766349792	4.247270107269287	4.772359848022461
8.9698486328125	127	0.648140013217926	0.11122000217437744	0.6869999766349792	4.2293701171875	4.790550231933594
8.9859619140625	127	0.6586599946022034	0.10277999937534332	0.6869999766349792	4.210519790649414	4.790589809417725
9.0028076171875	127	0.6586599946022034	0.10277999937534332	0.7015999555587769	4.202079772949219	4.708139896392822
9.0198974609375	127	0.6586599946022034	0.10761000216007233	0.7015999555587769	4.154860019683838	4.721049785614014
9.036376953125	127	0.7072399854660034	0.11919999867677689	0.7015999555587769	4.252669811248779	4.767539978027344
9.0521240234375	127	0.7072399854660034	0.11919999867677689	0.681439995765686	4.250400066375732	4.694399833679199
9.0687255859375	127	0.7072399854660034	0.11956000328063965	0.681439995765686	4.244909763336182	4.770359992980957
9.0865478515625	127	0.6982700228691101	0.11956000328063965	0.681439995765686	4.238860130310059	4.801050186157227
9.1009521484375	127	0.6982700228691101	0.11956000328063965	0.681439995765686	4.344719886779785	4.807909965515137
9.1173095703125	127	0.6916700005531311	0.12978999316692352	0.681439995765686	4.243490219116211	4.736080169677734
9.135009765625	127	0.6899099946022034	0.14550000429153442	0.681439995765686	4.259500026702881	4.756539821624756
9.1514892578125	127	0.6902999877929688	0.1504800021648407	0.6663399934768677	4.233560085296631	4.82243013381958
9.16748046875	127	0.6902999877929688	0.16167999804019928	0.6663399934768677	4.29056978225708	4.802670001983643
9.18359375	127	0.6929299831390381	0.1896200031042099	0.6663399934768677	4.277900218963623	4.813029766082764
9.200439453125	127	0.694890022277832	0.1896200031042099	0.6686049699783325	4.289259910583496	4.803549766540527
9.2169189453125	127	0.6999099850654602	0.16696999967098236	0.6686049699783325	4.30879020690918	4.806950092315674
9.2330322265625	127	0.7005599737167358	0.16572999954223633	0.6686049699783325	4.3767900466918945	4.8425397872924805
9.2506103515625	127	0.7016800045967102	0.16144999861717224	0.681439995765686	4.377530097961426	4.8944501876831055
9.26611328125	127	0.7016800045967102	0.16053999960422516	0.681439995765686	4.351880073547363	4.906189918518066
9.282958984375	127	0.7021899819374084	0.15752999484539032	0.681439995765686	4.453229904174805	4.899219989776611
9.2982177734375	127	0.7022600173950195	0.15752999484539032	0.6731849908828735	4.402560234069824	4.912459850311279
9.314697265625	127	0.7085599899291992	0.1691800057888031	0.6731849908828735	4.4177398681640625	4.8389201164245605
9.3316650390625	127	0.7085599899291992	0.1691800057888031	0.6731849908828735	4.427680015563965	4.92356014251709
9.3492431640625	127	0.7085599899291992	0.1691800057888031	0.6731849908828735	4.418010234832764	4.923530101776123
9.36767578125	127	0.7123100161552429	0.15243999660015106	0.6731849908828735	4.441939830780029	4.823379993438721
9.3807373046875	127	0.7145400047302246	0.15243999660015106	0.6731849908828735	4.4149298667907715	4.877309799194336
9.3975830078125	127	0.7145400047302246	0.15243999660015106	0.6731849908828735	4.443840026855469	4.842589855194092
9.414306640625	127	0.711870014667511	0.15243999660015106	0.6731849908828735	4.355130195617676	4.842840194702148
9.4305419921875	127	0.7097899913787842	0.15073999762535095	0.6731849908828735	4.397119998931885	4.8194098472595215
9.4473876953125	127	0.7097899913787842	0.14569999277591705	0.6659950017929077	4.431809902191162	4.88070011138916
9.4635009765625	127	0.7137100100517273	0.15073999762535095	0.6659950017929077	4.331719875335693	4.795929908752441
9.4798583984375	127	0.7137100100517273	0.1670999974012375	0.6659950017929077	4.367949962615967	4.794750213623047
9.496337890625	127	0.7114999890327454	0.17011000216007233	0.6601150035858154	4.36821985244751	4.788229942321777
9.512939453125	127	0.7080199718475342	0.17630000412464142	0.6601150035858154	4.346149921417236	4.757760047912598
9.5301513671875	127	0.7080199718475342	0.17630000412464142	0.6601150035858154	4.3961501121521	4.800620079040527
9.545166015625	127	0.7080199718475342	0.17630000412464142	0.6659950017929077	4.4091901779174805	4.73822021484375
9.562255859375	127	0.6993399858474731	0.19723999500274658	0.6659950017929077	4.3356499671936035	4.724410057067871
9.5792236328125	127	0.6986799836158752	0.19723999500274658	0.6659950017929077	4.377659797668457	4.742569923400879
9.596435546875	127	0.6986799836158752	0.19723999500274658	0.6686049699783325	4.34896993637085	4.810770034790039
9.6116943359375	127	0.7819300293922424	0.20276999473571777	0.6686049699783325	4.298029899597168	4.763070106506348
9.6290283203125	127	0.7853000164031982	0.2067600041627884	0.6686049699783325	4.282440185546875	4.762539863586426
9.6446533203125	127	0.7853000164031982	0.2067600041627884	0.6457599997520447	4.265069961547852	4.772299766540527
9.66162109375	127	0.7807400226593018	0.21719999611377716	0.6457599997520447	4.20973014831543	4.762499809265137
9.67724609375	127	0.7735099792480469	0.22115999460220337	0.6457599997520447	4.255529880523682	4.777180194854736
9.6937255859375	127	0.7709800004959106	0.22488999366760254	0.6457599997520447	4.296989917755127	4.768139839172363
9.7103271484375	127	0.7662799954414368	0.22488999366760254	0.6457599997520447	4.262790203094482	4.761940002441406
9.726806640625	127	0.7662799954414368	0.2081100046634674	0.6457599997520447	4.246520042419434	4.825930118560791
9.742919921875	127	0.7707399725914001	0.20095999538898468	0.6974549889564514	4.214099884033203	4.8149800300598145
9.7598876953125	127	0.7719900012016296	0.18442000448703766	0.6974549889564514	4.205840110778809	4.759980201721191
9.77685546875	127	0.7719900012016296	0.1629599928855896	0.6974549889564514	4.325049877166748	4.812709808349609
9.7911376953125	125	0.7765600085258484	0.14892999827861786	0.6755300164222717	4.255169868469238	4.763800144195557
9.8074951171875	125	0.7797099947929382	0.14892999827861786	0.6755300164222717	4.255859851837158	4.763629913330078
9.82421875	125	0.7797099947929382	0.15700000524520874	0.6755300164222717	4.302420139312744	4.8265299797058105
9.8408203125	125	0.7783799767494202	0.15700000524520874	0.6672400236129761	4.300930023193359	4.801939964294434
9.856689453125	125	0.7783799767494202	0.13609999418258667	0.6672400236129761	4.297080039978027	4.847320079803467
9.8736572265625	125	0.7776700258255005	0.11297000199556351	0.6672400236129761	4.318940162658691	4.817590236663818
9.890380859375	127	0.7796800136566162	0.11297000199556351	0.6658849716186523	4.320209980010986	4.824339866638184
9.9071044921875	127	0.7767500281333923	0.15408000349998474	0.6658849716186523	4.256969928741455	4.840350151062012
9.92431640625	127	0.7756699919700623	0.1943099945783615	0.6658849716186523	4.323190212249756	4.834139823913574
9.9395751953125	127	0.7755200266838074	0.1943099945783615	0.676764965057373	4.346179962158203	4.86407995223999
9.9561767578125	127	0.7755200266838074	0.18869000673294067	0.676764965057373	4.330629825592041	4.843299865722656
9.9720458984375	127	0.7788800001144409	0.17893999814987183	0.676764965057373	4.431340217590332	4.841650009155273
9.9891357421875	127	0.7818099856376648	0.17893999814987183	0.659000039100647	4.313340187072754	4.856180191040039
10.005615234375	127	0.7928799986839294	0.1424199938774109	0.659000039100647	4.353020191192627	4.871610164642334
10.021728515625	127	0.7928799986839294	0.1424199938774109	0.659000039100647	4.400990009307861	4.938449859619141
10.0380859375	127	0.7888200283050537	0.1512099951505661	0.6654150485992432	4.388350009918213	4.930960178375244
10.054931640625	127	0.7755900025367737	0.17935000360012054	0.6654150485992432	4.420770168304443	4.9202399253845215
10.070556640625	127	0.7750099897384644	0.1927500069141388	0.6654150485992432	4.401740074157715	4.968560218811035
10.08740234375	127	0.7750099897384644	0.1927500069141388	0.6654150485992432	4.41018009185791	4.948850154876709
10.1038818359375	127	0.776669979095459	0.21115000545978546	0.6654150485992432	4.444459915161133	4.8739800453186035
10.120361328125	127	0.7785400152206421	0.22898000478744507	0.6654150485992432	4.395130157470703	4.92494010925293
10.1378173828125	127	0.776669979095459	0.22898000478744507	0.6728650331497192	4.416460037231445	4.9152398109436035
10.154052734375	127	0.7785400152206421	0.22898000478744507	0.6728650331497192	4.400909900665283	4.898970127105713
10.170166015625	127	0.8547199964523315	0.2556700110435486	0.6728650331497192	4.366879940032959	4.9440999031066895
10.1866455078125	127	0.8557900190353394	0.2556700110435486	0.6453499794006348	4.385059833526611	4.9345598220825195
10.202392578125	127	0.8678500056266785	0.22192999720573425	0.6453499794006348	4.376039981842041	4.906429767608643
10.218994140625	127	0.8678500056266785	0.22192999720573425	0.6453499794006348	4.387730121612549	4.926829814910889
10.235107421875	127	0.8678500056266785	0.22287000715732574	0.6643099784851074	4.331240177154541	4.88647985458374
10.25146484375	127	0.8754900097846985	0.22287000715732574	0.6643099784851074	4.310830116271973	4.883900165557861
10.2677001953125	127	0.8805099725723267	0.21786999702453613	0.6643099784851074	4.391129970550537	4.862329959869385
10.2850341796875	127	0.8840799927711487	0.20985999703407288	0.6762599945068359	4.387599945068359	4.908569812774658
10.3006591796875	127	0.8840799927711487	0.18585999310016632	0.6762599945068359	4.335229873657227	4.86244010925293
10.317138671875	127	0.872439980506897	0.18585999310016632	0.6762599945068359	4.337709903717041	4.859409809112549
10.333984375	127	0.872439980506897	0.18585999310016632	0.6764700412750244	4.330389976501465	4.900040149688721
10.350341796875	127	0.872439980506897	0.1887200027704239	0.6764700412750244	4.361169815063477	4.870880126953125
10.3663330078125	127	0.8865399956703186	0.1934799998998642	0.6764700412750244	4.362959861755371	4.883800029754639
10.3834228515625	127	0.8865399956703186	0.1934799998998642	0.6685900092124939	4.375840187072754	4.89231014251709
10.4013671875	127	0.8865399956703186	0.1934799998998642	0.6685900092124939	4.367720127105713	4.863619804382324
10.4163818359375	127	0.9058099985122681	0.2009499967098236	0.6685900092124939	4.38670015335083	4.9629998207092285
10.432861328125	127	0.9058099985122681	0.2009499967098236	0.6570450067520142	4.372399806976318	4.910699844360352
10.4493408203125	127	0.8768799901008606	0.20475000143051147	0.6570450067520142	4.3513898849487305	4.9376702308654785
10.4649658203125	127	0.8712800145149231	0.2068299949169159	0.6570450067520142	4.380280017852783	4.912610054016113
10.4810791015625	127	0.8701500296592712	0.2068299949169159	0.6769649982452393	4.3795599937438965	4.9310197830200195
10.4974365234375	127	0.8701500296592712	0.21118000149726868	0.6769649982452393	4.350319862365723	4.957779884338379
10.51416015625	127	0.9139900207519531	0.23149000108242035	0.6769649982452393	4.372859954833984	5.170219898223877
10.5308837890625	127	0.9140499830245972	0.23149000108242035	0.6677249670028687	4.411250114440918	4.9930100440979
10.546875	127	0.917959988117218	0.2261500060558319	0.6677249670028687	4.358329772949219	5.005189895629883
10.5640869140625	127	0.9261699914932251	0.2261500060558319	0.6677249670028687	4.387239933013916	4.992539882659912
10.5809326171875	127	0.9261699914932251	0.2261500060558319	0.6677249670028687	4.429080009460449	5.005300045013428
10.59619140625	127	0.9261699914932251	0.19627000391483307	0.6677249670028687	4.416470050811768	5.033790111541748
10.6131591796875	127	0.9285100102424622	0.18321000039577484	0.6677249670028687	4.4538798332214355	5.014780044555664
10.630859375	127	0.9285100102424622	0.18321000039577484	0.654325008392334	4.4006500244140625	5.07705020904541
10.64599609375	127	0.9033100008964539	0.2300499975681305	0.654325008392334	4.452559947967529	5.038360118865967
10.661376953125	127	0.8968899846076965	0.2420700043439865	0.654325008392334	4.469580173492432	5.021329879760742
10.678955078125	127	0.8953999876976013	0.2420700043439865	0.6434199810028076	4.482379913330078	5.109690189361572
10.695556640625	127	0.8851199746131897	0.24934999644756317	0.6434199810028076	4.394199848175049	5.077340126037598
10.7113037109375	127	0.8851199746131897	0.24934999644756317	0.6434199810028076	4.465839862823486	5.104139804840088
10.727294921875	127	0.8851199746131897	0.24934999644756317	0.6502549648284912	4.4687299728393555	5.151450157165527
10.744140625	127	0.8851199746131897	0.24934999644756317	0.6502549648284912	4.420070171356201	5.128739833831787
10.7607421875	127	0.8724300265312195	0.24616000056266785	0.6502549648284912	4.42257022857666	5.032060146331787
10.77685546875	127	0.8662300109863281	0.2341800034046173	0.6613199710845947	4.4099202156066895	5.068319797515869
10.7938232421875	127	0.5950199961662292	0.13389000296592712	0.6613199710845947	4.462900161743164	5.108850002288818
10.810546875	127	0.4599800109863281	0.1157900020480156	0.6613199710845947	4.480710029602051	5.086140155792236
10.8265380859375	127	0.459199994802475	0.1157900020480156	0.667959988117218	4.5524702072143555	5.114260196685791
10.8428955078125	127	0.20441000163555145	0.19262999296188354	0.667959988117218	4.37060022354126	5.0400800704956055
10.8597412109375	127	0.12392999976873398	0.2443300038576126	0.667959988117218	4.359029769897461	4.958049774169922
10.8765869140625	127	0.11953999847173691	0.2443300038576126	0.6515100002288818	4.361999988555908	5.006420135498047
10.8927001953125	127	0.11546999961137772	0.25242000818252563	0.6515100002288818	4.337719917297363	4.983960151672363
10.91064453125	127	0.10552000254392624	0.25442999601364136	0.6515100002288818	4.412740230560303	4.963160037994385
10.9268798828125	127	0.10552000254392624	0.25442999601364136	0.678974986076355	4.3449602127075195	4.997759819030762
10.94140625	127	0.10552000254392624	0.25442999601364136	0.678974986076355	4.228549957275391	4.884789943695068
10.958984375	127	0.10668999701738358	0.24553999304771423	0.678974986076355	4.303289890289307	4.91609001159668
10.9749755859375	127	0.10668999701738358	0.24553999304771423	0.652114987373352	4.273709774017334	4.991650104522705
10.9908447265625	127	0.09867999702692032	0.24553999304771423	0.652114987373352	4.274290084838867	4.836339950561523
11.0076904296875	127	0.0771000012755394	0.2707599997520447	0.652114987373352	4.203169822692871	4.8667497634887695
11.0235595703125	125	0.07705999910831451	0.2855899930000305	0.6632300019264221	4.3247199058532715	4.875639915466309
11.0399169921875	125	0.0771000012755394	0.30037999153137207	0.6632300019264221	4.205709934234619	4.766449928283691
11.05615234375	125	0.09589999914169312	0.3022800087928772	0.6632300019264221	4.250460147857666	4.824230194091797
11.0732421875	127	0.09589999914169312	0.3089599907398224	0.6426399946212769	4.272500038146973	4.796289920806885
11.08984375	127	0.09630999714136124	0.3190299868583679	0.6426399946212769	4.150730133056641	4.688769817352295
11.1053466796875	127	0.09630999714136124	0.3404099941253662	0.6426399946212769	4.152589797973633	4.705959796905518
11.1220703125	127	0.09630999714136124	0.3404099941253662	0.6423649787902832	4.214009761810303	4.661509990692139
11.1395263671875	127	0.08566000312566757	0.31380999088287354	0.6423649787902832	4.089139938354492	4.57919979095459
11.1551513671875	127	0.08021999895572662	0.29673999547958374	0.6423649787902832	4.110300064086914	4.611249923706055
11.173095703125	127	0.07611999660730362	0.2817400097846985	0.6600550413131714	4.14201021194458	4.6143798828125
11.189208984375	127	0.06390000134706497	0.28064998984336853	0.6600550413131714	4.240520000457764	4.539490222930908
11.2049560546875	127	0.05719999969005585	0.27199000120162964	0.6600550413131714	4.257589817047119	4.564700126647949
11.2216796875	127	0.05719999969005585	0.27199000120162964	0.6465250253677368	3.9842300415039062	4.5381598472595215
11.2374267578125	127	0.07370000332593918	0.29319000244140625	0.6465250253677368	4.040259838104248	4.465199947357178
11.2537841796875	127	0.08974000066518784	0.3040600121021271	0.6465250253677368	4.067840099334717	4.464009761810303
11.2708740234375	123	0.09723000228404999	0.30702000856399536	0.6018999814987183	4.029890060424805	4.367239952087402
11.28662109375	123	0.12744000554084778	0.30702000856399536	0.6018999814987183	4.037499904632568	4.403580188751221
11.3033447265625	123	0.12744000554084778	0.2746399939060211	0.6018999814987183	4.051790237426758	4.393509864807129
11.320556640625	127	0.11590000241994858	0.25297999382019043	0.6871150135993958	4.041930198669434	4.394020080566406
11.335693359375	127	0.09450999647378922	0.244719997048378	0.6871150135993958	4.011539936065674	4.2725300788879395
11.3529052734375	127	0.08674000203609467	0.20207999646663666	0.6871150135993958	4.006969928741455	4.2940897941589355
11.3699951171875	127	0.08674000203609467	0.20207999646663666	0.6576949954032898	4.088650226593018	4.270060062408447
11.385009765625	127	0.09143999963998795	0.20377999544143677	0.6576949954032898	3.940279960632324	4.239610195159912
11.4014892578125	127	0.09963999688625336	0.22251999378204346	0.6576949954032898	3.8701000213623047	4.194389820098877
11.4197998046875	127	0.1036200001835823	0.22251999378204346	0.6756299734115601	3.994349956512451	4.196770191192627
11.4351806640625	127	0.10640999674797058	0.21570999920368195	0.6756299734115601	3.7564499378204346	4.144370079040527
11.452392578125	127	0.10640999674797058	0.20284999907016754	0.6756299734115601	3.789900064468384	4.154679775238037
11.46875	127	0.10608000308275223	0.20284999907016754	0.6717399954795837	3.7550599575042725	4.150060176849365
11.483154296875	127	0.10608000308275223	0.21562999486923218	0.6717399954795837	4.027170181274414	4.0655198097229
11.501953125	127	0.12328000366687775	0.21562999486923218	0.6717399954795837	3.8818600177764893	4.105030059814453
11.517578125	127	0.12488000094890594	0.21044999361038208	0.7139899730682373	3.951200008392334	4.080840110778809
11.533935546875	127	0.20079000294208527	0.16259999573230743	0.7139899730682373	3.8160600662231445	4.195590019226074
11.54931640625	127	0.20079000294208527	0.1568399965763092	0.7139899730682373	3.8919200897216797	4.207640171051025
11.5653076171875	127	0.20079000294208527	0.1568399965763092	0.6926299929618835	3.8192200660705566	4.075160026550293
11.5821533203125	127	0.20694999396800995	0.20110000669956207	0.6926299929618835	3.871299982070923	4.159709930419922
11.5992431640625	127	0.2120400071144104	0.21059000492095947	0.6926299929618835	3.9131500720977783	4.255899906158447
11.6158447265625	127	0.2120400071144104	0.2159699946641922	0.6674649715423584	3.944849967956543	4.1832499504089355
11.631591796875	127	0.21689000725746155	0.2404700070619583	0.6674649715423584	3.945240020751953	4.165860176086426
11.6485595703125	127	0.21829000115394592	0.2491299957036972	0.6674649715423584	3.978149890899658	4.186779975891113
11.6651611328125	127	0.22220000624656677	0.2491299957036972	0.6688050031661987	3.9673099517822266	4.190879821777344
11.6810302734375	127	0.22273999452590942	0.25391000509262085	0.6688050031661987	4.063739776611328	4.246860027313232
11.6986083984375	127	0.22710999846458435	0.25391000509262085	0.6688050031661987	3.962630033493042	4.357789993286133
11.715087890625	127	0.22710999846458435	0.25391000509262085	0.6953699588775635	4.017419815063477	4.319220066070557
11.73046875	127	0.2327200025320053	0.2469100058078766	0.6953699588775635	3.961169958114624	4.2807698249816895
11.7467041015625	127	0.23337000608444214	0.23397000133991241	0.6953699588775635	4.0614399909973145	4.3229899406433105
11.7637939453125	127	0.23337000608444214	0.23397000133991241	0.6564149856567383	4.0787200927734375	4.352530002593994
11.77880859375	127	0.22220000624656677	0.22919000685214996	0.6564149856567383	4.0884599685668945	4.426109790802002
11.79541015625	127	0.21417999267578125	0.22440999746322632	0.6564149856567383	4.090640068054199	4.437399864196777
11.8116455078125	127	0.21417999267578125	0.22440999746322632	0.667140007019043	4.1396098136901855	4.4749298095703125
11.8282470703125	127	0.24817000329494476	0.2258100062608719	0.667140007019043	4.151130199432373	4.439849853515625
11.845458984375	127	0.25418001413345337	0.22848999500274658	0.667140007019043	4.15802001953125	4.506539821624756
11.8612060546875	127	0.25701001286506653	0.23321999609470367	0.677495002746582	4.2318902015686035	4.5289201736450195
11.8785400390625	127	0.257750004529953	0.23503999412059784	0.677495002746582	4.271100044250488	4.55689001083374
11.8941650390625	127	0.2622700035572052	0.23503999412059784	0.677495002746582	4.291269779205322	4.632619857788086
11.91162109375	127	0.26517999172210693	0.22562000155448914	0.6751350164413452	4.320240020751953	4.576379776000977
11.9278564453125	127	0.2622700035572052	0.18384000658988953	0.6751350164413452	4.196149826049805	4.6039299964904785
11.94580078125	127	0.256089985370636	0.18384000658988953	0.6751350164413452	4.288640022277832	4.602489948272705
11.960693359375	127	0.25543999671936035	0.18886999785900116	0.6735450029373169	4.287380218505859	4.625510215759277
11.977294921875	127	0.24889999628067017	0.1921599954366684	0.6735450029373169	4.219240188598633	4.582650184631348
11.992919921875	127	0.24889999628067017	0.1925400048494339	0.6735450029373169	4.221590042114258	4.654250144958496
12.0089111328125	125	0.2524000108242035	0.20228999853134155	0.6659500002861023	4.27016019821167	4.614709854125977
12.025634765625	125	0.2630999982357025	0.22454999387264252	0.6659500002861023	4.1484198570251465	4.57096004486084
12.0421142578125	125	0.2668299973011017	0.22454999387264252	0.6659500002861023	4.1581501960754395	4.549699783325195
12.058349609375	125	0.26743000745773315	0.21945999562740326	0.7103899717330933	4.179470062255859	4.5594401359558105
12.0750732421875	125	0.3150799870491028	0.20759999752044678	0.7103899717330933	4.181700229644775	4.524740219116211
12.0909423828125	125	0.3223699927330017	0.20448000729084015	0.7103899717330933	4.161379814147949	4.517199993133545
12.1077880859375	127	0.3246400058269501	0.20759999752044678	0.6687999963760376	4.104959964752197	4.555819988250732
12.1239013671875	127	0.3398300111293793	0.23428000509738922	0.6687999963760376	4.062419891357422	4.490180015563965
12.1409912109375	127	0.34220999479293823	0.24812999367713928	0.6687999963760376	4.031760215759277	4.486929893493652
12.156982421875	127	0.34220999479293823	0.25745999813079834	0.6687999963760376	4.033669948577881	4.496399879455566
12.17333984375	127	0.3616900146007538	0.2584399878978729	0.6687999963760376	4.032080173492432	4.508279800415039
12.1905517578125	127	0.3616900146007538	0.2584399878978729	0.6687999963760376	4.009829998016357	4.494540214538574
12.2078857421875	127	0.3616900146007538	0.2584399878978729	0.6687999963760376	4.013319969177246	4.5195698738098145
12.2239990234375	127	0.36011001467704773	0.2584399878978729	0.6687999963760376	4.002049922943115	4.510550022125244
12.2392578125	127	0.36000001430511475	0.24326999485492706	0.6687999963760376	3.9960899353027344	4.491650104522705
12.2567138671875	127	0.36000001430511475	0.23917999863624573	0.6841099858283997	4.086870193481445	4.492080211639404
12.2724609375	127	0.34330999851226807	0.23917999863624573	0.6841099858283997	4.019430160522461	4.499670028686523
12.288330078125	127	0.3407500088214874	0.23917999863624573	0.6841099858283997	4.0353899002075195	4.522759914398193
12.3046875	127	0.3407500088214874	0.2389799952507019	0.6702449917793274	4.0208001136779785	4.493929862976074
12.3214111328125	127	0.37720000743865967	0.2389799952507019	0.6702449917793274	4.142879962921143	4.436069965362549
12.3380126953125	127	0.44530001282691956	0.25641998648643494	0.6702449917793274	4.087830066680908	4.486780166625977
12.354736328125	127	0.44530001282691956	0.25641998648643494	0.6770600080490112	4.038360118865967	4.519289970397949
12.3702392578125	127	0.43261000514030457	0.2478400021791458	0.6770600080490112	4.043069839477539	4.478119850158691
12.386962890625	127	0.43184998631477356	0.2376299947500229	0.6770600080490112	4.040619850158691	4.495269775390625
12.4033203125	127	0.4313200116157532	0.22779999673366547	0.6929199695587158	4.054520130157471	4.487269878387451
12.419921875	127	0.42353999614715576	0.2046000063419342	0.6929199695587158	4.048180103302002	4.526050090789795
12.4376220703125	127	0.41962000727653503	0.1814199984073639	0.6929199695587158	4.068960189819336	4.567890167236328
12.45458984375	127	0.41962000727653503	0.1814199984073639	0.6835349798202515	4.034759998321533	4.54872989654541
12.469970703125	127	0.4306899905204773	0.18392999470233917	0.6835349798202515	4.007999897003174	4.5122199058532715
12.4873046875	127	0.44084998965263367	0.18392999470233917	0.6835349798202515	4.078639984130859	4.656370162963867
12.5028076171875	127	0.44084998965263367	0.18392999470233917	0.6780149936676025	3.9869298934936523	4.568729877471924
12.5186767578125	127	0.4882600009441376	0.22519999742507935	0.6780149936676025	4.08922004699707	4.470409870147705
12.5352783203125	127	0.4893999993801117	0.22519999742507935	0.6780149936676025	3.972320079803467	4.451509952545166
12.5513916015625	127	0.4893999993801117	0.22519999742507935	0.6929199695587158	3.9992198944091797	4.486929893493652
12.56787109375	127	0.4937700033187866	0.22519999742507935	0.6929199695587158	3.933029890060425	4.357789993286133
12.5845947265625	127	0.495059996843338	0.20176999270915985	0.6929199695587158	3.9183599948883057	4.401100158691406
12.6009521484375	123	0.495059996843338	0.20176999270915985	0.6816800236701965	3.927069902420044	4.386970043182373
12.6175537109375	123	0.5090600252151489	0.24563999474048615	0.6816800236701965	3.821000099182129	4.316539764404297
12.63427734375	123	0.5213900208473206	0.26135000586509705	0.6816800236701965	3.835319995880127	4.359469890594482
12.64990234375	127	0.5213900208473206	0.26135000586509705	0.6800949573516846	3.8188700675964355	4.436369895935059
12.6666259765625	127	0.512470006942749	0.22466999292373657	0.6800949573516846	3.8449599742889404	4.312039852142334
12.684326171875	127	0.4973900020122528	0.1985899955034256	0.6800949573516846	3.8258700370788574	4.354919910430908
12.700439453125	125	0.49733999371528625	0.1985899955034256	0.7097700238227844	3.832479953765869	4.349549770355225
12.7161865234375	125	0.4923900067806244	0.1815900057554245	0.7097700238227844	3.778980016708374	4.210559844970703
12.734375	125	0.4912300109863281	0.15891000628471375	0.7097700238227844	3.8160300254821777	4.209939956665039
12.7491455078125	127	0.4912300109863281	0.15713000297546387	0.6873949766159058	3.7681000232696533	4.216599941253662
12.7647705078125	127	0.4912300109863281	0.15713000297546387	0.6873949766159058	3.6812899112701416	4.2147297859191895
12.7816162109375	127	0.547789990901947	0.1878799945116043	0.6873949766159058	3.816999912261963	4.180260181427002
12.7972412109375	127	0.5489199757575989	0.19732999801635742	0.6711500287055969	3.735879898071289	4.171649932861328
12.8153076171875	127	0.5641099810600281	0.19732999801635742	0.6711500287055969	3.7642600536346436	4.176050186157227
12.83154296875	127	0.5642899870872498	0.19732999801635742	0.6711500287055969	3.751970052719116	4.1697797775268555
12.8468017578125	127	0.5641099810600281	0.19884000718593597	0.6675900220870972	3.7574100494384766	4.174610137939453
12.863525390625	127	0.5642899870872498	0.2317499965429306	0.6675900220870972	3.596280097961426	4.200620174407959
12.879638671875	127	0.5696899890899658	0.2334900051355362	0.6675900220870972	3.6716599464416504	4.207220077514648
12.896240234375	127	0.5696899890899658	0.2334900051355362	0.6738899946212769	3.6666600704193115	4.192890167236328
12.91357421875	127	0.5707600116729736	0.23255999386310577	0.6738899946212769	3.6088099479675293	4.16510009765625
12.9324951171875	127	0.5831500291824341	0.2186100035905838	0.6738899946212769	3.679069995880127	4.2179999351501465
12.94677734375	125	0.5831500291824341	0.2186100035905838	0.6710299849510193	3.6918399333953857	4.181640148162842
12.96337890625	125	0.5605499744415283	0.2056400030851364	0.6710299849510193	3.65910005569458	4.180079936981201
12.9801025390625	125	0.5605499744415283	0.20072999596595764	0.6710299849510193	3.6434199810028076	4.223450183868408
12.9957275390625	121	0.5613200068473816	0.20072999596595764	0	3.7048499584198	4.197299957275391
13.0126953125	121	0.5616400241851807	0.1790499985218048	0	3.741029977798462	4.216730117797852
13.0284423828125	121	0.5616400241851807	0.16446000337600708	0	3.7689499855041504	4.247089862823486
13.0457763671875	127	0.560670018196106	0.16446000337600708	0.6547150015830994	3.65625	4.233069896697998
13.06103515625	127	0.560670018196106	0.23197999596595764	0.6547150015830994	3.7400898933410645	4.167510032653809
13.0775146484375	127	0.5677499771118164	0.23499999940395355	0.6547150015830994	3.7555201053619385	4.288300037384033
13.09375	127	0.5677499771118164	0.23499999940395355	0.6704100370407104	3.797569990158081	4.2550201416015625
13.110107421875	127	0.5644699931144714	0.253710001707077	0.6704100370407104	3.7043299674987793	4.270150184631348
13.126220703125	127	0.5644699931144714	0.24143999814987183	0.6704100370407104	3.812079906463623	4.36007022857666
13.142822265625	127	0.5659599900245667	0.24143999814987183	0.7057549953460693	3.8526298999786377	4.426030158996582
13.159423828125	127	0.5701299905776978	0.2043900042772293	0.7057549953460693	3.853640079498291	4.278130054473877
13.176025390625	127	0.5705199837684631	0.18647000193595886	0.7057549953460693	3.898930072784424	4.361020088195801
13.1927490234375	127	0.5701299905776978	0.18647000193595886	0.6844799518585205	3.8892500400543213	4.384610176086426
13.210693359375	127	0.5705199837684631	0.19884000718593597	0.6844799518585205	3.8587400913238525	4.4287800788879395
13.2257080078125	127	0.629289984703064	0.2472199946641922	0.6844799518585205	3.9076900482177734	4.447869777679443
13.2413330078125	125	0.6304200291633606	0.2513499855995178	0.7087000012397766	3.939889907836914	4.485229969024658
13.2587890625	125	0.6843799948692322	0.2513499855995178	0.7087000012397766	4.020450115203857	4.507659912109375
13.274658203125	125	0.6843799948692322	0.23815999925136566	0.7087000012397766	3.990910053253174	4.577000141143799
13.2906494140625	125	0.6843799948692322	0.23815999925136566	0.6705600023269653	4.039380073547363	4.542570114135742
13.30712890625	125	0.701990008354187	0.2599700093269348	0.6705600023269653	4.016510009765625	4.509520053863525
13.3233642578125	125	0.7036200165748596	0.26333001255989075	0.6705600023269653	4.099400043487549	4.604519844055176
13.340087890625	125	0.704990029335022	0.2599700093269348	0.6643199920654297	4.101379871368408	4.614170074462891
13.3563232421875	125	0.7036200165748596	0.25598999857902527	0.6643199920654297	4.118249893188477	4.574689865112305
13.372802734375	125	0.7041100263595581	0.2499600052833557	0.6643199920654297	4.0831499099731445	4.569819927215576
13.3897705078125	125	0.7041100263595581	0.24548999965190887	0.6915199756622314	4.08165979385376	4.59745979309082
13.4058837890625	125	0.7041100263595581	0.23193000257015228	0.6915199756622314	4.093999862670898	4.679590225219727
13.4224853515625	125	0.6987299919128418	0.22732000052928925	0.6915199756622314	4.214389801025391	4.641980171203613
13.439208984375	125	0.6984800100326538	0.23193000257015228	0.6630799770355225	4.240749835968018	4.6354899406433105
13.4547119140625	125	0.6930400133132935	0.2345999926328659	0.6630799770355225	4.137320041656494	4.594200134277344
13.4715576171875	125	0.6890299916267395	0.2345999926328659	0.6630799770355225	4.1560797691345215	4.669079780578613
13.489990234375	127	0.6890299916267395	0.2343900054693222	0.6812399625778198	4.176159858703613	4.668650150299072
13.5040283203125	127	0.6973099708557129	0.22326000034809113	0.6812399625778198	4.145249843597412	4.656670093536377
13.52099609375	127	0.7029399871826172	0.19836999475955963	0.6812399625778198	4.178060054779053	4.670460224151611
13.5379638671875	125	0.7029399871826172	0.19836999475955963	0.7138699889183044	4.260049819946289	4.709549903869629
13.5538330078125	125	0.690750002861023	0.22553999722003937	0.7138699889183044	4.251319885253906	4.6819000244140625
13.570556640625	125	0.6907100081443787	0.22574999928474426	0.7138699889183044	4.288370132446289	4.707250118255615
13.586669921875	125	0.690750002861023	0.22553999722003937	0.6915199756622314	4.202640056610107	4.734869956970215
13.60302734375	125	0.729420006275177	0.21310999989509583	0.6915199756622314	4.212940216064453	4.72121000289917
13.61962890625	125	0.7396900057792664	0.21241000294685364	0.6915199756622314	4.245359897613525	4.817460060119629
13.6356201171875	125	0.7396900057792664	0.21241000294685364	0.6631799936294556	4.29872989654541	4.772089958190918
13.652587890625	125	0.7396900057792664	0.24749000370502472	0.6631799936294556	4.140699863433838	4.773859977722168
13.66845703125	125	0.7411999702453613	0.2483700066804886	0.6631799936294556	4.280020236968994	4.891580104827881
13.6844482421875	125	0.7411999702453613	0.24749000370502472	0.7138599753379822	4.215360164642334	4.780360221862793
13.7010498046875	125	0.7243099808692932	0.24195000529289246	0.7138599753379822	4.138609886169434	4.724090099334717
13.71728515625	125	0.7243099808692932	0.24100999534130096	0.7138599753379822	4.200789928436279	4.722179889678955
13.734130859375	125	0.7243099808692932	0.23617999255657196	0.6832399964332581	4.227759838104248	4.728390216827393
13.7501220703125	125	0.7113000154495239	0.23386000096797943	0.6832399964332581	4.146009922027588	4.735799789428711
13.7677001953125	125	0.7098600268363953	0.23386000096797943	0.6832399964332581	4.139309883117676	4.706409931182861
13.78369140625	127	0.7098600268363953	0.2374899983406067	0.6768150329589844	4.138629913330078	4.748199939727783
13.8004150390625	127	0.7087200284004211	0.2405100017786026	0.6768150329589844	4.085939884185791	4.634280204772949
13.8167724609375	127	0.7087200284004211	0.2405100017786026	0.6768150329589844	4.0577898025512695	4.65146017074585
13.833984375	127	0.7091699838638306	0.2408600002527237	0.6768150329589844	4.056240081787109	4.646999835968018
13.849365234375	127	0.7519199848175049	0.26249000430107117	0.6768150329589844	4.251780033111572	4.65378999710083
13.86572265625	127	0.7536200284957886	0.26249000430107117	0.6768150329589844	4.111100196838379	4.684010028839111
13.8819580078125	127	0.7536200284957886	0.25891000032424927	0.6799100041389465	4.1472601890563965	4.597909927368164
13.8985595703125	127	0.7671499848365784	0.2502500116825104	0.6799100041389465	4.147180080413818	4.604360103607178
13.9150390625	127	0.778439998626709	0.24621999263763428	0.6799100041389465	4.185870170593262	4.609580039978027
13.9315185546875	127	0.7790399789810181	0.24437999725341797	0.6707050204277039	4.201839923858643	4.614999771118164
13.948974609375	127	0.7787799835205078	0.22191999852657318	0.6707050204277039	4.099510192871094	4.628650188446045
13.9647216796875	127	0.7787799835205078	0.22191999852657318	0.6707050204277039	4.058879852294922	4.59758996963501
13.982666015625	127	0.7787799835205078	0.22923000156879425	0.67569500207901	4.064650058746338	4.598249912261963
13.9991455078125	127	0.7811999917030334	0.2316499948501587	0.67569500207901	4.05256986618042	4.5981597900390625
14.0142822265625	127	0.7825300097465515	0.2549299895763397	0.67569500207901	4.037260055541992	4.582469940185547
14.031005859375	127	0.7847899794578552	0.2594299912452698	0.6861500144004822	4.077209949493408	4.597909927368164
14.047119140625	127	0.7847899794578552	0.2712799906730652	0.6861500144004822	4.047359943389893	4.507959842681885
14.0625	127	0.7833099961280823	0.2712799906730652	0.6861500144004822	3.98075008392334	4.5560197830200195
14.079833984375	127	0.782039999961853	0.27035999298095703	0.6547050476074219	3.9846200942993164	4.504260063171387
14.095947265625	127	0.7586600184440613	0.2640100121498108	0.6547050476074219	4.049230098724365	4.4930901527404785
14.1119384765625	127	0.7558799982070923	0.2640100121498108	0.6547050476074219	3.99399995803833	4.547540187835693
14.12890625	127	0.7552899718284607	0.2664799988269806	0.6733150482177734	3.99783992767334	4.479169845581055
14.1453857421875	127	0.7552899718284607	0.2787100076675415	0.6733150482177734	3.935800075531006	4.444479942321777
14.161376953125	127	0.7611600160598755	0.2787100076675415	0.6733150482177734	3.9407200813293457	4.472370147705078
14.1785888671875	125	0.7665200233459473	0.28273001313209534	0.6625699996948242	3.969759941101074	4.493110179901123
14.1951904296875	125	0.7807000279426575	0.2765899896621704	0.6625699996948242	4.025589942932129	4.421810150146484
14.2115478515625	125	0.7901300191879272	0.2765899896621704	0.6625699996948242	4.0325398445129395	4.444680213928223
14.2288818359375	125	0.7933099865913391	0.2678599953651428	0.6591100096702576	3.967780113220215	4.404170036315918
14.244384765625	125	0.8843500018119812	0.26326999068260193	0.6591100096702576	3.9336700439453125	4.334380149841309
14.2611083984375	125	0.8909500241279602	0.26326999068260193	0.6591100096702576	3.9548799991607666	4.353960037231445
14.27783203125	127	0.8909500241279602	0.26326999068260193	0.6881700158119202	3.9261200428009033	4.399740219116211
14.2928466796875	127	0.9060800075531006	0.2449900060892105	0.6881700158119202	3.9244399070739746	4.323500156402588
14.3096923828125	127	0.9060800075531006	0.2449900060892105	0.6881700158119202	3.897749900817871	4.380680084228516
14.3260498046875	127	0.8990799784660339	0.25450000166893005	0.644860029220581	3.949899911880493	4.394859790802002
14.342041015625	127	0.8855400085449219	0.26524001359939575	0.644860029220581	3.9883298873901367	4.369140148162842
14.3585205078125	127	0.8801100254058838	0.29916998744010925	0.644860029220581	4.03249979019165	4.375239849090576
14.37548828125	127	0.8726500272750854	0.3151499927043915	0.6543599963188171	4.069200038909912	4.385950088500977
14.39111328125	127	0.8726500272750854	0.3325900137424469	0.6543599963188171	3.972450017929077	4.462210178375244
14.40869140625	127	0.8782699704170227	0.3329100012779236	0.6543599963188171	3.9557299613952637	4.488289833068848
14.4248046875	127	0.8782699704170227	0.3329100012779236	0.6543599963188171	3.9282500743865967	4.486989974975586
14.441162109375	127	0.875249981880188	0.3329100012779236	0.6543599963188171	3.8892900943756104	4.483449935913086
14.458251953125	127	0.8638100028038025	0.3286899924278259	0.6543599963188171	3.932080030441284	4.385419845581055
14.47509765625	127	0.8638100028038025	0.3286899924278259	0.6543599963188171	3.9489099979400635	4.359099864959717
14.490234375	127	0.8893300294876099	0.3399899899959564	0.6543599963188171	3.963409900665283	4.381730079650879
14.507080078125	127	0.8952699899673462	0.3399899899959564	0.6543599963188171	4.036359786987305	4.465330123901367
14.5255126953125	125	0.9038599729537964	0.31742000579833984	0.6757100224494934	4.007979869842529	4.4305901527404785
14.5389404296875	125	0.9089800119400024	0.2846199870109558	0.6757100224494934	4.028950214385986	4.406579971313477
14.5556640625	125	0.9151700139045715	0.26006001234054565	0.6757100224494934	4.028019905090332	4.428130149841309
14.572509765625	127	0.9151700139045715	0.26006001234054565	0.6769100427627563	4.0050201416015625	4.475430011749268
14.588623046875	127	0.9071999788284302	0.26315999031066895	0.6769100427627563	4.023509979248047	4.416999816894531
14.6046142578125	127	0.9032999873161316	0.28766998648643494	0.6769100427627563	3.987920045852661	4.51446008682251
14.6209716796875	127	0.9071999788284302	0.28766998648643494	0.6543599963188171	4.03125	4.494490146636963
14.6375732421875	127	0.9337400197982788	0.31040000915527344	0.6543599963188171	3.9563300609588623	4.570940017700195
14.654052734375	127	0.9337400197982788	0.33028000593185425	0.6543599963188171	3.9752399921417236	4.572720050811768
14.6700439453125	127	0.9321100115776062	0.33028000593185425	0.6662150025367737	3.9795000553131104	4.55702018737793
14.687255859375	127	0.9321100115776062	0.28725001215934753	0.6662150025367737	4.023600101470947	4.563409805297852
14.7047119140625	127	0.9329500198364258	0.28356999158859253	0.6662150025367737	4.06997013092041	4.635890007019043
14.72021484375	127	0.9329500198364258	0.28725001215934753	0.6234300136566162	4.017330169677734	4.618649959564209
14.73828125	127	0.934440016746521	0.30928000807762146	0.6234300136566162	3.916520118713379	4.522439956665039
14.7554931640625	127	0.9380199909210205	0.34762999415397644	0.6234300136566162	3.942539930343628	4.508130073547363
14.7694091796875	127	0.9380199909210205	0.34762999415397644	0.6232150197029114	3.9825799465179443	4.634339809417725
14.7860107421875	127	0.933459997177124	0.2815299928188324	0.6232150197029114	3.998729944229126	4.59568977355957
14.802490234375	127	0.927869975566864	0.2803100049495697	0.6232150197029114	4.049079895019531	4.569399833679199
14.8187255859375	125	0.9225999712944031	0.2815299928188324	0.5687500238418579	4.038010120391846	4.569509983062744
14.8349609375	125	0.9052799940109253	0.2721399962902069	0.5687500238418579	4.007500171661377	4.482399940490723
14.8511962890625	125	0.7727900147438049	0.22999000549316406	0.5687500238418579	4.272819995880127	4.603449821472168
14.868408203125	125	0.7643300294876099	0.20417000353336334	0.6630799770355225	4.185880184173584	4.558110237121582
14.884765625	125	0.47874999046325684	0.20417000353336334	0.6630799770355225	3.9771199226379395	4.524159908294678
14.900634765625	125	0.3320100009441376	0.22378000617027283	0.6630799770355225	4.071010112762451	4.4812798500061035
14.9173583984375	127	0.33153000473976135	0.2256300002336502	0.663349986076355	4.1250901222229	4.606579780578613
14.93408203125	127	0.1261100023984909	0.3056600093841553	0.663349986076355	4.042719841003418	4.545889854431152
14.9500732421875	127	0.1261100023984909	0.3470500111579895	0.663349986076355	4.041959762573242	4.701839923858643
14.9669189453125	127	0.12182000279426575	0.36542999744415283	0.6674599647521973	4.068299770355225	4.558780193328857
14.985107421875	127	0.12182000279426575	0.36542999744415283	0.6674599647521973	4.005000114440918	4.543859958648682
14.9996337890625	127	0.11935000121593475	0.3650600016117096	0.6674599647521973	4.136970043182373	4.5408501625061035
15.016357421875	127	0.11777999997138977	0.3608599901199341	0.6751350164413452	4.052199840545654	4.58765983581543
15.0328369140625	127	0.11777999997138977	0.35245001316070557	0.6751350164413452	4.063869953155518	4.6301398277282715
15.048828125	127	0.11610999703407288	0.35242998600006104	0.6751350164413452	4.111609935760498	4.656410217285156
15.065185546875	127	0.11610999703407288	0.3445500135421753	0.6751350164413452	4.029829978942871	4.671219825744629
15.0811767578125	127	0.10288000106811523	0.3285599946975708	0.6751350164413452	4.056509971618652	4.868110179901123
15.098388671875	127	0.06720999628305435	0.3130500018596649	0.6751350164413452	4.183450222015381	4.665460109710693
15.114501953125	125	0.06720999628305435	0.3130500018596649	0.70551997423172	4.17887020111084	4.638740062713623
15.1304931640625	125	0.0364999994635582	0.3130500018596649	0.70551997423172	4.210100173950195	4.648469924926758
15.147705078125	125	0.0364999994635582	0.30278000235557556	0.70551997423172	4.269480228424072	4.60338020324707
15.1644287109375	127	0.0384100005030632	0.30278000235557556	0.6492599844932556	4.063809871673584	4.603079795837402
15.1796875	127	0.05397000163793564	0.33535000681877136	0.6492599844932556	4.071670055389404	4.568580150604248
15.197021484375	127	0.0589199997484684	0.33632001280784607	0.6492599844932556	4.082630157470703	4.540649890899658
15.2161865234375	127	0.07021000236272812	0.3510499894618988	0.6545100212097168	4.109409809112549	4.505569934844971
15.2293701171875	127	0.07244999706745148	0.3805199861526489	0.6545100212097168	4.090149879455566	4.462540149688721
15.2474365234375	127	0.07244999706745148	0.3805199861526489	0.6545100212097168	4.168529987335205	4.448349952697754
15.263671875	125	0.07244999706745148	0.37817999720573425	0.6724399924278259	4.101809978485107	4.345680236816406
15.27880859375	125	0.06725999712944031	0.37564000487327576	0.6724399924278259	4.066309928894043	4.327310085296631
15.2955322265625	125	0.06072999909520149	0.37564000487327576	0.6724399924278259	4.1675801277160645	4.333099842071533
15.3118896484375	127	0.06072999909520149	0.37564000487327576	0.6480749845504761	4.107230186462402	4.269020080566406
15.3275146484375	127	0.06072999909520149	0.37564000487327576	0.6480749845504761	4.179450035095215	4.195839881896973
15.3460693359375	127	0.1340699940919876	0.33149001002311707	0.6480749845504761	3.911400079727173	4.2959699630737305
15.3616943359375	125	0.13551999628543854	0.33149001002311707	0.6875699758529663	4.002880096435547	4.19379997253418
15.3770751953125	125	0.1789499968290329	0.3271999955177307	0.6875699758529663	3.6399199962615967	4.212870121002197
15.3956298828125	125	0.1789499968290329	0.3080900013446808	0.6875699758529663	3.688570022583008	4.235640048980713
15.41015625	125	0.17764000594615936	0.2968499958515167	0.67221999168396	3.7671399116516113	4.0975799560546875
15.4271240234375	125	0.17461000382900238	0.2968499958515167	0.67221999168396	3.578589916229248	4.045979976654053
15.4451904296875	125	0.17764000594615936	0.30364999175071716	0.67221999168396	3.6363298892974854	4.0677900314331055
15.4620361328125	125	0.17798000574111938	0.30796000361442566	0.7050099968910217	3.6173698902130127	4.050940036773682
15.479736328125	125	0.1817599982023239	0.3127099871635437	0.7050099968910217	3.558190107345581	3.9370899200439453
15.49560546875	125	0.1817599982023239	0.3127099871635437	0.7050099968910217	3.588779926300049	3.984839916229248
15.5096435546875	127	0.17861999571323395	0.30004000663757324	0.6917650103569031	3.5552399158477783	3.946890115737915
15.5257568359375	127	0.17666000127792358	0.2800300121307373	0.6917650103569031	3.5838799476623535	3.895080089569092
15.541748046875	127	0.17861999571323395	0.2800300121307373	0.6917650103569031	3.614530086517334	3.897969961166382
15.5584716796875	125	0.17666000127792358	0.28863999247550964	0.6659500002861023	3.596560001373291	3.923870086669922
15.576171875	125	0.1809300035238266	0.3388400077819824	0.6659500002861023	3.538680076599121	3.9397199153900146
15.5906982421875	125	0.18203000724315643	0.3404499888420105	0.6659500002861023	3.6772100925445557	3.9339001178741455
15.60693359375	127	0.18203000724315643	0.3404499888420105	0.7093650102615356	3.7298500537872314	3.872920036315918
15.6234130859375	127	0.16760000586509705	0.30928999185562134	0.7093650102615356	3.5863900184631348	3.892899990081787
15.6405029296875	127	0.14805999398231506	0.2509700059890747	0.7093650102615356	3.654099941253662	3.878690004348755
15.65625	125	0.14805999398231506	0.2509700059890747	0.6619300246238708	3.65201997756958	3.9385900497436523
15.6729736328125	125	0.1509300023317337	0.3019599914550781	0.6619300246238708	3.655289888381958	4.037350177764893
15.689697265625	125	0.17670999467372894	0.31474000215530396	0.6619300246238708	3.997080087661743	4.091839790344238
15.707275390625	127	0.1784999966621399	0.3130599856376648	0.6860399842262268	3.6872599124908447	3.9997799396514893
15.723388671875	127	0.18452000617980957	0.31474000215530396	0.6860399842262268	3.617140054702759	3.974529981613159
15.740234375	127	0.19399000704288483	0.32093000411987305	0.6860399842262268	3.686500072479248	3.9348299503326416
15.755126953125	125	0.19697000086307526	0.32093000411987305	0.6659600138664246	3.851569890975952	4.0004801750183105
15.7725830078125	125	0.31863000988960266	0.32093000411987305	0.6659600138664246	3.826469898223877	4.018740177154541
15.78759765625	125	0.3652999997138977	0.34393998980522156	0.6659600138664246	3.9274399280548096	4.093570232391357
15.8040771484375	125	0.3652999997138977	0.34393998980522156	0.70551997423172	3.767669916152954	4.044310092926025
15.8204345703125	125	0.36726999282836914	0.327890008687973	0.70551997423172	3.731019973754883	3.9873499870300293
15.8369140625	125	0.38245001435279846	0.2982200086116791	0.70551997423172	3.8460800647735596	4.3467302322387695
15.853515625	125	0.38245001435279846	0.2982200086116791	0.6875699758529663	4.002910137176514	4.089009761810303
15.8699951171875	125	0.35267001390457153	0.3086099922657013	0.6875699758529663	3.8631598949432373	4.07135009765625
15.88623046875	125	0.3369100093841553	0.3396399915218353	0.6875699758529663	3.924329996109009	4.056159973144531
15.902587890625	125	0.3369100093841553	0.3396399915218353	0.6659600138664246	4.0336198806762695	4.076459884643555
15.9193115234375	125	0.3534899950027466	0.33177998661994934	0.6659600138664246	3.812849998474121	4.055339813232422
15.9354248046875	125	0.35572001338005066	0.33177998661994934	0.6659600138664246	4.018610000610352	4.119659900665283
15.9525146484375	125	0.35572001338005066	0.33177998661994934	0.6659600138664246	3.8595900535583496	4.13277006149292
15.970458984375	125	0.3604699969291687	0.3329299986362457	0.6659600138664246	3.8917500972747803	4.103909969329834
15.985107421875	125	0.3751699924468994	0.32861000299453735	0.6659600138664246	3.914639949798584	4.15487003326416
16.002197265625	125	0.3751699924468994	0.32861000299453735	0.7050099968910217	3.8441100120544434	4.189680099487305
16.018310546875	125	0.3600099980831146	0.3216699957847595	0.7050099968910217	3.8098299503326416	4.157440185546875
16.0338134765625	125	0.3590500056743622	0.3213199973106384	0.7050099968910217	3.9493000507354736	4.082910060882568
16.0509033203125	125	0.3600099980831146	0.3176499903202057	0.6749100089073181	3.959399938583374	4.151830196380615
16.0675048828125	125	0.36004000902175903	0.30515000224113464	0.6749100089073181	3.8195900917053223	4.163370132446289
16.084228515625	125	0.36201000213623047	0.30515000224113464	0.6749100089073181	3.8850300312042236	4.18612003326416
16.0999755859375	125	0.36201000213623047	0.3095700144767761	0.7019299864768982	3.8608601093292236	4.172560214996338
16.1165771484375	125	0.3793100118637085	0.3095700144767761	0.7019299864768982	3.888360023498535	4.238080024719238
16.1341552734375	125	0.3856399953365326	0.30748000741004944	0.7019299864768982	3.901599884033203	4.1807098388671875
16.1495361328125	127	0.387470006942749	0.30748000741004944	0.6678099632263184	3.950740098953247	4.231679916381836
16.1656494140625	127	0.4449099898338318	0.3095700144767761	0.6678099632263184	3.96478009223938	4.176949977874756
16.182373046875	127	0.4449099898338318	0.3095700144767761	0.6678099632263184	4.096109867095947	4.178589820861816
16.1993408203125	127	0.4449099898338318	0.3043600022792816	0.7062699794769287	3.9397900104522705	4.18779993057251
16.2149658203125	127	0.483489990234375	0.275299996137619	0.7062699794769287	3.873430013656616	4.31318998336792
16.2310791015625	127	0.4851900041103363	0.26326999068260193	0.7062699794769287	4.0977301597595215	4.246580123901367
16.2493896484375	127	0.4864700138568878	0.2438800036907196	0.7108349800109863	3.9131898880004883	4.201300144195557
16.2640380859375	127	0.4851900041103363	0.22633999586105347	0.7108349800109863	3.8945999145507812	4.164330005645752
16.2802734375	127	0.4515100121498108	0.22633999586105347	0.7108349800109863	3.945930004119873	4.171979904174805
16.2977294921875	123	0.4515100121498108	0.23301999270915985	0.6911500096321106	3.8721799850463867	4.200819969177246
16.314208984375	123	0.4515100121498108	0.26568999886512756	0.6911500096321106	3.9746999740600586	4.294310092926025
16.329833984375	123	0.44947999715805054	0.27483001351356506	0.6911500096321106	3.909940004348755	4.282660007476807
16.34619140625	127	0.44947999715805054	0.2829299867153168	0.7225300073623657	3.890120029449463	4.220019817352295
16.36279296875	127	0.45500999689102173	0.27483001351356506	0.7225300073623657	3.9234700202941895	4.280710220336914
16.379150390625	127	0.47165998816490173	0.20848999917507172	0.7225300073623657	3.9284799098968506	4.225910186767578
16.395751953125	127	0.47165998816490173	0.20848999917507172	0.7037000060081482	3.959359884262085	4.263229846954346
16.412353515625	127	0.47293999791145325	0.2223699986934662	0.7037000060081482	3.9503400325775146	4.302390098571777
16.4295654296875	127	0.5443699955940247	0.23763999342918396	0.7037000060081482	4.025300025939941	4.400239944458008
16.4461669921875	127	0.5454400181770325	0.23763999342918396	0.6829599738121033	3.9829399585723877	4.312250137329102
16.4619140625	127	0.5622599720954895	0.2613700032234192	0.6829599738121033	3.9463400840759277	4.436260223388672
16.4788818359375	127	0.5705999732017517	0.2925100028514862	0.6829599738121033	3.9891700744628906	4.404329776763916
16.4957275390625	125	0.5705999732017517	0.3049899935722351	0.7202799916267395	4.014669895172119	4.3894500732421875
16.51123046875	125	0.5709499716758728	0.3281700015068054	0.7202799916267395	3.9927399158477783	4.442009925842285
16.52734375	125	0.5710099935531616	0.3281700015068054	0.7202799916267395	4.0081000328063965	4.5281901359558105
16.5430908203125	127	0.5710099935531616	0.32392001152038574	0.6862800121307373	4.030759811401367	4.444230079650879
16.5599365234375	127	0.5692399740219116	0.32346999645233154	0.6862800121307373	3.9826500415802	4.505949974060059
16.5765380859375	127	0.5687900185585022	0.32346999645233154	0.6862800121307373	3.985909938812256	4.482210159301758
16.5928955078125	127	0.5692399740219116	0.32346999645233154	0.670585036277771	4.007579803466797	4.498859882354736
16.609130859375	127	0.5687900185585022	0.3313499987125397	0.670585036277771	4.013480186462402	4.514560222625732
16.62548828125	127	0.5585799813270569	0.35245001316070557	0.670585036277771	3.986419916152954	4.537839889526367
16.641845703125	127	0.5585799813270569	0.35245001316070557	0.6959800124168396	3.993079900741577	4.498640060424805
16.6585693359375	127	0.6507599949836731	0.3234499990940094	0.6959800124168396	3.9875099658966064	4.515739917755127
16.67529296875	127	0.7281699776649475	0.31161001324653625	0.6959800124168396	4.094240188598633	4.510389804840088
16.6917724609375	127	0.73089998960495	0.31161001324653625	0.677299976348877	4.126800060272217	4.513820171356201
16.7088623046875	127	0.73089998960495	0.31161001324653625	0.677299976348877	3.968549966812134	4.447239875793457
16.728271484375	127	0.7288699746131897	0.33559998869895935	0.677299976348877	3.9668500423431396	4.498600006103516
16.740966796875	125	0.7288699746131897	0.33559998869895935	0.6630799770355225	4.074319839477539	4.4923200607299805
16.7578125	125	0.724120020866394	0.33803999423980713	0.6630799770355225	4.026120185852051	4.496620178222656
16.7744140625	125	0.7170600295066833	0.33803999423980713	0.6630799770355225	4.0574798583984375	4.503079891204834
16.7901611328125	125	0.7170600295066833	0.33803999423980713	0.6699699759483337	4.102340221405029	4.581699848175049
16.8065185546875	125	0.714680016040802	0.3462199866771698	0.6699699759483337	4.082900047302246	4.5038299560546875
16.823486328125	125	0.7137200236320496	0.3477199971675873	0.6699699759483337	4.0066399574279785	4.5163397789001465
16.8392333984375	125	0.7130500078201294	0.3477199971675873	0.7000399827957153	4.064320087432861	4.532120227813721
16.8558349609375	125	0.7137200236320496	0.34064000844955444	0.7000399827957153	4.043149948120117	4.497280120849609
16.8720703125	125	0.722819983959198	0.33647000789642334	0.7000399827957153	4.006770133972168	4.5523600578308105
16.888427734375	125	0.7230499982833862	0.33647000789642334	0.6672400236129761	4.0395097732543945	4.5877299308776855
16.906005859375	125	0.7433800101280212	0.31648001074790955	0.6672400236129761	4.0794901847839355	4.543879985809326
16.9232177734375	125	0.751259982585907	0.3109099864959717	0.6672400236129761	4.181419849395752	4.58335018157959
16.9395751953125	127	0.7540199756622314	0.3109099864959717	0.6703799962997437	4.186299800872803	4.604680061340332
16.9559326171875	127	0.7608500123023987	0.36608999967575073	0.6703799962997437	4.168489933013916	4.61368989944458
16.9716796875	127	0.7787399888038635	0.3694700002670288	0.6703799962997437	4.129350185394287	4.598810195922852
16.9901123046875	127	0.7787399888038635	0.3694700002670288	0.6674699783325195	4.116819858551025	4.662260055541992
17.005615234375	127	0.7682499885559082	0.3369700014591217	0.6674699783325195	4.049980163574219	4.585690021514893
17.020263671875	127	0.7682499885559082	0.3369700014591217	0.6674699783325195	4.122270107269287	4.639480113983154
17.0364990234375	127	0.7682499885559082	0.3369700014591217	0.6759049892425537	4.229320049285889	4.605720043182373
17.0535888671875	127	0.7623299956321716	0.35600998997688293	0.6759049892425537	4.178440093994141	4.566309928894043
17.0693359375	127	0.7623299956321716	0.35600998997688293	0.6759049892425537	4.200079917907715	4.5685601234436035
17.0853271484375	127	0.7623299956321716	0.35600998997688293	0.6637150049209595	4.107749938964844	4.576720237731934
17.101806640625	127	0.8386300206184387	0.359389990568161	0.6637150049209595	4.071660041809082	4.506810188293457
17.1185302734375	127	0.8776299953460693	0.36250001192092896	0.6637150049209595	3.9638099670410156	4.546239852905273
17.135498046875	127	0.8776299953460693	0.359389990568161	0.6571500301361084	4.022510051727295	4.485229969024658
17.1513671875	127	0.8725500106811523	0.36250001192092896	0.6571500301361084	4.000229835510254	4.4261298179626465
17.168212890625	127	0.8467199802398682	0.3905400037765503	0.6571500301361084	4.027589797973633	4.475830078125
17.1851806640625	127	0.8467199802398682	0.3905400037765503	0.6655899882316589	4.037759780883789	4.444690227508545
17.2008056640625	127	0.8456699848175049	0.3586199879646301	0.6655899882316589	3.9424099922180176	4.454179763793945
17.21826171875	127	0.8426899909973145	0.35530999302864075	0.6655899882316589	3.996649980545044	4.408599853515625
17.234130859375	127	0.8426899909973145	0.3586199879646301	0.6587849855422974	3.957350015640259	4.433559894561768
17.2496337890625	127	0.8707699775695801	0.3551099896430969	0.6587849855422974	3.8862600326538086	4.3453898429870605
17.2669677734375	127	0.8759899735450745	0.3449000120162964	0.6587849855422974	3.921449899673462	4.347320079803467
17.2841796875	127	0.8759899735450745	0.3441999852657318	0.6969649791717529	3.9284698963165283	4.400929927825928
17.299560546875	127	0.8723099827766418	0.33660000562667847	0.6969649791717529	3.876460075378418	4.362689971923828
17.3162841796875	127	0.8723099827766418	0.32409000396728516	0.6969649791717529	3.8769099712371826	4.3864898681640625
17.3338623046875	127	0.8770300149917603	0.31775999069213867	0.6820549964904785	3.8457798957824707	4.303229808807373
17.3482666015625	127	0.8801199793815613	0.313289999961853	0.6820549964904785	3.792479991912842	4.3038201332092285
17.3653564453125	127	0.8801199793815613	0.3159700036048889	0.6820549964904785	3.82807993888855	4.2908101081848145
17.3818359375	127	0.8824399709701538	0.3159700036048889	0.6474100351333618	3.846980094909668	4.3163299560546875
17.3978271484375	127	0.9049400091171265	0.35398998856544495	0.6474100351333618	3.7971599102020264	4.381199836730957
17.41455078125	127	0.9049400091171265	0.37707000970840454	0.6474100351333618	3.8485000133514404	4.375740051269531
17.4305419921875	127	0.9049400091171265	0.3802900016307831	0.655460000038147	3.837860107421875	4.2996602058410645
17.4473876953125	127	0.91975998878479	0.3802900016307831	0.655460000038147	3.773319959640503	4.376160144805908
17.4632568359375	127	0.9211199879646301	0.3722499907016754	0.655460000038147	3.803730010986328	4.420919895172119
17.47998046875	127	0.91975998878479	0.3722499907016754	0.6474100351333618	3.810029983520508	4.417840003967285
17.4962158203125	127	0.9194499850273132	0.4091399908065796	0.6474100351333618	3.814239978790283	4.31318998336792
17.5128173828125	127	0.8985000252723694	0.43373000621795654	0.6474100351333618	3.809079885482788	4.30709981918335
17.529541015625	127	0.8970900177955627	0.43373000621795654	0.6788450479507446	3.8071799278259277	4.3020501136779785
17.546875	127	0.8970900177955627	0.3562000095844269	0.6788450479507446	3.749300003051758	4.262710094451904
17.5633544921875	127	0.9133399724960327	0.3467400074005127	0.6788450479507446	3.7686901092529297	4.255159854888916
17.57861328125	127	0.9133399724960327	0.352539986371994	0.6666449904441833	3.7757999897003174	4.403210163116455
17.59521484375	127	0.7841600179672241	0.3447200059890747	0.6666449904441833	3.9096899032592773	4.333980083465576
17.6112060546875	127	0.6207699775695801	0.3079400062561035	0.6666449904441833	3.8998799324035645	4.506229877471924
17.6275634765625	127	0.6179500222206116	0.3079400062561035	0.7003650069236755	3.8434500694274902	4.297410011291504
17.644287109375	127	0.3011699914932251	0.31766000390052795	0.7003650069236755	3.652559995651245	4.349959850311279
17.6605224609375	127	0.17837999761104584	0.34334999322891235	0.7003650069236755	3.743350028991699	4.337800025939941
17.6778564453125	127	0.17497999966144562	0.34334999322891235	0.6773200035095215	3.778290033340454	4.387229919433594
17.6942138671875	127	0.08750999718904495	0.34334999322891235	0.6773200035095215	3.8496499061584473	4.35269021987915
17.7098388671875	127	0.08750999718904495	0.36024001240730286	0.6773200035095215	3.7826499938964844	4.443230152130127
17.7266845703125	127	0.09471999853849411	0.3716999888420105	0.6495000123977661	3.8281500339508057	4.4237799644470215
17.7435302734375	127	0.09471999853849411	0.3928599953651428	0.6495000123977661	3.8297200202941895	4.3689398765563965
17.759765625	127	0.09618999809026718	0.4239499866962433	0.6495000123977661	3.9147300720214844	4.458680152893066
17.7764892578125	127	0.09618999809026718	0.4239499866962433	0.6763299703598022	3.8740599155426025	4.378439903259277
17.7955322265625	127	0.12679000198841095	0.43097999691963196	0.6763299703598022	3.863879919052124	4.443339824676514
17.808837890625	127	0.14014999568462372	0.44242000579833984	0.6763299703598022	4.028500080108643	4.4501800537109375
17.8253173828125	127	0.14014999568462372	0.44242000579833984	0.6641349792480469	3.8058900833129883	4.454319953918457
17.8428955078125	127	0.06300999969244003	0.44242000579833984	0.6641349792480469	3.9908900260925293	4.424389839172363
17.858154296875	127	0.056609999388456345	0.4599300026893616	0.6641349792480469	3.8948400020599365	4.533899784088135
17.8739013671875	127	0.056609999388456345	0.4599300026893616	0.6771399974822998	3.9260098934173584	4.497620105743408
17.8900146484375	127	0.061159998178482056	0.4599300026893616	0.6771399974822998	3.8846499919891357	4.440370082855225
17.9072265625	127	0.06425999850034714	0.4647800028324127	0.6771399974822998	4.087739944458008	4.504509925842285
17.923583984375	121	0.06425999850034714	0.4647800028324127	0	3.877150058746338	4.507579803466797
17.9395751953125	121	0.06425999850034714	0.4609900116920471	0	3.875930070877075	4.4376702308654785
17.9560546875	121	0.05105999857187271	0.4609900116920471	0	3.99495005607605	4.38484001159668
17.9736328125	125	0.05105999857187271	0.4609900116920471	0.6788899898529053	3.880620002746582	4.503469944000244
17.98876953125	125	0.06859000027179718	0.46320998668670654	0.6788899898529053	3.885270118713379	4.377470016479492
18.00537109375	125	0.07272999733686447	0.46950000524520874	0.6788899898529053	3.951040029525757	4.3371901512146
18.0218505859375	123	0.07252000272274017	0.46950000524520874	0.6330000162124634	3.912260055541992	4.379680156707764
18.0389404296875	123	0.07272999733686447	0.44558000564575195	0.6330000162124634	3.882460117340088	4.315859794616699
18.054931640625	123	0.07270000129938126	0.4359999895095825	0.6330000162124634	3.885590076446533	4.429679870605469
18.0718994140625	127	0.07270000129938126	0.4359999895095825	0.6664149761199951	3.8823800086975098	4.354420185089111
18.090576171875	127	0.05527999997138977	0.4354200065135956	0.6664149761199951	3.941459894180298	4.336269855499268
18.104248046875	127	0.05384000018239021	0.4354200065135956	0.6664149761199951	4.1314802169799805	4.327750205993652
18.12109375	127	0.05384000018239021	0.4354200065135956	0.6783950328826904	3.8860700130462646	4.306159973144531
18.13671875	127	0.05285000056028366	0.4328700006008148	0.6783950328826904	3.870110034942627	4.326210021972656
18.1533203125	127	0.050999999046325684	0.4263800084590912	0.6783950328826904	3.8677101135253906	4.244170188903809
18.170166015625	127	0.050999999046325684	0.42282000184059143	0.687309980392456	3.8841700553894043	4.388589859008789
18.1865234375	127	0.10553999990224838	0.42282000184059143	0.687309980392456	3.742650032043457	4.266079902648926
18.202880859375	127	0.1292099952697754	0.4393700063228607	0.687309980392456	3.819200038909912	4.279590129852295
18.2191162109375	123	0.1292099952697754	0.4393700063228607	0.6785200238227844	3.830620050430298	4.2538299560546875
18.235107421875	123	0.11212000250816345	0.4112299978733063	0.6785200238227844	3.783720016479492	4.247439861297607
18.2520751953125	123	0.08965999633073807	0.4106599986553192	0.6785200238227844	3.8580899238586426	4.220749855041504
18.26806640625	127	0.08965999633073807	0.4106599986553192	0.672260046005249	3.862260103225708	4.284110069274902
18.28466796875	127	0.10221999883651733	0.43147000670433044	0.672260046005249	3.795880079269409	4.236989974975586
18.3009033203125	127	0.11045999825000763	0.43654999136924744	0.672260046005249	3.773550033569336	4.2236199378967285
18.3172607421875	127	0.11090999841690063	0.43654999136924744	0.6647999882698059	3.768510103225708	4.252289772033691
18.3338623046875	127	0.11856000125408173	0.43950000405311584	0.6647999882698059	3.7347700595855713	4.207330226898193
18.350341796875	127	0.11553999781608582	0.432669997215271	0.6647999882698059	3.799530029296875	4.285319805145264
18.36669921875	127	0.11553999781608582	0.43726998567581177	0.6938700079917908	3.9252700805664062	4.268280029296875
18.3841552734375	127	0.09792999923229218	0.4288100004196167	0.6938700079917908	3.8392999172210693	4.245299816131592
18.401611328125	127	0.09430000185966492	0.4033699929714203	0.6938700079917908	3.921459913253784	4.2469000816345215
18.4180908203125	127	0.09430000185966492	0.4033699929714203	0.6697399616241455	3.8304500579833984	4.235690116882324
18.4337158203125	127	0.09499000012874603	0.4110099971294403	0.6697399616241455	3.8096699714660645	4.212779998779297
18.4490966796875	127	0.11711999773979187	0.41238000988960266	0.6697399616241455	3.8531200885772705	4.245560169219971
18.466064453125	127	0.12251999974250793	0.4184199869632721	0.6697399616241455	3.901129961013794	4.255169868469238
18.4820556640625	127	0.15714000165462494	0.42730000615119934	0.6697399616241455	3.788949966430664	4.382810115814209
18.4984130859375	127	0.1977500021457672	0.42730000615119934	0.6697399616241455	3.819780111312866	4.159049987792969
18.514892578125	127	0.1977500021457672	0.42730000615119934	0.6662499904632568	3.81099009513855	4.23121976852417
18.531982421875	127	0.18039000034332275	0.42730000615119934	0.6662499904632568	3.814579963684082	4.216939926147461
18.5484619140625	127	0.18039000034332275	0.4370400011539459	0.6662499904632568	3.9333600997924805	4.271120071411133
18.5650634765625	127	0.18039000034332275	0.4370400011539459	0.6658700108528137	3.901639938354492	4.261849880218506
18.5811767578125	127	0.18119999766349792	0.4239400029182434	0.6658700108528137	3.856379985809326	4.262509822845459
18.5986328125	127	0.18256999552249908	0.4237000048160553	0.6658700108528137	3.861380100250244	4.272830009460449
18.6151123046875	127	0.18256999552249908	0.4237000048160553	0.6785449981689453	3.849989891052246	4.269509792327881
18.6318359375	127	0.17944000661373138	0.4237000048160553	0.6785449981689453	3.8503599166870117	4.285220146179199
18.64697265625	127	0.17714999616146088	0.4368000030517578	0.6785449981689453	3.909600019454956	4.262939929962158
18.6644287109375	127	0.17714999616146088	0.4368000030517578	0.6662499904632568	3.9399900436401367	4.279689788818359
18.6806640625	127	0.1810699999332428	0.4368000030517578	0.6662499904632568	3.9444398880004883	4.373960018157959
18.6954345703125	127	0.18277999758720398	0.4432699978351593	0.6662499904632568	3.9917900562286377	4.324329853057861
18.7122802734375	121	0.18532000482082367	0.44558000564575195	0	3.975209951400757	4.35221004486084
18.7293701171875	121	0.20556999742984772	0.44558000564575195	0	4.035319805145264	4.343599796295166
18.745849609375	121	0.20556999742984772	0.4326300024986267	0	4.024909973144531	4.3856401443481445
18.760986328125	127	0.20556999742984772	0.4292599856853485	0.6707900166511536	3.976020097732544	4.415619850158691
18.77783203125	127	0.20243999361991882	0.40740999579429626	0.6707900166511536	3.956979990005493	4.4286699295043945
18.7940673828125	127	0.18324999511241913	0.39638999104499817	0.6707900166511536	3.97979998588562	4.451159954071045
18.8109130859375	127	0.18324999511241913	0.39638999104499817	0.6705050468444824	4.050189971923828	4.463389873504639
18.8280029296875	127	0.2202800065279007	0.4096300005912781	0.6705050468444824	3.9644699096679688	4.358729839324951
18.84375	127	0.22835999727249146	0.42166998982429504	0.6705050468444824	3.941689968109131	4.433030128479004
18.8604736328125	127	0.22835999727249146	0.42166998982429504	0.6676250100135803	4.029560089111328	4.4295501708984375
18.876220703125	127	0.22835999727249146	0.4282599985599518	0.6676250100135803	3.895979881286621	4.373799800872803
18.892822265625	127	0.23037999868392944	0.4529600143432617	0.6676250100135803	3.9098899364471436	4.355579853057861
18.9095458984375	127	0.23037999868392944	0.4529600143432617	0.6880199909210205	3.9040000438690186	4.351590156555176
18.9271240234375	127	0.2131900042295456	0.4236699938774109	0.6880199909210205	3.8095500469207764	4.265079975128174
18.9427490234375	127	0.2091899961233139	0.4206700026988983	0.6880199909210205	3.8486499786376953	4.3231401443481445
18.958740234375	125	0.2091899961233139	0.4137299954891205	0.6875699758529663	3.814199924468994	4.259099960327148
18.977294921875	125	0.20342999696731567	0.3959699869155884	0.6875699758529663	3.754699945449829	4.207799911499023
18.9913330078125	125	0.20342999696731567	0.3959699869155884	0.6875699758529663	3.7967300415039062	4.2059102058410645
19.0081787109375	125	0.20342999696731567	0.3959699869155884	0.6849600076675415	3.8101799488067627	4.251520156860352
19.0244140625	125	0.20342999696731567	0.38561001420021057	0.6849600076675415	3.71697998046875	4.189529895782471
19.040771484375	125	0.20461000502109528	0.38446998596191406	0.6849600076675415	3.724479913711548	4.228209972381592
19.0572509765625	123	0.20461000502109528	0.38446998596191406	0.6626999974250793	3.7606899738311768	4.228270053863525
19.0733642578125	123	0.20461000502109528	0.38446998596191406	0.6626999974250793	3.7283999919891357	4.2504401206970215
19.0906982421875	123	0.2081799954175949	0.3750300109386444	0.6626999974250793	3.769279956817627	4.195240020751953
19.1072998046875	123	0.2081799954175949	0.3750300109386444	0.6695299744606018	3.7995998859405518	4.306879997253418
19.1226806640625	123	0.29719001054763794	0.3928000032901764	0.6695299744606018	3.8164501190185547	4.160820007324219
19.140380859375	123	0.3328399956226349	0.3928000032901764	0.6695299744606018	3.818619966506958	4.182240009307861
19.1566162109375	127	0.3328399956226349	0.3928000032901764	0.6851049661636353	3.8039000034332275	4.19350004196167
19.1719970703125	127	0.3059200048446655	0.388590008020401	0.6851049661636353	3.8496100902557373	4.183949947357178
19.1893310546875	127	0.2984200119972229	0.388590008020401	0.6851049661636353	3.904819965362549	4.29665994644165
19.20849609375	127	0.2984200119972229	0.38756999373435974	0.6726199984550476	3.8052399158477783	4.223840236663818
19.2227783203125	127	0.32280999422073364	0.3896400034427643	0.6726199984550476	3.804719924926758	4.196390151977539
19.2381591796875	127	0.3284499943256378	0.3896400034427643	0.6726199984550476	3.823740005493164	4.2507100105285645
19.2552490234375	127	0.33101001381874084	0.39704999327659607	0.6707749962806702	3.82204008102417	4.233699798583984
19.2706298828125	127	0.3332799971103668	0.4193800091743469	0.6707749962806702	3.812269926071167	4.234879970550537
19.2872314453125	127	0.33750998973846436	0.4344800114631653	0.6707749962806702	3.8555901050567627	4.238709926605225
19.3038330078125	127	0.33750998973846436	0.4374600052833557	0.671209990978241	3.7561700344085693	4.230350017547607
19.3197021484375	127	0.33750998973846436	0.4344800114631653	0.671209990978241	3.842180013656616	4.190770149230957
19.3370361328125	127	0.3299599885940552	0.4285599887371063	0.671209990978241	3.7863099575042725	4.21334981918335
19.3525390625	127	0.3299599885940552	0.42506998777389526	0.6650500297546387	3.8440699577331543	4.208189964294434
19.3697509765625	127	0.3900600075721741	0.42298001050949097	0.6650500297546387	3.720750093460083	4.170849800109863
19.3865966796875	127	0.4050999879837036	0.4228299856185913	0.6650500297546387	3.692929983139038	4.209569931030273
19.402099609375	127	0.405129998922348	0.4228299856185913	0.6893500089645386	3.8020598888397217	4.162759780883789
19.4188232421875	127	0.4050999879837036	0.4074000120162964	0.6893500089645386	3.7621700763702393	4.072179794311523
19.4361572265625	127	0.4009400010108948	0.4025599956512451	0.6893500089645386	3.7606101036071777	4.167980194091797
19.4517822265625	125	0.4009400010108948	0.4025599956512451	0.6794099807739258	3.8927600383758545	4.166860103607178
19.4688720703125	125	0.40165001153945923	0.4088299870491028	0.6794099807739258	3.841909885406494	4.19665002822876
19.4859619140625	125	0.40334001183509827	0.416159987449646	0.6794099807739258	3.839289903640747	4.188739776611328
19.5018310546875	125	0.40334001183509827	0.4088299870491028	0.6779900193214417	3.680999994277954	4.18681001663208
19.517822265625	125	0.40334001183509827	0.3924899995326996	0.6779900193214417	3.76419997215271	4.128469944000244
19.533935546875	125	0.3824400007724762	0.3924899995326996	0.6779900193214417	3.7772300243377686	4.172150135040283
19.55029296875	125	0.3824400007724762	0.3924899995326996	0.6779900193214417	3.8046200275421143	4.13362979888916
19.566650390625	125	0.4132100045681	0.39346998929977417	0.6779900193214417	3.717089891433716	4.122849941253662
19.58447265625	125	0.4493800103664398	0.4212400019168854	0.6779900193214417	3.7176499366760254	4.177249908447266
19.600341796875	127	0.4500499963760376	0.4212400019168854	0.7012050151824951	3.740220069885254	4.164490222930908
19.616455078125	127	0.4634299874305725	0.4085800051689148	0.7012050151824951	3.797790050506592	4.167069911956787
19.6319580078125	127	0.46502000093460083	0.3889800012111664	0.7012050151824951	3.744649887084961	4.185850143432617
19.649169921875	125	0.46502000093460083	0.3659600019454956	0.7138699889183044	3.7389400005340576	4.208889961242676
19.665771484375	125	0.4540500044822693	0.34132999181747437	0.7138699889183044	3.7002298831939697	4.096489906311035
19.68212890625	125	0.4536600112915039	0.34132999181747437	0.7138699889183044	3.6784400939941406	4.17710018157959
19.7000732421875	127	0.4540500044822693	0.34481000900268555	0.6926349997520447	3.7388999462127686	4.217020034790039
19.7144775390625	127	0.45438000559806824	0.3620400130748749	0.6926349997520447	3.710629940032959	4.1839799880981445
19.7305908203125	127	0.45735999941825867	0.37872999906539917	0.6926349997520447	3.72832989692688	4.18720006942749
19.7467041015625	125	0.45735999941825867	0.40184998512268066	0.6699600219726562	3.726300001144409	4.17080020904541
19.763671875	125	0.45735999941825867	0.4207000136375427	0.6699600219726562	3.7248098850250244	4.174260139465332
19.780517578125	125	0.4578000009059906	0.43105998635292053	0.6699600219726562	3.7502601146698	4.185490131378174
19.796875	125	0.4578000009059906	0.43105998635292053	0.6699600219726562	3.711319923400879	4.153090000152588
19.8135986328125	125	0.4578000009059906	0.415120005607605	0.6699600219726562	3.722790002822876	4.115960121154785
19.8294677734375	125	0.4411099851131439	0.39902999997138977	0.6699600219726562	3.7351601123809814	4.1577301025390625
19.8460693359375	125	0.4411099851131439	0.39902999997138977	0.7138599753379822	3.725860118865967	4.205190181732178
19.86181640625	125	0.45859000086784363	0.4161899983882904	0.7138599753379822	3.6873700618743896	4.150519847869873
19.878662109375	125	0.5025699734687805	0.4161899983882904	0.7138599753379822	3.8085598945617676	4.174560070037842
19.8953857421875	125	0.5025699734687805	0.40928998589515686	0.7292400002479553	3.747309923171997	4.1904802322387695
19.91259765625	125	0.5025699734687805	0.40740999579429626	0.7292400002479553	3.737809896469116	4.2336201667785645
19.9285888671875	125	0.5047199726104736	0.40740999579429626	0.7292400002479553	3.8432600498199463	4.259490013122559
19.945068359375	125	0.5054900050163269	0.41086000204086304	0.6660799980163574	3.8243300914764404	4.258910179138184
19.961669921875	125	0.5154299736022949	0.41277000308036804	0.6660799980163574	3.8336501121520996	4.235960006713867
19.9769287109375	125	0.516510009765625	0.41277000308036804	0.6660799980163574	3.9239299297332764	4.244540214538574
19.9931640625	127	0.516510009765625	0.4125800132751465	0.6944700479507446	3.865609884262085	4.275010108947754
20.01220703125	127	0.5173900127410889	0.40935999155044556	0.6944700479507446	3.909719944000244	4.259520053863525
20.0272216796875	127	0.5385100245475769	0.36487001180648804	0.6944700479507446	3.8793299198150635	4.28564977645874
20.0426025390625	125	0.5385800004005432	0.36487001180648804	0.6998599767684937	3.9018499851226807	4.295760154724121
20.0599365234375	125	0.5467900037765503	0.3833099901676178	0.6998599767684937	3.9073500633239746	4.269649982452393
20.0762939453125	125	0.5467900037765503	0.38611000776290894	0.6998599767684937	3.9098598957061768	4.253749847412109
20.09228515625	127	0.5467900037765503	0.3865399956703186	0.6805199980735779	3.903470039367676	4.267290115356445
20.1083984375	127	0.5572400093078613	0.41225001215934753	0.6805199980735779	3.8617000579833984	4.2989301681518555
20.1251220703125	127	0.5683000087738037	0.4312700033187866	0.6805199980735779	3.919219970703125	4.351769924163818
20.1416015625	125	0.5683000087738037	0.4345400035381317	0.6940799951553345	3.9693500995635986	4.341350078582764
20.1575927734375	125	0.5642499923706055	0.43472999334335327	0.6940799951553345	3.9952399730682373	4.276939868927002
20.175048828125	125	0.5577999949455261	0.4368700087070465	0.6940799951553345	3.906709909439087	4.234990119934082
20.1917724609375	125	0.556659996509552	0.4368700087070465	0.6699600219726562	3.934760093688965	4.454579830169678
20.207275390625	125	0.556659996509552	0.4358200132846832	0.6699600219726562	3.98786997795105	4.304319858551025
20.2252197265625	125	0.5620499849319458	0.4266499876976013	0.6699600219726562	3.952699899673462	4.2528300285339355
20.2421875	127	0.5620499849319458	0.4266499876976013	0.6644449830055237	3.9547300338745117	4.2993597984313965
20.2567138671875	127	0.43713998794555664	0.4434199929237366	0.6644449830055237	3.9647200107574463	4.392519950866699
20.2733154296875	127	0.28459998965263367	0.4434199929237366	0.6644449830055237	3.9664700031280518	4.327169895172119
20.290283203125	123	0.2840699851512909	0.4434199929237366	0.6793599724769592	4.008180141448975	4.429540157318115
20.3055419921875	123	0.13770000636577606	0.5071899890899658	0.6793599724769592	3.850369930267334	4.3990797996521
20.3221435546875	123	0.13583999872207642	0.5071899890899658	0.6793599724769592	3.9311399459838867	4.407470226287842
20.33837890625	127	0.13270999491214752	0.5023999810218811	0.6864700317382812	3.932539939880371	4.362289905548096
20.3555908203125	127	0.13270999491214752	0.5023999810218811	0.6864700317382812	3.917220115661621	4.323659896850586
20.371826171875	127	0.1380700021982193	0.5268200039863586	0.6864700317382812	3.9248299598693848	4.343969821929932
20.3875732421875	125	0.1380700021982193	0.5268200039863586	0.710919976234436	3.9296600818634033	4.348249912261963
20.404296875	125	0.11782000213861465	0.48107999563217163	0.710919976234436	3.833479881286621	4.2865800857543945
20.4215087890625	125	0.11782000213861465	0.48107999563217163	0.710919976234436	3.8333799839019775	4.361499786376953
20.4375	127	0.12152999639511108	0.48381999135017395	0.6469050049781799	3.8501200675964355	4.3475799560546875
20.454345703125	127	0.1441500037908554	0.4930799901485443	0.6469050049781799	3.8444600105285645	4.295199871063232
20.4715576171875	127	0.1563899964094162	0.504800021648407	0.6469050049781799	3.8310699462890625	4.3247599601745605
20.486083984375	125	0.1563899964094162	0.5109099745750427	0.6619300246238708	3.8254899978637695	4.354650020599365
20.502685546875	125	0.15078000724315643	0.5109099745750427	0.6619300246238708	3.7974801063537598	4.326039791107178
20.5218505859375	125	0.1291400045156479	0.5060499906539917	0.6619300246238708	3.8356900215148926	4.271749973297119
20.5355224609375	127	0.1291400045156479	0.5028799772262573	0.6674799919128418	3.8722100257873535	4.228109836578369
20.55224609375	127	0.1449899971485138	0.5028799772262573	0.6674799919128418	3.8266000747680664	4.236460208892822
20.5694580078125	127	0.15539999306201935	0.5039700269699097	0.6674799919128418	3.810849905014038	4.245319843292236
20.5848388671875	127	0.15539999306201935	0.5070400238037109	0.6843400001525879	3.8297500610351562	4.219449996948242
20.600830078125	127	0.14027999341487885	0.5105000138282776	0.6843400001525879	3.8058199882507324	4.22268009185791
20.6175537109375	127	0.13169999420642853	0.5105000138282776	0.6843400001525879	3.824350118637085	4.236370086669922
20.6346435546875	127	0.1230200007557869	0.5105000138282776	0.6828349828720093	3.825779914855957	4.162020206451416
20.650634765625	127	0.11151000112295151	0.5014100074768066	0.6828349828720093	3.786489963531494	4.271999835968018
20.6669921875	127	0.10818000137805939	0.5102199912071228	0.6828349828720093	3.78941011428833	4.281109809875488
20.683837890625	127	0.10818000137805939	0.4996500015258789	0.6512500047683716	3.7968199253082275	4.193900108337402
20.7008056640625	127	0.13274000585079193	0.4939599931240082	0.6512500047683716	3.734220027923584	4.115940093994141
20.71630859375	127	0.13580000400543213	0.4873499870300293	0.6512500047683716	3.7950499057769775	4.189589977264404
20.7325439453125	127	0.1364700049161911	0.4873499870300293	0.6887500286102295	3.807229995727539	4.203139781951904
20.7508544921875	127	0.1859399974346161	0.5036500096321106	0.6887500286102295	3.6566600799560547	4.053100109100342
20.7657470703125	127	0.18862000107765198	0.5097799897193909	0.6887500286102295	3.69500994682312	4.1051201820373535
20.7825927734375	125	0.18862000107765198	0.5097799897193909	0.6659500002861023	3.6442699432373047	4.113009929656982
20.79931640625	125	0.18862000107765198	0.5018200278282166	0.6659500002861023	3.6474499702453613	4.035769939422607
20.81494140625	125	0.2035900056362152	0.5018200278282166	0.6659500002861023	3.7246899604797363	4.135119915008545
20.83154296875	125	0.20777000486850739	0.5022900104522705	0.67221999168396	3.663530111312866	4.077489852905273
20.8482666015625	125	0.21403999626636505	0.526170015335083	0.67221999168396	3.691070079803467	3.998960018157959
20.8648681640625	125	0.21403999626636505	0.526170015335083	0.67221999168396	3.638390064239502	4.087220191955566
20.8809814453125	125	0.21287000179290771	0.526170015335083	0.7111999988555908	3.7252800464630127	4.087649822235107
20.8970947265625	125	0.2075600028038025	0.523639976978302	0.7111999988555908	3.6027700901031494	4.026269912719727
20.9150390625	125	0.20649999380111694	0.523639976978302	0.7111999988555908	3.6668200492858887	4.033899784088135
20.930908203125	127	0.20649999380111694	0.5210599899291992	0.6684750318527222	3.6736299991607666	4.062439918518066
20.947265625	127	0.24369999766349792	0.5167700052261353	0.6684750318527222	3.7032299041748047	3.974329948425293
20.963623046875	127	0.2579500079154968	0.5166400074958801	0.6684750318527222	3.635349988937378	4.019090175628662
20.9791259765625	127	0.2580299973487854	0.5166400074958801	0.661870002746582	3.644129991531372	4.101960182189941
20.9959716796875	127	0.26482000946998596	0.513159990310669	0.661870002746582	3.609610080718994	4.02485990524292
21.0133056640625	127	0.26482000946998596	0.5100299715995789	0.661870002746582	3.6612699031829834	4.057559967041016
21.0289306640625	123	0.2641400098800659	0.5100299715995789	0.6672599911689758	3.620300054550171	4.06289005279541
21.044677734375	123	0.26179999113082886	0.4879400134086609	0.6672599911689758	3.638000011444092	4.000840187072754
21.0615234375	123	0.251910001039505	0.48478999733924866	0.6672599911689758	3.6526501178741455	4.077980041503906
21.077880859375	127	0.2492000013589859	0.48478999733924866	0.6784650087356567	3.674570083618164	4.05633020401001
21.093994140625	127	0.24288000166416168	0.4610399901866913	0.6784650087356567	3.672149896621704	4.109010219573975
21.11083984375	127	0.24279999732971191	0.4454199969768524	0.6784650087356567	3.675570011138916	4.0825300216674805
21.1280517578125	127	0.24288000166416168	0.4454199969768524	0.6783850193023682	3.703279972076416	4.059329986572266
21.1439208984375	127	0.24279999732971191	0.4952700138092041	0.6783850193023682	3.6767499446868896	4.067669868469238
21.1610107421875	127	0.243259996175766	0.518530011177063	0.6783850193023682	3.7667500972747803	4.059909820556641
21.17724609375	127	0.24268999695777893	0.5197499990463257	0.667805016040802	3.7667698860168457	4.103280067443848
21.1927490234375	127	0.23191000521183014	0.5197499990463257	0.667805016040802	3.730220079421997	4.128640174865723
21.2095947265625	127	0.17831000685691833	0.4825400114059448	0.667805016040802	3.8386099338531494	4.097660064697266
21.225341796875	125	0.1749899983406067	0.4825400114059448	0.710919976234436	3.7353999614715576	4.111199855804443
21.2423095703125	125	0.16550999879837036	0.4934299886226654	0.710919976234436	3.766700029373169	4.131820201873779
21.259521484375	125	0.14747999608516693	0.4934299886226654	0.710919976234436	3.806349992752075	4.151589870452881
21.2767333984375	127	0.13910000026226044	0.488180011510849	0.691694974899292	3.7735700607299805	4.151440143585205
21.2916259765625	127	0.1387300044298172	0.488180011510849	0.691694974899292	3.767080068588257	4.150119781494141
21.307861328125	127	0.1387300044298172	0.5135300159454346	0.691694974899292	3.783940076828003	4.156889915466309
21.3250732421875	127	0.1415099948644638	0.5142199993133545	0.6855700016021729	3.775320053100586	4.161439895629883
21.34033203125	127	0.1460999995470047	0.5171099901199341	0.6855700016021729	3.7611300945281982	4.164979934692383
21.3572998046875	127	0.15981000661849976	0.5171099901199341	0.6855700016021729	3.7606799602508545	4.143020153045654
21.37353515625	127	0.15981000661849976	0.5171099901199341	0.6735700368881226	3.759850025177002	4.165500164031982
21.3900146484375	127	0.15546999871730804	0.4936699867248535	0.6735700368881226	3.760550022125244	4.181469917297363
21.4071044921875	127	0.15380999445915222	0.4886699914932251	0.6735700368881226	3.743069887161255	4.184010028839111
21.4227294921875	125	0.14972999691963196	0.4834800064563751	0.6890599727630615	3.776439905166626	4.180079936981201
21.4404296875	125	0.14972999691963196	0.481550008058548	0.6890599727630615	3.7161600589752197	4.180610179901123
21.45703125	125	0.14827999472618103	0.46634000539779663	0.6890599727630615	3.777290105819702	4.183539867401123
21.4722900390625	125	0.14827999472618103	0.46634000539779663	0.7050099968910217	3.7271499633789062	4.179570198059082
21.4898681640625	125	0.14827999472618103	0.5048099756240845	0.7050099968910217	3.742259979248047	4.164000034332275
21.5069580078125	125	0.1857299953699112	0.5105999708175659	0.7050099968910217	3.7695200443267822	4.256589889526367
21.52197265625	127	0.18692000210285187	0.5133500099182129	0.6678000092506409	3.785029888153076	4.276470184326172
21.538330078125	127	0.28345999121665955	0.5145099759101868	0.6678000092506409	3.739500045776367	4.166759967803955
21.5560302734375	127	0.293069988489151	0.5330299735069275	0.6678000092506409	3.7866299152374268	4.159510135650635
21.5711669921875	123	0.293069988489151	0.5356799960136414	0.6558899879455566	3.7758901119232178	4.173630237579346
21.587646484375	123	0.28527000546455383	0.5356799960136414	0.6558899879455566	3.768889904022217	4.198999881744385
21.603271484375	123	0.28251999616622925	0.5216699838638306	0.6558899879455566	3.845870018005371	4.186500072479248
21.62060546875	127	0.28251999616622925	0.5190899968147278	0.669564962387085	3.815459966659546	4.218609809875488
21.636962890625	127	0.2907800078392029	0.5190899968147278	0.669564962387085	3.780829906463623	4.276589870452881
21.6529541015625	127	0.3013499975204468	0.5301799774169922	0.669564962387085	3.8349099159240723	4.238279819488525
21.669677734375	127	0.3013499975204468	0.5301799774169922	0.6767749786376953	3.814729928970337	4.172249794006348
21.6865234375	127	0.29861000180244446	0.5204899907112122	0.6767749786376953	3.845249891281128	4.19005012512207
21.7025146484375	127	0.261029988527298	0.5056399703025818	0.6767749786376953	3.9339799880981445	4.193130016326904
21.718994140625	123	0.261029988527298	0.5056399703025818	0.6665599942207336	3.998189926147461	4.197770118713379
21.7353515625	123	0.26190000772476196	0.5144799947738647	0.6665599942207336	3.82846999168396	4.164159774780273
21.751220703125	123	0.2775700092315674	0.5226799845695496	0.6665599942207336	3.937469959259033	4.205239772796631
21.7679443359375	121	0.28075000643730164	0.5236899852752686	0	3.8645200729370117	4.141769886016846
21.7840576171875	121	0.28181999921798706	0.5236899852752686	0	3.9325199127197266	4.179500102996826
21.801025390625	121	0.29407998919487	0.5358700156211853	0	3.8787100315093994	4.187220096588135
21.8175048828125	127	0.29407998919487	0.5358700156211853	0.6828950047492981	3.8896799087524414	4.194079875946045
21.834716796875	127	0.28929999470710754	0.5205199718475342	0.6828950047492981	3.8904600143432617	4.1945600509643555
21.849853515625	127	0.28929999470710754	0.5205199718475342	0.6828950047492981	3.9012300968170166	4.218520164489746
21.86669921875	127	0.29214999079704285	0.5318099856376648	0.6828950047492981	3.9391000270843506	4.242670059204102
21.88330078125	127	0.2930600047111511	0.5363900065422058	0.6828950047492981	3.9389400482177734	4.204730033874512
21.8994140625	127	0.3045099973678589	0.5363900065422058	0.6828950047492981	3.9642999172210693	4.250360012054443
21.9151611328125	121	0.3045099973678589	0.5354800224304199	0	3.917109966278076	4.240520000457764
21.9317626953125	121	0.29089999198913574	0.511650025844574	0	3.9164299964904785	4.209129810333252
21.948486328125	121	0.2630000114440918	0.4882499873638153	0	3.8931798934936523	4.269430160522461
21.9644775390625	127	0.2630000114440918	0.48559001088142395	0.6751949787139893	3.9417800903320312	4.285970211029053
21.98095703125	127	0.2766200006008148	0.48559001088142395	0.6751949787139893	3.8787500858306885	4.211080074310303
21.998046875	127	0.2799200117588043	0.49303001165390015	0.6751949787139893	3.939729928970337	4.187679767608643
22.013916015625	123	0.28244999051094055	0.5021299719810486	0.6793599724769592	3.925689935684204	4.225979804992676
22.03125	123	0.3020699918270111	0.5087900161743164	0.6793599724769592	3.788219928741455	4.243800163269043
22.048583984375	123	0.3020699918270111	0.5138800144195557	0.6793599724769592	3.8523600101470947	4.226039886474609
22.06591796875	127	0.3020699918270111	0.5138800144195557	0.676164984703064	3.827199935913086	4.225220203399658
22.0809326171875	127	0.30970001220703125	0.5131199955940247	0.676164984703064	3.7958199977874756	4.192240238189697
22.097412109375	127	0.31189000606536865	0.5131199955940247	0.676164984703064	3.8150899410247803	4.159110069274902
22.11376953125	123	0.31189000606536865	0.5107300281524658	0.6793599724769592	3.926300048828125	4.159649848937988
22.12939453125	123	0.3128899931907654	0.4880799949169159	0.6793599724769592	3.730600118637085	4.110310077667236
22.14599609375	123	0.3128899931907654	0.48238998651504517	0.6793599724769592	3.977410078048706	4.160359859466553
22.16162109375	127	0.3101300001144409	0.48238998651504517	0.6876000165939331	3.977989912033081	4.183589935302734
22.1785888671875	127	0.2988100051879883	0.5003100037574768	0.6876000165939331	3.859989881515503	4.166200160980225
22.196533203125	127	0.2988100051879883	0.5096099972724915	0.6876000165939331	3.7731399536132812	4.157440185546875
22.211181640625	127	0.2988100051879883	0.5096099972724915	0.6876000165939331	3.744999885559082	4.181180000305176
22.2275390625	127	0.2988100051879883	0.5143600106239319	0.6876000165939331	3.766930103302002	4.136760234832764
22.244873046875	127	0.29993000626564026	0.5227100253105164	0.6876000165939331	3.7870500087738037	4.1745100021362305
22.2606201171875	123	0.29993000626564026	0.5227100253105164	0.6793599724769592	3.7789299488067627	4.148920059204102
22.2763671875	123	0.3128199875354767	0.4836600124835968	0.6793599724769592	3.8319900035858154	4.2376298904418945
22.2955322265625	123	0.31325000524520874	0.4836600124835968	0.6793599724769592	3.811199903488159	4.22307014465332
22.3106689453125	127	0.3128199875354767	0.4867500066757202	0.6837899684906006	3.8645899295806885	4.275680065155029
22.3275146484375	127	0.3108299970626831	0.4867500066757202	0.6837899684906006	3.886579990386963	4.214580059051514
22.342529296875	127	0.3108299970626831	0.49268999695777893	0.6837899684906006	3.9045300483703613	4.264659881591797
22.359375	127	0.31363001465797424	0.49268999695777893	0.6597349643707275	3.918109893798828	4.282299995422363
22.3759765625	127	0.31363001465797424	0.49790000915527344	0.6597349643707275	3.882040023803711	4.2941999435424805
22.39306640625	127	0.3134399950504303	0.49790000915527344	0.6597349643707275	4.0064802169799805	4.28987979888916
22.4102783203125	125	0.3134399950504303	0.4916999936103821	0.6635299921035767	3.9778599739074707	4.329659938812256
22.425048828125	125	0.3105199933052063	0.4916999936103821	0.6635299921035767	3.911259889602661	4.3105998039245605
22.4417724609375	125	0.30169999599456787	0.4979900121688843	0.6635299921035767	3.9675800800323486	4.384079933166504
22.457763671875	127	0.30169999599456787	0.4979900121688843	0.7008799910545349	3.915450096130371	4.339799880981445
22.474365234375	127	0.33917000889778137	0.4774099886417389	0.7008799910545349	3.937920093536377	4.385819911956787
22.49169921875	127	0.37428000569343567	0.47185999155044556	0.7008799910545349	3.9442598819732666	4.393599987030029
22.50732421875	123	0.3743300139904022	0.47172001004219055	0.6658099889755249	3.9625699520111084	4.373280048370361
22.5245361328125	123	0.3866100013256073	0.4648900032043457	0.6658099889755249	3.8944499492645264	4.38932991027832
22.5404052734375	123	0.3979099988937378	0.4648900032043457	0.6658099889755249	3.973750114440918	4.453619956970215
22.5574951171875	125	0.399509996175766	0.4648900032043457	0.6630799770355225	4.077400207519531	4.36870002746582
22.5748291015625	125	0.399509996175766	0.4741699993610382	0.6630799770355225	3.9293100833892822	4.366199970245361
22.590087890625	125	0.39893001317977905	0.49340999126434326	0.6630799770355225	3.941689968109131	4.3898701667785645
22.6055908203125	125	0.39722999930381775	0.49340999126434326	0.6643199920654297	3.956350088119507	4.377049922943115
22.622802734375	125	0.39893001317977905	0.49434998631477356	0.6643199920654297	4.023890018463135	4.2995100021362305
22.6390380859375	125	0.39893999695777893	0.4913400113582611	0.6643199920654297	4.020430088043213	4.529709815979004
22.6546630859375	125	0.39893999695777893	0.4929400086402893	0.6986899971961975	4.010739803314209	4.372300148010254
22.6712646484375	125	0.3922800123691559	0.4913400113582611	0.6986899971961975	3.988420009613037	4.329649925231934
22.6878662109375	125	0.3905999958515167	0.48058000206947327	0.6986899971961975	4.00206995010376	4.345250129699707
22.7044677734375	125	0.3905999958515167	0.47450000047683716	0.6986899971961975	4.008120059967041	4.345190048217773
22.7213134765625	125	0.39271000027656555	0.47238999605178833	0.6986899971961975	4.018710136413574	4.344580173492432
22.7381591796875	125	0.3927600085735321	0.47238999605178833	0.6986899971961975	3.9594099521636963	4.428760051727295
22.75341796875	125	0.3927600085735321	0.47369998693466187	0.6643199920654297	3.9580299854278564	4.3713698387146
22.769775390625	125	0.4091799855232239	0.47380000352859497	0.6643199920654297	3.912600040435791	4.321609973907471
22.787353515625	125	0.40992000699043274	0.4769499897956848	0.6643199920654297	3.958169937133789	4.3431501388549805
22.803466796875	125	0.4108400046825409	0.4769499897956848	0.7138699889183044	3.990180015563965	4.362820148468018
22.8203125	125	0.4108400046825409	0.4909600019454956	0.7138699889183044	3.958739995956421	4.366089820861816
22.8369140625	125	0.3976399898529053	0.5417299866676331	0.7138699889183044	3.8572299480438232	4.37076997756958
22.8524169921875	125	0.39590999484062195	0.5443599820137024	0.6630799770355225	3.90024995803833	4.367859840393066
22.8692626953125	125	0.3928599953651428	0.5417299866676331	0.6630799770355225	3.8814098834991455	4.382689952850342
22.8856201171875	125	0.3928599953651428	0.5149800181388855	0.6630799770355225	3.949460029602051	4.384439945220947
22.902099609375	127	0.3947100043296814	0.5149800181388855	0.6810349822044373	3.954010009765625	4.377890110015869
22.918212890625	127	0.396450012922287	0.5149800181388855	0.6810349822044373	4.040999889373779	4.352350234985352
22.9349365234375	127	0.3985599875450134	0.5036399960517883	0.6810349822044373	3.942610025405884	4.42165994644165
22.950439453125	127	0.3985599875450134	0.4978800117969513	0.6917549967765808	3.954430103302002	4.4096198081970215
22.966552734375	127	0.39632999897003174	0.4978800117969513	0.6917549967765808	3.9109699726104736	4.366139888763428
22.9837646484375	127	0.38944000005722046	0.490200012922287	0.6917549967765808	4.19251012802124	4.42057991027832
23.000244140625	127	0.38543999195098877	0.490200012922287	0.7057850360870361	3.9548699855804443	4.368969917297363
23.01708984375	127	0.3680399954319	0.48917001485824585	0.7057850360870361	3.9305200576782227	4.357289791107178
23.0325927734375	127	0.3678799867630005	0.4865399897098541	0.7057850360870361	3.9467198848724365	4.401450157165527
23.0504150390625	127	0.3680399954319	0.4865399897098541	0.6970000267028809	3.9483799934387207	4.450689792633057
23.066650390625	127	0.37042000889778137	0.4738900065422058	0.6970000267028809	4.072979927062988	4.394189834594727
23.083251953125	127	0.37042000889778137	0.47115999460220337	0.6970000267028809	3.9827799797058105	4.403840065002441
23.1011962890625	127	0.37042000889778137	0.4738900065422058	0.7058299779891968	3.924649953842163	4.3859100341796875
23.1165771484375	127	0.3795599937438965	0.47115999460220337	0.7058299779891968	3.958169937133789	4.3702898025512695
23.1322021484375	127	0.4095799922943115	0.47947001457214355	0.7058299779891968	3.9583499431610107	4.460209846496582
23.1475830078125	125	0.4124000072479248	0.47947001457214355	0.6543300151824951	3.941999912261963	4.420829772949219
23.164306640625	125	0.49086999893188477	0.49281999468803406	0.6543300151824951	3.882240056991577	4.359189987182617
23.1806640625	125	0.5045199990272522	0.49759000539779663	0.6543300151824951	3.8747000694274902	4.369890213012695
23.197509765625	125	0.5059900283813477	0.5031899809837341	0.7138599753379822	3.9628000259399414	4.378009796142578
23.2139892578125	125	0.5059900283813477	0.5031899809837341	0.7138599753379822	3.914760112762451	4.311240196228027
23.23046875	125	0.4867100119590759	0.49818000197410583	0.7138599753379822	3.9187800884246826	4.391300201416016
23.2467041015625	127	0.4849900007247925	0.489300012588501	0.6796549558639526	3.9591898918151855	4.352019786834717
23.2633056640625	127	0.4815399944782257	0.489300012588501	0.6796549558639526	3.9849400520324707	4.36821985244751
23.2802734375	127	0.4815399944782257	0.5000900030136108	0.6796549558639526	3.985340118408203	4.390140056610107
23.2962646484375	127	0.4820699989795685	0.5011399984359741	0.7021899819374084	3.9980499744415283	4.367549896240234
23.3123779296875	127	0.5070000290870667	0.5000900030136108	0.7021899819374084	3.969219923019409	4.345970153808594
23.328369140625	127	0.5092300176620483	0.4911400079727173	0.7021899819374084	3.989419937133789	4.368480205535889
23.345947265625	127	0.5092300176620483	0.4855400025844574	0.7021899819374084	3.9794600009918213	4.343820095062256
23.3624267578125	127	0.5092300176620483	0.47117000818252563	0.7021899819374084	3.9173500537872314	4.326479911804199
23.3792724609375	127	0.5422000288963318	0.4587700068950653	0.7021899819374084	3.9776899814605713	4.373779773712158
23.3951416015625	127	0.5423499941825867	0.45124998688697815	0.719635009765625	3.9679501056671143	4.380849838256836
23.4112548828125	127	0.5512700080871582	0.45124998688697815	0.719635009765625	3.9927101135253906	4.355000019073486
23.42724609375	127	0.5655199885368347	0.4535300135612488	0.719635009765625	3.959589958190918	4.415430068969727
23.4442138671875	127	0.5655199885368347	0.46208998560905457	0.6705950498580933	3.9413599967956543	4.357860088348389
23.4598388671875	127	0.5325800180435181	0.48833999037742615	0.6705950498580933	3.922060012817383	4.35761022567749
23.4769287109375	127	0.5225200057029724	0.4961099922657013	0.6705950498580933	3.9878900051116943	4.381070137023926
23.492919921875	127	0.5225200057029724	0.48833999037742615	0.6860550045967102	3.9470200538635254	4.362090110778809
23.509521484375	127	0.5371699929237366	0.4724099934101105	0.6860550045967102	3.967940092086792	4.366970062255859
23.5260009765625	127	0.5444599986076355	0.46274998784065247	0.6860550045967102	3.976069927215576	4.381120204925537
23.541748046875	125	0.5455999970436096	0.46274998784065247	0.6954600214958191	3.9635798931121826	4.382669925689697
23.55859375	125	0.5640100240707397	0.4682900011539459	0.6954600214958191	3.9297499656677246	4.364620208740234
23.575439453125	125	0.574940025806427	0.48956000804901123	0.6954600214958191	4.011620044708252	4.365019798278809
23.591552734375	127	0.5749499797821045	0.48956000804901123	0.6929600238800049	3.942189931869507	4.389790058135986
23.6087646484375	127	0.6481900215148926	0.47516000270843506	0.6929600238800049	3.8563199043273926	4.367889881134033
23.6268310546875	127	0.6499699950218201	0.4632900059223175	0.6929600238800049	3.8831300735473633	4.333789825439453
23.6407470703125	125	0.6499699950218201	0.4632900059223175	0.688539981842041	3.864419937133789	4.390850067138672
23.6573486328125	125	0.663320004940033	0.46345001459121704	0.688539981842041	3.8236498832702637	4.29109001159668
23.6746826171875	125	0.663320004940033	0.47422000765800476	0.688539981842041	3.8256399631500244	4.237110137939453
23.6900634765625	127	0.6617299914360046	0.47699999809265137	0.6710050106048584	3.836319923400879	4.32588005065918
23.7069091796875	127	0.6589599847793579	0.5008299946784973	0.6710050106048584	3.7626700401306152	4.2486701011657715
23.72314453125	127	0.6569600105285645	0.508430004119873	0.6710050106048584	3.727220058441162	4.217840194702148
23.7392578125	127	0.6589599847793579	0.508430004119873	0.7037950158119202	3.7776100635528564	4.231949806213379
23.7559814453125	127	0.6569600105285645	0.4701800048351288	0.7037950158119202	3.6754300594329834	4.136020183563232
23.7718505859375	127	0.6498100161552429	0.46077001094818115	0.7037950158119202	3.740449905395508	4.205659866333008
23.7890625	127	0.6498100161552429	0.46077001094818115	0.685034990310669	3.689160108566284	4.136509895324707
23.8055419921875	127	0.6502199769020081	0.5322999954223633	0.685034990310669	3.638129949569702	4.119800090789795
23.8212890625	127	0.6639999747276306	0.535040020942688	0.685034990310669	3.643280029296875	4.1496901512146
23.838623046875	127	0.6639999747276306	0.535040020942688	0.6689350008964539	3.6098599433898926	4.1038899421691895
23.855712890625	127	0.649150013923645	0.5415899753570557	0.6689350008964539	3.642090082168579	4.075829982757568
23.87060546875	127	0.6427599787712097	0.549049973487854	0.6689350008964539	3.5741100311279297	4.088809967041016
23.88720703125	127	0.6427599787712097	0.549049973487854	0.6881999969482422	3.611269950866699	4.097509860992432
23.9044189453125	127	0.7004899978637695	0.534089982509613	0.6881999969482422	3.623430013656616	4.065400123596191
23.9232177734375	127	0.7008399963378906	0.5339400172233582	0.6881999969482422	3.759850025177002	4.058969974517822
23.9366455078125	127	0.7021300196647644	0.534089982509613	0.6691650152206421	3.718169927597046	4.067309856414795
23.952392578125	127	0.7127100229263306	0.5413699746131897	0.6691650152206421	3.722330093383789	4.113639831542969
23.9696044921875	127	0.7148600220680237	0.5489400029182434	0.6691650152206421	3.7548298835754395	4.198160171508789
23.9859619140625	127	0.7166600227355957	0.550029993057251	0.7071900367736816	3.6882998943328857	4.19173002243042
24.00146484375	127	0.7236800193786621	0.5489400029182434	0.7071900367736816	3.686929941177368	4.181600093841553
24.0181884765625	127	0.7257300019264221	0.5432199835777283	0.7071900367736816	3.717400074005127	4.213990211486816
24.0355224609375	127	0.727869987487793	0.5342299938201904	0.7071900367736816	3.719980001449585	4.205999851226807
24.052490234375	127	0.7308899760246277	0.5116999745368958	0.7071900367736816	3.732300043106079	4.2690300941467285
24.067626953125	127	0.7310500144958496	0.5005599856376648	0.7071900367736816	3.775589942932129	4.220459938049316
24.0845947265625	127	0.7310500144958496	0.5005599856376648	0.7084050178527832	3.7207000255584717	4.254819869995117
24.10205078125	127	0.7742999792098999	0.516569972038269	0.7084050178527832	3.793649911880493	4.255879878997803
24.1170654296875	127	0.7742999792098999	0.5186899900436401	0.7084050178527832	3.858609914779663	4.289279937744141
24.1346435546875	127	0.7720800042152405	0.516569972038269	0.6854100227355957	3.896859884262085	4.275060176849365
24.1517333984375	127	0.7673500180244446	0.5193399786949158	0.6854100227355957	3.959280014038086	4.299260139465332
24.1666259765625	127	0.7645400166511536	0.5302500128746033	0.6854100227355957	3.894850015640259	4.311699867248535
24.1829833984375	127	0.7588000297546387	0.5331500172615051	0.656440019607544	3.906440019607544	4.266250133514404
24.1990966796875	127	0.7588000297546387	0.5405700206756592	0.656440019607544	3.8912999629974365	4.326089859008789
24.2158203125	127	0.7570899724960327	0.5422300100326538	0.656440019607544	3.932990074157715	4.320429801940918
24.232666015625	127	0.7601000070571899	0.5439299941062927	0.6719399690628052	3.930759906768799	4.326590061187744
24.2486572265625	127	0.7618100047111511	0.5476099848747253	0.6719399690628052	3.9170899391174316	4.373499870300293
24.2657470703125	127	0.7676200270652771	0.5573499798774719	0.6719399690628052	3.883120059967041	4.383769989013672
24.2816162109375	123	0.7676200270652771	0.5573499798774719	0.6517699956893921	3.9873299598693848	4.414150238037109
24.2979736328125	123	0.7670199871063232	0.5443199872970581	0.6517699956893921	3.935309886932373	4.408269882202148
24.3138427734375	123	0.7670199871063232	0.540090024471283	0.6517699956893921	3.910449981689453	4.427120208740234
24.3304443359375	123	0.7726100087165833	0.5437999963760376	0.7078099846839905	4.090469837188721	4.421110153198242
24.347412109375	123	0.8539699912071228	0.5339199900627136	0.7078099846839905	3.977449893951416	4.402180194854736
24.364990234375	123	0.8802099823951721	0.5187900066375732	0.7078099846839905	3.9347500801086426	4.42779016494751
24.37939453125	123	0.8802099823951721	0.5159299969673157	0.6577399969100952	3.983419895172119	4.406680107116699
24.3970947265625	123	0.8677099943161011	0.5187900066375732	0.6577399969100952	3.9376399517059326	4.396279811859131
24.41357421875	123	0.8672999739646912	0.5201699733734131	0.6577399969100952	3.972179889678955	4.423649787902832
24.430419921875	123	0.8586599826812744	0.5311300158500671	0.6577399969100952	3.9680099487304688	4.421529769897461
24.446044921875	123	0.8586599826812744	0.5311300158500671	0.6577399969100952	3.957319974899292	4.420209884643555
24.46240234375	123	0.8666800260543823	0.520039975643158	0.6577399969100952	4.034870147705078	4.3912200927734375
24.478271484375	123	0.8666800260543823	0.520039975643158	0.6767600178718567	3.9758899211883545	4.377389907836914
24.494873046875	123	0.8666800260543823	0.520039975643158	0.6767600178718567	3.9330101013183594	4.339469909667969
24.5115966796875	123	0.8535199761390686	0.5372599959373474	0.6767600178718567	3.932689905166626	4.443860054016113
24.527587890625	127	0.8535199761390686	0.5372599959373474	0.6790450215339661	3.9315500259399414	4.451469898223877
24.544189453125	127	0.8736799955368042	0.5372599959373474	0.6790450215339661	3.9791600704193115	4.330749988555908
24.56103515625	127	0.8752300143241882	0.5354800224304199	0.6790450215339661	3.941800117492676	4.340449810028076
24.57763671875	127	0.879859983921051	0.5299500226974487	0.6921600103378296	3.8800199031829834	4.372340202331543
24.5941162109375	127	0.888480007648468	0.5266500115394592	0.6921600103378296	3.9942400455474854	4.29709005355835
24.6114501953125	127	0.8901600241661072	0.5266500115394592	0.6921600103378296	4.092140197753906	4.344359874725342
24.6275634765625	127	0.8902599811553955	0.5285999774932861	0.6553549766540527	4.008860111236572	4.3528900146484375
24.6422119140625	127	0.8901600241661072	0.5318199992179871	0.6553549766540527	4.025740146636963	4.324850082397461
24.6605224609375	127	0.8736699819564819	0.5526999831199646	0.6553549766540527	4.009789943695068	4.362639904022217
24.67578125	127	0.869920015335083	0.5569900274276733	0.6723700165748596	4.001460075378418	4.3615498542785645
24.6920166015625	127	0.8670300245285034	0.5586000084877014	0.6723700165748596	4.015110015869141	4.367020130157471
24.7088623046875	127	0.8670300245285034	0.5586000084877014	0.6723700165748596	4.026830196380615	4.382649898529053
24.725830078125	127	0.8740599751472473	0.5577800273895264	0.6922249794006348	3.940619945526123	4.361879825592041
24.7415771484375	127	0.8740599751472473	0.5518900156021118	0.6922249794006348	3.926330089569092	4.305309772491455
24.7576904296875	127	0.86558997631073	0.5329999923706055	0.6922249794006348	4.0515899658203125	4.332359790802002
24.7745361328125	127	0.86558997631073	0.5319200158119202	0.6670249700546265	4.043600082397461	4.331779956817627
24.790771484375	127	0.8738800287246704	0.5311700105667114	0.6670249700546265	4.0307297706604	4.329880237579346
24.806884765625	127	0.8883000016212463	0.5223299860954285	0.6670249700546265	4.031149864196777	4.32889986038208
24.823486328125	127	0.8883000016212463	0.5223299860954285	0.6510300040245056	4.011539936065674	4.357920169830322
24.8411865234375	127	0.8271499872207642	0.5223299860954285	0.6510300040245056	3.8973400592803955	4.3272600173950195
24.8575439453125	127	0.8132500052452087	0.5225499868392944	0.6510300040245056	4.024499893188477	4.360290050506592
24.8739013671875	127	0.8132500052452087	0.5201600193977356	0.6628199815750122	3.9924800395965576	4.372049808502197
24.891357421875	127	0.840719997882843	0.5093500018119812	0.6628199815750122	3.9481499195098877	4.296420097351074
24.9058837890625	127	0.8412299752235413	0.5044299960136414	0.6628199815750122	3.9574599266052246	4.327390193939209
24.922119140625	127	0.840719997882843	0.5044299960136414	0.6645100116729736	3.9604899883270264	4.331920146942139
24.9384765625	127	0.8459299802780151	0.5051699876785278	0.6645100116729736	4.020840167999268	4.244679927825928
24.955078125	127	0.8592299818992615	0.5326600074768066	0.6645100116729736	3.974900007247925	4.275290012359619
24.971435546875	123	0.8592299818992615	0.5349100232124329	0.6732500195503235	3.933690071105957	4.290679931640625
24.9879150390625	123	0.8422099947929382	0.5358499884605408	0.6732500195503235	3.972520112991333	4.2292799949646
25.0048828125	123	0.8265100121498108	0.5522900223731995	0.6732500195503235	3.874690055847168	4.270639896392822
25.020751953125	127	0.8245999813079834	0.5522900223731995	0.6791700124740601	3.817699909210205	4.285210132598877
25.0367431640625	127	0.578000009059906	0.5459100008010864	0.6791700124740601	3.796070098876953	4.338759899139404
25.0533447265625	127	0.42882999777793884	0.5407099723815918	0.6791700124740601	3.7380599975585938	4.33351993560791
25.070068359375	125	0.4275299906730652	0.5459100008010864	0.7087000012397766	3.775710105895996	4.314849853515625
25.0867919921875	125	0.1683499962091446	0.5741900205612183	0.7087000012397766	3.7806899547576904	4.240819931030273
25.10302734375	125	0.1145699992775917	0.5782099962234497	0.7087000012397766	3.7725698947906494	4.329919815063477
25.1197509765625	125	0.11016999930143356	0.5782099962234497	0.7047100067138672	3.846169948577881	4.312779903411865
25.13671875	125	0.10769999772310257	0.6208299994468689	0.7047100067138672	3.792479991912842	4.380670070648193
25.152099609375	125	0.10723999887704849	0.6551300287246704	0.7047100067138672	3.8401401042938232	4.4671101570129395
25.1688232421875	123	0.10723999887704849	0.6551300287246704	0.6718299984931946	3.7801599502563477	4.418710231781006
25.185302734375	123	0.10569000244140625	0.6325600147247314	0.6718299984931946	3.847249984741211	4.404359817504883
25.201416015625	123	0.09619999676942825	0.608519971370697	0.6718299984931946	3.851670026779175	4.425320148468018
25.2178955078125	127	0.09348999708890915	0.6070799827575684	0.6703000068664551	3.806720018386841	4.368179798126221
25.23388671875	127	0.08639000356197357	0.6070799827575684	0.6703000068664551	3.7705700397491455	4.458489894866943
25.25048828125	127	0.08639000356197357	0.6274300217628479	0.6703000068664551	3.8695600032806396	4.455470085144043
25.26708984375	127	0.0812700018286705	0.6274300217628479	0.6675399541854858	3.8718600273132324	4.407080173492432
25.283203125	127	0.06515999883413315	0.6316800117492676	0.6675399541854858	3.890120029449463	4.4834699630737305
25.300048828125	127	0.04853000119328499	0.6431800127029419	0.6675399541854858	3.978100061416626	4.441410064697266
25.3167724609375	127	0.04853000119328499	0.6431800127029419	0.6720750331878662	3.964970111846924	4.451900005340576
25.332763671875	127	0.07361000031232834	0.6431800127029419	0.6720750331878662	3.9532999992370605	4.431039810180664
25.3497314453125	127	0.08229999989271164	0.6436200141906738	0.6720750331878662	3.9999799728393555	4.4417500495910645
25.3653564453125	127	0.08229999989271164	0.6436200141906738	0.6609050035476685	3.9852800369262695	4.493229866027832
25.3818359375	127	0.06373000144958496	0.6275799870491028	0.6609050035476685	4.005929946899414	4.4896697998046875
25.3983154296875	127	0.05829999968409538	0.6240800023078918	0.6609050035476685	3.9868099689483643	4.4700398445129395
25.415283203125	127	0.0532200001180172	0.6203699707984924	0.6569700241088867	3.8595199584960938	4.428410053253174
25.431640625	127	0.05829999968409538	0.6230800151824951	0.6569700241088867	3.834429979324341	4.437129974365234
25.448486328125	127	0.07714000344276428	0.6230800151824951	0.6569700241088867	3.905090093612671	4.376160144805908
25.464599609375	127	0.07714000344276428	0.6230800151824951	0.6770600080490112	3.9000298976898193	4.379740238189697
25.4805908203125	127	0.08231999725103378	0.6351400017738342	0.6770600080490112	3.867840051651001	4.297249794006348
25.497802734375	127	0.08231999725103378	0.6351400017738342	0.6770600080490112	3.887350082397461	4.373760223388672
25.513916015625	123	0.07530999928712845	0.6294400095939636	0.6519299745559692	3.893049955368042	4.3737897872924805
25.5306396484375	123	0.06561999768018723	0.6076400279998779	0.6519299745559692	3.7866899967193604	4.269800186157227
25.547607421875	123	0.06249000132083893	0.5952200293540955	0.6519299745559692	3.884200096130371	4.366680145263672
25.563232421875	123	0.06249000132083893	0.5952200293540955	0.6519299745559692	3.9606199264526367	4.246650218963623
25.5802001953125	123	0.06106000021100044	0.5987499952316284	0.6519299745559692	3.848910093307495	4.257160186767578
25.5963134765625	123	0.06106000021100044	0.5987499952316284	0.6519299745559692	3.8396799564361572	4.272039890289307
25.61376953125	123	0.06106000021100044	0.5987499952316284	0.6519399881362915	3.8832600116729736	4.27524995803833
25.63134765625	123	0.055980000644922256	0.6318100094795227	0.6519399881362915	3.8777899742126465	4.17726993560791
25.645751953125	123	0.0538799986243248	0.6318100094795227	0.6519399881362915	3.847559928894043	4.184840202331543
25.662109375	123	0.0538799986243248	0.6318100094795227	0.6519299745559692	3.901289939880371	4.259809970855713
25.6790771484375	123	0.0538799986243248	0.6207600235939026	0.6519299745559692	3.8446199893951416	4.160729885101318
25.6949462890625	123	0.14279000461101532	0.6101899743080139	0.6519299745559692	3.761280059814453	4.119200229644775
25.7117919921875	123	0.14279000461101532	0.6101899743080139	0.6752200126647949	3.7922699451446533	4.13601016998291
25.7274169921875	123	0.14279000461101532	0.6101899743080139	0.6752200126647949	3.802030086517334	4.099440097808838
25.743408203125	123	0.15477000176906586	0.6054400205612183	0.6752200126647949	3.8594799041748047	4.115499973297119
25.761962890625	127	0.15618999302387238	0.6054400205612183	0.6722699999809265	3.8451900482177734	4.091519832611084
25.777587890625	127	0.15618999302387238	0.6085000038146973	0.6722699999809265	3.8677101135253906	4.086870193481445
25.792724609375	127	0.15445999801158905	0.6085000038146973	0.6722699999809265	3.88211989402771	4.092750072479248
25.8094482421875	121	0.15445999801158905	0.6085000038146973	0	3.865799903869629	4.104650020599365
25.827392578125	121	0.1616699993610382	0.6134399771690369	0	3.8020401000976562	4.139100074768066
25.8428955078125	121	0.1616699993610382	0.6134399771690369	0	3.838479995727539	4.157660007476807
25.859619140625	127	0.16068999469280243	0.6134399771690369	0.6547750234603882	3.8218300342559814	4.101620197296143
25.8760986328125	127	0.15839999914169312	0.611549973487854	0.6547750234603882	3.7633800506591797	4.115769863128662
25.8919677734375	127	0.16003000736236572	0.6074399948120117	0.6547750234603882	3.800869941711426	4.160099983215332
25.9090576171875	127	0.16003000736236572	0.5982199907302856	0.6547150015830994	3.7962000370025635	4.152569770812988
25.9239501953125	127	0.17529000341892242	0.5777400135993958	0.6547150015830994	3.781320095062256	4.189799785614014
25.94189453125	127	0.19616000354290009	0.5745199918746948	0.6547150015830994	3.8634400367736816	4.1600799560546875
25.95751953125	127	0.19616000354290009	0.5745199918746948	0.6703250408172607	3.8456199169158936	4.165299892425537
25.9742431640625	127	0.19616000354290009	0.5816599726676941	0.6703250408172607	3.816540002822876	4.185229778289795
25.9901123046875	127	0.17735999822616577	0.5816599726676941	0.6703250408172607	3.8756299018859863	4.239950180053711
26.0079345703125	127	0.17735999822616577	0.5776900053024292	0.7063100337982178	3.8541901111602783	4.201889991760254
26.0230712890625	127	0.17128999531269073	0.5669100284576416	0.7063100337982178	3.9322500228881836	4.256969928741455
26.0408935546875	127	0.1559399962425232	0.5564699769020081	0.7063100337982178	3.953550100326538	4.284639835357666
26.0565185546875	127	0.15282000601291656	0.5564699769020081	0.6709449887275696	3.9057700634002686	4.3042402267456055
26.0736083984375	127	0.15282000601291656	0.5665500164031982	0.6709449887275696	3.882430076599121	4.276770114898682
26.0904541015625	127	0.16498999297618866	0.5913400053977966	0.6709449887275696	4.000050067901611	4.337200164794922
26.107177734375	127	0.17307999730110168	0.5984799861907959	0.6761200428009033	4.001689910888672	4.394390106201172
26.1219482421875	127	0.18580999970436096	0.6291800141334534	0.6761200428009033	3.95917010307312	4.329579830169678
26.1397705078125	127	0.18580999970436096	0.6466699838638306	0.6761200428009033	4.028069972991943	4.349890232086182
26.15673828125	125	0.18388999998569489	0.6466699838638306	0.637660026550293	4.0654802322387695	4.355500221252441
26.1719970703125	125	0.18388999998569489	0.6398800015449524	0.637660026550293	3.996259927749634	4.369470119476318
26.1875	125	0.21772000193595886	0.6398800015449524	0.637660026550293	4.111790180206299	4.449729919433594
26.206298828125	127	0.2252800017595291	0.6398800015449524	0.6561049818992615	4.076129913330078	4.435840129852295
26.2198486328125	127	0.27379998564720154	0.638670027256012	0.6561049818992615	4.101059913635254	4.444990158081055
26.2364501953125	127	0.27379998564720154	0.6377300024032593	0.6561049818992615	4.101039886474609	4.480050086975098
26.2530517578125	125	0.27379998564720154	0.6335899829864502	0.6929500102996826	4.0902099609375	4.481550216674805
26.269775390625	125	0.2751699984073639	0.5947499871253967	0.6929500102996826	4.0346999168396	4.521679878234863
26.28564453125	125	0.2751699984073639	0.5579400062561035	0.6929500102996826	4.087790012359619	4.547249794006348
26.3018798828125	125	0.27140000462532043	0.5579400062561035	0.6630799770355225	4.114009857177734	4.510690212249756
26.3184814453125	125	0.26607000827789307	0.5677300095558167	0.6630799770355225	4.135159969329834	4.504720211029053
26.3353271484375	125	0.26517000794410706	0.5837500095367432	0.6630799770355225	4.122369766235352	4.548699855804443
26.350830078125	127	0.26416999101638794	0.5858299732208252	0.7069500088691711	4.065400123596191	4.583479881286621
26.367431640625	127	0.25856998562812805	0.5858299732208252	0.7069500088691711	4.097519874572754	4.508979797363281
26.384521484375	127	0.2525799870491028	0.593779981136322	0.7069500088691711	4.110060214996338	4.512229919433594
26.402099609375	127	0.2525799870491028	0.593779981136322	0.6809350252151489	4.10660982131958	4.535759925842285
26.41748046875	127	0.2441300004720688	0.593779981136322	0.6809350252151489	4.123370170593262	4.575520038604736
26.433349609375	127	0.2441300004720688	0.5997599959373474	0.6809350252151489	4.1437602043151855	4.59630012512207
26.4510498046875	127	0.25123000144958496	0.5997599959373474	0.6717599630355835	4.165040016174316	4.5706400871276855
26.4664306640625	127	0.25606998801231384	0.5999900102615356	0.6717599630355835	4.1758599281311035	4.571249961853027
26.4830322265625	127	0.2597300112247467	0.5999900102615356	0.6717599630355835	4.200850009918213	4.558080196380615
26.5	125	0.2597300112247467	0.6047000288963318	0.6643199920654297	4.130280017852783	4.572140216827393
26.5162353515625	125	0.34237998723983765	0.6110699772834778	0.6643199920654297	4.296360015869141	4.530680179595947
26.532470703125	125	0.34237998723983765	0.6110699772834778	0.6643199920654297	4.102340221405029	4.565760135650635
26.5487060546875	125	0.34237998723983765	0.6110699772834778	0.7138599753379822	4.176670074462891	4.554940223693848
26.5650634765625	125	0.3421899974346161	0.634090006351471	0.7138599753379822	4.1267900466918945	4.497010231018066
26.581787109375	125	0.3414199948310852	0.634090006351471	0.7138599753379822	4.1402997970581055	4.535669803619385
26.5975341796875	125	0.3389799892902374	0.6300399899482727	0.7138599753379822	4.175320148468018	4.534480094909668
26.614013671875	125	0.33070001006126404	0.617330014705658	0.7138599753379822	4.178140163421631	4.525179862976074
26.631591796875	125	0.32256999611854553	0.6055399775505066	0.7138599753379822	4.175670146942139	4.550759792327881
26.6470947265625	127	0.32256999611854553	0.6055399775505066	0.6855700016021729	4.17287015914917	4.550879955291748
26.6644287109375	127	0.3372200131416321	0.6261799931526184	0.6855700016021729	4.122280120849609	4.484129905700684
26.681884765625	127	0.3378399908542633	0.6302199959754944	0.6855700016021729	4.130350112915039	4.552509784698486
26.697265625	125	0.3372200131416321	0.6261799931526184	0.6630799770355225	4.144040107727051	4.547989845275879
26.71337890625	125	0.3396100103855133	0.6099900007247925	0.6630799770355225	4.063109874725342	4.477970123291016
26.73046875	125	0.3409999907016754	0.5937600135803223	0.6630799770355225	4.095630168914795	4.523550033569336
26.746337890625	125	0.3409999907016754	0.5937600135803223	0.6630799770355225	4.085740089416504	4.493750095367432
26.7623291015625	125	0.34351998567581177	0.6047300100326538	0.6630799770355225	4.040999889373779	4.468999862670898
26.779052734375	125	0.3564099967479706	0.6047300100326538	0.6630799770355225	4.068089962005615	4.546989917755127
26.7952880859375	125	0.3564099967479706	0.6047300100326538	0.6699600219726562	4.04371976852417	4.564579963684082
26.811767578125	125	0.4278799891471863	0.6047300100326538	0.6699600219726562	3.974139928817749	4.541130065917969
26.8280029296875	125	0.43626999855041504	0.5999100208282471	0.6699600219726562	3.9948201179504395	4.530350208282471
26.8443603515625	127	0.43626999855041504	0.5999100208282471	0.699209988117218	3.9971699714660645	4.534749984741211
26.861083984375	127	0.4339199960231781	0.5745199918746948	0.699209988117218	4.04341983795166	4.532129764556885
26.8782958984375	127	0.42010000348091125	0.5549100041389465	0.699209988117218	4.067070007324219	4.566740036010742
26.8956298828125	127	0.42010000348091125	0.5549100041389465	0.699209988117218	4.043000221252441	4.571169853210449
26.9100341796875	127	0.43039000034332275	0.5512999892234802	0.699209988117218	4.038939952850342	4.546450138092041
26.9271240234375	127	0.4319100081920624	0.5538100004196167	0.699209988117218	4.144589900970459	4.5418901443481445
26.9443359375	125	0.4319100081920624	0.5538100004196167	0.7416200041770935	4.216239929199219	4.5547099113464355
26.9605712890625	125	0.4470300078392029	0.579259991645813	0.7416200041770935	4.069200038909912	4.477729797363281
26.9759521484375	125	0.4507000148296356	0.580780029296875	0.7416200041770935	3.9860000610351562	4.573919773101807
26.992919921875	125	0.45135000348091125	0.579259991645813	0.7000399827957153	4.1136698722839355	4.4799299240112305
27.009521484375	125	0.45236000418663025	0.5704600214958191	0.7000399827957153	3.984920024871826	4.472390174865723
27.025634765625	125	0.46250998973846436	0.5616199970245361	0.7000399827957153	3.9776298999786377	4.478750228881836
27.0423583984375	127	0.4635300040245056	0.5616199970245361	0.6778950095176697	3.9832301139831543	4.4768900871276855
27.0577392578125	127	0.4635300040245056	0.6003400087356567	0.6778950095176697	3.964479923248291	4.429150104522705
27.0760498046875	127	0.44440001249313354	0.6132100224494934	0.6778950095176697	3.979249954223633	4.397019863128662
27.090576171875	127	0.44440001249313354	0.6153799891471863	0.691830039024353	3.9931299686431885	4.455979824066162
27.107421875	127	0.46772000193595886	0.6132100224494934	0.691830039024353	3.9506499767303467	4.3815999031066895
27.1246337890625	127	0.4810900092124939	0.5883700251579285	0.691830039024353	3.974410057067871	4.482150077819824
27.1417236328125	127	0.4810900092124939	0.5883700251579285	0.6797200441360474	3.9723000526428223	4.398290157318115
27.15771484375	127	0.46491000056266785	0.6266800165176392	0.6797200441360474	3.920300006866455	4.440179824829102
27.1749267578125	127	0.4604699909687042	0.6443899869918823	0.6797200441360474	3.9684500694274902	4.424109935760498
27.190673828125	125	0.4604699909687042	0.6443899869918823	0.6771900057792664	4.078149795532227	4.458069801330566
27.205810546875	125	0.5382900238037109	0.5961899757385254	0.6771900057792664	3.9687299728393555	4.525529861450195
27.2236328125	125	0.6118900179862976	0.581030011177063	0.6771900057792664	4.12401008605957	4.520319938659668
27.239990234375	127	0.613290011882782	0.5788900256156921	0.6929349899291992	4.085879802703857	4.523230075836182
27.2562255859375	127	0.6749699711799622	0.5707899928092957	0.6929349899291992	4.066150188446045	4.5256500244140625
27.272216796875	127	0.6772199869155884	0.5628499984741211	0.6929349899291992	4.103280067443848	4.536880016326904
27.2877197265625	125	0.6749699711799622	0.5628499984741211	0.67044997215271	4.017129898071289	4.617080211639404
27.3050537109375	125	0.6772199869155884	0.5674099922180176	0.67044997215271	3.970170021057129	4.510839939117432
27.3216552734375	125	0.6777200102806091	0.5763999819755554	0.67044997215271	4.015140056610107	4.54355001449585
27.33740234375	127	0.6813300251960754	0.5763999819755554	0.663390040397644	4.020130157470703	4.535719871520996
27.35546875	127	0.6818000078201294	0.5901299715042114	0.663390040397644	3.992069959640503	4.611770153045654
27.3714599609375	127	0.6818000078201294	0.5982599854469299	0.663390040397644	4.003190040588379	4.5819501876831055
27.387451171875	127	0.6818000078201294	0.5982599854469299	0.6838750243186951	3.9960498809814453	4.6092000007629395
27.4033203125	127	0.684660017490387	0.6156799793243408	0.6838750243186951	3.9837400913238525	4.594639778137207
27.419677734375	127	0.687969982624054	0.6191200017929077	0.6838750243186951	3.994990110397339	4.595210075378418
27.435546875	127	0.687969982624054	0.6232399940490723	0.6859250068664551	4.0044097900390625	4.601640224456787
27.451904296875	127	0.6776800155639648	0.6290000081062317	0.6859250068664551	3.968480110168457	4.5658698081970215
27.469970703125	127	0.671180009841919	0.6290000081062317	0.6859250068664551	4.002029895782471	4.562600135803223
27.484619140625	125	0.671180009841919	0.6274399757385254	0.6647599935531616	3.9726099967956543	4.5875701904296875
27.5023193359375	125	0.7077900171279907	0.6219300031661987	0.6647599935531616	4.024069786071777	4.507090091705322
27.519775390625	125	0.7096899747848511	0.6133800148963928	0.6647599935531616	4.031610012054443	4.514810085296631
27.534423828125	127	0.7077900171279907	0.6112300157546997	0.7106950283050537	3.975330114364624	4.536660194396973
27.5517578125	127	0.7077100276947021	0.5975599884986877	0.7106950283050537	3.9447500705718994	4.486340045928955
27.568359375	127	0.70524001121521	0.5897600054740906	0.7106950283050537	3.9595799446105957	4.532189846038818
27.583984375	127	0.70524001121521	0.5862600207328796	0.6825950145721436	3.961869955062866	4.569940090179443
27.6002197265625	127	0.6891199946403503	0.5897600054740906	0.6825950145721436	3.9309699535369873	4.471799850463867
27.6165771484375	127	0.6871100068092346	0.6203100085258484	0.6825950145721436	3.8830299377441406	4.456029891967773
27.63330078125	125	0.6871100068092346	0.6203100085258484	0.6323800086975098	3.962440013885498	4.402959823608398
27.6492919921875	125	0.7720299959182739	0.6160899996757507	0.6323800086975098	3.8816399574279785	4.410039901733398
27.6656494140625	125	0.7774699926376343	0.6160899996757507	0.6323800086975098	3.9052700996398926	4.3990797996521
27.68212890625	127	0.7811099886894226	0.6160899996757507	0.6739699840545654	4.073060035705566	4.461870193481445
27.6981201171875	127	0.8005399703979492	0.6217100024223328	0.6739699840545654	3.7989699840545654	4.376649856567383
27.71533203125	127	0.8012400269508362	0.6341699957847595	0.6739699840545654	3.7854199409484863	4.344840049743652
27.73193359375	125	0.8005399703979492	0.6359000205993652	0.6359400153160095	3.9071199893951416	4.33942985534668
27.7489013671875	125	0.7802000045776367	0.6341699957847595	0.6359400153160095	3.7874701023101807	4.237170219421387
27.7642822265625	125	0.7781999707221985	0.6291099786758423	0.6359400153160095	3.731559991836548	4.233890056610107
27.7801513671875	127	0.7781999707221985	0.6291099786758423	0.6793149709701538	3.723759889602661	4.237579822540283
27.7972412109375	127	0.7781999707221985	0.6266999840736389	0.6793149709701538	3.7262699604034424	4.162499904632568
27.8138427734375	127	0.7762899994850159	0.6325600147247314	0.6793149709701538	3.737920045852661	4.188159942626953
27.830810546875	127	0.7762899994850159	0.6325600147247314	0.6734249591827393	3.7070000171661377	4.190070152282715
27.8470458984375	127	0.7856199741363525	0.6325600147247314	0.6734249591827393	3.660439968109131	4.201320171356201
27.8629150390625	127	0.7856199741363525	0.6276400089263916	0.6734249591827393	3.696000099182129	4.27662992477417
27.880859375	127	0.7856199741363525	0.6253799796104431	0.6884950399398804	3.70061993598938	4.1651201248168945
27.8958740234375	127	0.788670003414154	0.6014400124549866	0.6884950399398804	3.6140499114990234	4.155389785766602
27.9132080078125	127	0.7894099950790405	0.6002799868583679	0.6884950399398804	3.7319600582122803	4.15900993347168
27.9281005859375	127	0.788670003414154	0.5992000102996826	0.6734249591827393	3.663520097732544	4.136260032653809
27.94482421875	127	0.7868899703025818	0.5958300232887268	0.6734249591827393	3.6366500854492188	4.153629779815674
27.9627685546875	127	0.7610999941825867	0.5958300232887268	0.6734249591827393	3.6816399097442627	4.114980220794678
27.9794921875	127	0.7610999941825867	0.600350022315979	0.6734249591827393	3.6960299015045166	4.098340034484863
27.99658203125	127	0.7654799818992615	0.6038900017738342	0.6734249591827393	3.6471900939941406	4.131189823150635
28.0108642578125	127	0.7654799818992615	0.6038900017738342	0.6734249591827393	3.647979974746704	4.110410213470459
28.0283203125	127	0.7654799818992615	0.6038900017738342	0.6734249591827393	3.6476800441741943	4.119120121002197
28.0443115234375	127	0.7698000073432922	0.6090700030326843	0.6734249591827393	3.6120400428771973	4.135499954223633
28.0609130859375	127	0.7698000073432922	0.6106299757957458	0.6734249591827393	3.669610023498535	4.102230072021484
28.07666015625	127	0.7698000073432922	0.6106299757957458	0.6734249591827393	3.668070077896118	4.163229942321777
28.0933837890625	127	0.8098700046539307	0.6106299757957458	0.6734249591827393	3.5858099460601807	4.109360218048096
28.109375	127	0.8104100227355957	0.5834800004959106	0.6734249591827393	3.575350046157837	4.1255998611450195
28.1260986328125	127	0.8104100227355957	0.5834800004959106	0.6712200045585632	3.5868899822235107	4.104990005493164
28.1416015625	127	0.8205999732017517	0.5834800004959106	0.6712200045585632	3.5548300743103027	4.156720161437988
28.1585693359375	127	0.8234999775886536	0.5920900106430054	0.6712200045585632	3.7236900329589844	4.154620170593262
28.1756591796875	127	0.8234999775886536	0.5920900106430054	0.6708199977874756	3.6621899604797363	4.110310077667236
28.19140625	127	0.8234699964523315	0.6248999834060669	0.6708199977874756	3.6522998809814453	4.109449863433838
28.208740234375	127	0.8150399923324585	0.6248999834060669	0.6708199977874756	3.6882801055908203	4.1545000076293945
28.2252197265625	127	0.8150399923324585	0.6248999834060669	0.6687949895858765	3.6331000328063965	4.170380115509033
28.24072265625	127	0.826200008392334	0.6541000008583069	0.6687949895858765	3.6311700344085693	4.241219997406006
28.2581787109375	127	0.8340799808502197	0.6551100015640259	0.6687949895858765	3.6671900749206543	4.174930095672607
28.2764892578125	127	0.8340799808502197	0.6551100015640259	0.6687949895858765	3.6666901111602783	4.172379970550537
28.2896728515625	127	0.8309999704360962	0.6344299912452698	0.6687949895858765	3.6721699237823486	4.1845197677612305
28.306640625	127	0.8277300000190735	0.6321600079536438	0.6687949895858765	3.823960065841675	4.184120178222656
28.322509765625	127	0.8249499797821045	0.6321600079536438	0.6842399835586548	3.7537999153137207	4.196589946746826
28.3392333984375	127	0.8277300000190735	0.6101099848747253	0.6842399835586548	3.8093700408935547	4.2066497802734375
28.355712890625	127	0.8286499977111816	0.596780002117157	0.6842399835586548	3.765320062637329	4.215549945831299
28.3719482421875	127	0.8296999931335449	0.596780002117157	0.6734249591827393	3.777679920196533	4.276549816131592
28.387939453125	127	0.8454099893569946	0.594539999961853	0.6734249591827393	3.6758599281311035	4.2040300369262695
28.4046630859375	127	0.8454099893569946	0.5821899771690369	0.6734249591827393	3.708440065383911	4.225749969482422
28.4207763671875	127	0.8413000106811523	0.5821899771690369	0.6492350101470947	3.7023699283599854	4.19635009765625
28.4373779296875	127	0.8290299773216248	0.5944499969482422	0.6492350101470947	3.759390115737915	4.192230224609375
28.4537353515625	127	0.8290299773216248	0.6235799789428711	0.6492350101470947	3.626339912414551	4.190529823303223
28.4705810546875	127	0.831849992275238	0.6235799789428711	0.6871500015258789	3.6817400455474854	4.193449974060059
28.48828125	127	0.8402600288391113	0.6235799789428711	0.6871500015258789	3.6793899536132812	4.195400238037109
28.504638671875	127	0.8500800132751465	0.630810022354126	0.6871500015258789	3.7279999256134033	4.147799968719482
28.521240234375	127	0.8583700060844421	0.630810022354126	0.6991649866104126	3.719640016555786	4.183549880981445
28.538330078125	127	0.8822199702262878	0.630810022354126	0.6991649866104126	3.616689920425415	4.151169776916504
28.5548095703125	127	0.8850499987602234	0.6326000094413757	0.6991649866104126	3.8772900104522705	4.1167402267456055
28.570068359375	127	0.8850499987602234	0.6326000094413757	0.663390040397644	3.717819929122925	4.104579925537109
28.5863037109375	127	0.8850499987602234	0.6344500184059143	0.663390040397644	3.7354700565338135	4.086919784545898
28.603759765625	127	0.8807600140571594	0.6344500184059143	0.663390040397644	3.7219200134277344	4.11014986038208
28.620361328125	127	0.8738600015640259	0.6344500184059143	0.6525650024414062	3.7056899070739746	4.074790000915527
28.6356201171875	127	0.8636599779129028	0.6022300124168396	0.6525650024414062	3.6154301166534424	4.076779842376709
28.65185546875	63	0.8636599779129028	0.5474900007247925	0.6525650024414062	3.6013898849487305	4.228129863739014
28.668701171875	63	0.8642100095748901	0.5474900007247925	0.671489953994751	3.6314001083374023	4.172749996185303
28.6851806640625	127	0.8849999904632568	0.6133700013160706	0.671489953994751	3.5279901027679443	4.005040168762207
28.7037353515625	127	0.8849999904632568	0.6183500289916992	0.671489953994751	3.5622799396514893	4.059589862823486
28.7178955078125	127	0.8849999904632568	0.6183500289916992	0.6581299901008606	3.547300100326538	4.012139797210693
28.734130859375	127	0.8849999904632568	0.6566799879074097	0.6581299901008606	3.51242995262146	4.052330017089844
28.7509765625	127	0.8683099746704102	0.6748899817466736	0.6581299901008606	3.617569923400879	4.150629997253418
28.765869140625	127	0.8683099746704102	0.6748899817466736	0.6655499935150146	3.577889919281006	4.02754020690918
28.7830810546875	127	0.940280020236969	0.6300299763679504	0.6655499935150146	3.5556299686431885	4.155620098114014
28.7994384765625	127	0.9406700134277344	0.6275100111961365	0.6655499935150146	3.6202900409698486	4.169290065765381
28.816650390625	127	0.9540799856185913	0.617680013179779	0.7143399715423584	3.567660093307495	4.11545991897583
28.83349609375	127	0.9559299945831299	0.6027500033378601	0.7143399715423584	3.5943799018859863	4.132239818572998
28.8487548828125	127	0.9772499799728394	0.5930500030517578	0.7143399715423584	3.5942800045013428	4.234280109405518
28.8660888671875	127	0.9791399836540222	0.5930500030517578	0.6655499935150146	3.6117498874664307	4.228429794311523
28.8824462890625	127	0.9791399836540222	0.5994600057601929	0.6655499935150146	3.6402199268341064	4.191609859466553
28.897705078125	127	0.9677000045776367	0.602370023727417	0.6655499935150146	3.6401000022888184	4.228330135345459
28.9140625	127	0.9621099829673767	0.6038200259208679	0.6845799684524536	3.7014400959014893	4.226630210876465
28.9302978515625	127	0.9604499936103821	0.6038200259208679	0.6845799684524536	3.650059938430786	4.159369945526123
28.9468994140625	127	0.9548900127410889	0.5918800234794617	0.6845799684524536	3.7113099098205566	4.183839797973633
28.9632568359375	127	0.9548900127410889	0.5918800234794617	0.6714450120925903	3.7190101146698	4.211639881134033
28.9793701171875	127	0.9548900127410889	0.6044700145721436	0.6714450120925903	3.749809980392456	4.285739898681641
28.99658203125	127	0.9473999738693237	0.6054099798202515	0.6714450120925903	3.9282898902893066	4.196080207824707
29.01318359375	127	0.9473999738693237	0.6116700172424316	0.6658350229263306	3.8338100910186768	4.17894983291626
29.029052734375	127	0.9404299855232239	0.6134899854660034	0.6658350229263306	3.833980083465576	4.189469814300537
29.0462646484375	127	0.9373700022697449	0.6134899854660034	0.6658350229263306	3.7771499156951904	4.160999774932861
29.062255859375	127	0.9330099821090698	0.6099299788475037	0.6869999766349792	3.8493499755859375	4.218130111694336
29.0787353515625	127	0.7267100214958191	0.5884799957275391	0.6869999766349792	3.8657500743865967	4.266910076141357
29.0960693359375	127	0.5835800170898438	0.5859900116920471	0.6869999766349792	3.8228700160980225	4.349559783935547
29.112548828125	125	0.5822799801826477	0.5884799957275391	0.7138699889183044	3.9082601070404053	4.255229949951172
29.128662109375	125	0.2624000012874603	0.6285300254821777	0.7138699889183044	3.7833800315856934	4.432769775390625
29.145263671875	125	0.174919992685318	0.7243499755859375	0.7138699889183044	3.683190107345581	4.2923102378845215
29.1602783203125	121	0.1703599989414215	0.7243499755859375	0	3.813699960708618	4.402259826660156
29.1768798828125	121	0.11394000053405762	0.7239400148391724	0	3.9770801067352295	4.355889797210693
29.193603515625	121	0.10721000283956528	0.7164199948310852	0	3.9528799057006836	4.3744401931762695
29.209716796875	123	0.10721000283956528	0.7164199948310852	0.6499300003051758	3.9429399967193604	4.373429775238037
29.226318359375	123	0.12494999915361404	0.7164199948310852	0.6499300003051758	3.927340030670166	4.391240119934082
29.2427978515625	123	0.12553000450134277	0.7530699968338013	0.6499300003051758	3.951659917831421	4.394020080566406
29.259765625	123	0.12494999915361404	0.7530699968338013	0.6499300003051758	3.9540600776672363	4.422520160675049
29.2760009765625	123	0.10944999754428864	0.7235599756240845	0.6499300003051758	4.000699996948242	4.508019924163818
29.291748046875	123	0.06817000359296799	0.7235599756240845	0.6499300003051758	4.011549949645996	4.54971981048584
29.3087158203125	127	0.06666000187397003	0.7252299785614014	0.6728099584579468	4.156710147857666	4.433969974517822
29.324951171875	127	0.06666000187397003	0.7560999989509583	0.6728099584579468	4.006800174713135	4.420169830322266
29.342529296875	127	0.059209998697042465	0.763670027256012	0.6728099584579468	4.031610012054443	4.478809833526611
29.3580322265625	123	0.059209998697042465	0.7651000022888184	0.6973900198936462	4.0348801612854	4.473259925842285
29.3748779296875	123	0.059209998697042465	0.7715799808502197	0.6973900198936462	4.041110038757324	4.455679893493652
29.3929443359375	123	0.04187000170350075	0.7820799946784973	0.6973900198936462	4.0435099601745605	4.463190078735352
29.4073486328125	121	0.04083000123500824	0.7820799946784973	0	4.0365800857543945	4.462389945983887
29.4237060546875	121	0.04083000123500824	0.7246900200843811	0	4.081009864807129	4.340579986572266
29.4407958984375	121	0.08281999826431274	0.676289975643158	0	3.983459949493408	4.293010234832764
29.457763671875	123	0.08281999826431274	0.676289975643158	0.6499300003051758	3.9422099590301514	4.381549835205078
29.47314453125	123	0.06395000219345093	0.6837700009346008	0.6499300003051758	3.8983700275421143	4.27200984954834
29.48974609375	123	0.04619999974966049	0.6837700009346008	0.6499300003051758	3.88457989692688	4.212339878082275
29.5064697265625	127	0.04619999974966049	0.6837700009346008	0.6547150015830994	3.835129976272583	4.199170112609863
29.522216796875	127	0.07266999781131744	0.6898099780082703	0.6547150015830994	3.8342299461364746	4.1974101066589355
29.538330078125	127	0.0764399990439415	0.690750002861023	0.6547150015830994	3.8023500442504883	4.108829975128174
29.5557861328125	125	0.08731000125408173	0.6960399746894836	0.659500002861023	3.810159921646118	4.081029891967773
29.5709228515625	125	0.10095000267028809	0.706030011177063	0.659500002861023	3.9093000888824463	4.112709999084473
29.587646484375	125	0.10095000267028809	0.7137600183486938	0.659500002861023	3.9110898971557617	4.152830123901367
29.604736328125	123	0.10095000267028809	0.7137600183486938	0.6637399792671204	3.8298699855804443	4.1725897789001465
29.621826171875	123	0.10826999694108963	0.7050700187683105	0.6637399792671204	3.579040050506592	3.940969944000244
29.638427734375	123	0.10826999694108963	0.675320029258728	0.6637399792671204	3.5809199810028076	3.9827499389648438
29.654541015625	127	0.10175999999046326	0.675320029258728	0.6893550157546997	3.655639886856079	3.979480028152466
29.6719970703125	127	0.09816999733448029	0.668749988079071	0.6893550157546997	3.648319959640503	3.8576500415802
29.6864013671875	127	0.09782999753952026	0.6525099873542786	0.6893550157546997	3.6552700996398926	3.835659980773926
29.703369140625	127	0.09782999753952026	0.6525099873542786	0.6893550157546997	3.666179895401001	3.838819980621338
29.7196044921875	127	0.09782999753952026	0.6725199818611145	0.6893550157546997	3.550189971923828	3.8755600452423096
29.7362060546875	127	0.09871000051498413	0.6741300225257874	0.6893550157546997	3.5972900390625	3.886430025100708
29.7520751953125	127	0.10050000250339508	0.6725199818611145	0.6704100370407104	3.565469980239868	3.889739990234375
29.7685546875	127	0.12365999817848206	0.6741300225257874	0.6704100370407104	3.579080104827881	3.8349499702453613
29.784912109375	127	0.12601999938488007	0.6964899897575378	0.6704100370407104	3.607880115509033	3.8005199432373047
29.8023681640625	127	0.12365999817848206	0.6980900168418884	0.696054995059967	3.5863499641418457	3.7789599895477295
29.8173828125	127	0.12717999517917633	0.7105000019073486	0.696054995059967	3.602570056915283	3.8733201026916504
29.8345947265625	127	0.13041000068187714	0.7227500081062317	0.696054995059967	3.7512800693511963	3.7283198833465576
29.8511962890625	127	0.13387000560760498	0.7227500081062317	0.6709200143814087	3.6543500423431396	3.80784010887146
29.8665771484375	127	0.24639999866485596	0.7024499773979187	0.6709200143814087	3.420140027999878	3.8070499897003174
29.8839111328125	127	0.3091000020503998	0.7024499773979187	0.6709200143814087	3.566230058670044	3.6140799522399902
29.900634765625	127	0.3119800090789795	0.7056300044059753	0.6717599630355835	3.4903600215911865	3.7426700592041016
29.917236328125	127	0.32141000032424927	0.7164499759674072	0.6717599630355835	3.526829957962036	3.7404398918151855
29.9329833984375	127	0.32141000032424927	0.7164499759674072	0.6717599630355835	3.5225000381469727	3.7384300231933594
29.9495849609375	127	0.32141000032424927	0.7164499759674072	0.6717599630355835	3.545569896697998	3.751610040664673
29.96630859375	127	0.32576999068260193	0.7161399722099304	0.6717599630355835	3.525439977645874	3.823270082473755
29.9822998046875	127	0.328000009059906	0.7043899893760681	0.6717599630355835	3.5724399089813232	3.811379909515381
29.99853515625	127	0.328000009059906	0.7043899893760681	0.6717599630355835	3.549459934234619	3.763740062713623
30.0146484375	127	0.328000009059906	0.7187399864196777	0.6717599630355835	3.5296599864959717	3.812969923019409
30.03125	127	0.3029699921607971	0.7187399864196777	0.6717599630355835	3.5639400482177734	3.755970001220703
30.0482177734375	127	0.3029699921607971	0.7187399864196777	0.6717599630355835	3.580820083618164	3.8055100440979004
30.063720703125	127	0.31755000352859497	0.7155600190162659	0.6717599630355835	3.513170003890991	3.7343099117279053
30.08056640625	127	0.32190001010894775	0.7064200043678284	0.6717599630355835	3.5724899768829346	3.7645699977874756
30.0977783203125	127	0.32190001010894775	0.7048699855804443	0.6832249760627747	3.529449939727783	3.7591300010681152
30.11376953125	127	0.32190001010894775	0.7015900015830994	0.6832249760627747	3.5802199840545654	3.793139934539795
30.1317138671875	127	0.3237000107765198	0.6700000166893005	0.6832249760627747	3.669909954071045	3.7619900703430176
30.1484375	127	0.32850000262260437	0.6700000166893005	0.6878199577331543	3.6461899280548096	3.7957100868225098
30.1634521484375	127	0.34769999980926514	0.6713700294494629	0.6878199577331543	3.546339988708496	3.774709939956665
30.1800537109375	127	0.3493900001049042	0.674310028553009	0.6878199577331543	3.7149500846862793	3.777829885482788
30.1953125	125	0.34769999980926514	0.674310028553009	0.7913500070571899	3.652100086212158	3.809959888458252
30.2119140625	125	0.3493900001049042	0.6461600065231323	0.7913500070571899	3.717170000076294	3.875969886779785
30.2286376953125	125	0.3481299877166748	0.6325600147247314	0.7913500070571899	3.635119915008545	3.841599941253662
30.2449951171875	127	0.3481299877166748	0.6325600147247314	0.6725199818611145	3.6928999423980713	3.8362600803375244
30.26171875	127	0.3433299958705902	0.6700299978256226	0.6725199818611145	3.549649953842163	3.790719985961914
30.2789306640625	127	0.3433299958705902	0.6700900197029114	0.6725199818611145	3.7112998962402344	3.8408100605010986
30.294189453125	127	0.34610000252723694	0.6742500066757202	0.6725199818611145	3.7107999324798584	3.860909938812256
30.310546875	127	0.3527800142765045	0.6742500066757202	0.6725199818611145	3.713399887084961	3.8250300884246826
30.327392578125	127	0.3527800142765045	0.6733099818229675	0.6725199818611145	3.710200071334839	3.8835198879241943
30.3438720703125	127	0.3527800142765045	0.6733099818229675	0.6798200011253357	3.774930000305176	3.8547298908233643
30.3609619140625	127	0.3552600145339966	0.6805599927902222	0.6798200011253357	3.634000062942505	3.9852499961853027
30.37744140625	127	0.3552600145339966	0.6845499873161316	0.6798200011253357	3.763309955596924	3.971679925918579
30.3936767578125	127	0.3552600145339966	0.6845499873161316	0.6787099838256836	3.6836700439453125	3.982290029525757
30.4105224609375	127	0.34709998965263367	0.6954900026321411	0.6787099838256836	3.6400198936462402	3.968559980392456
30.4276123046875	127	0.34709998965263367	0.6987199783325195	0.6787099838256836	3.7128798961639404	3.9496800899505615
30.4417724609375	125	0.3478800058364868	0.6987199783325195	0.6528199911117554	3.80826997756958	3.961519956588745
30.4588623046875	125	0.3478800058364868	0.6987199783325195	0.6528199911117554	3.8300600051879883	3.9660298824310303
30.476318359375	125	0.3456299901008606	0.6853299736976624	0.6528199911117554	3.7779600620269775	4.070970058441162
30.4913330078125	127	0.3456299901008606	0.6809499859809875	0.6842949986457825	3.7756199836730957	4.066510200500488
30.5078125	127	0.3896400034427643	0.6809499859809875	0.6842949986457825	3.699899911880493	4.067240238189697
30.5244140625	127	0.38967999815940857	0.6862800121307373	0.6842949986457825	3.765510082244873	4.085020065307617
30.5411376953125	125	0.38967999815940857	0.6876699924468994	0.6913700103759766	3.783669948577881	4.113699913024902
30.5572509765625	125	0.3953399956226349	0.6998500227928162	0.6913700103759766	3.7671499252319336	4.118619918823242
30.5733642578125	125	0.3967300057411194	0.7000200152397156	0.6913700103759766	3.8160901069641113	4.1497697830200195
30.5897216796875	125	0.3953399956226349	0.7016000151634216	0.6913700103759766	3.8368000984191895	4.156410217285156
30.6064453125	125	0.39684998989105225	0.7016000151634216	0.6913700103759766	3.815690040588379	4.169370174407959
30.6226806640625	125	0.39504000544548035	0.6752499938011169	0.6913700103759766	3.844939947128296	4.185269832611084
30.639892578125	127	0.39504000544548035	0.6752499938011169	0.6771299839019775	3.831559896469116	4.244180202484131
30.6566162109375	127	0.39504000544548035	0.6840000152587891	0.6771299839019775	3.9354801177978516	4.235650062561035
30.6729736328125	127	0.39629998803138733	0.6840000152587891	0.6771299839019775	3.943809986114502	4.273509979248047
30.6900634765625	127	0.396340012550354	0.6840000152587891	0.6805149912834167	3.934299945831299	4.266389846801758
30.70849609375	127	0.39629998803138733	0.6928300261497498	0.6805149912834167	3.870690107345581	4.288640022277832
30.721435546875	127	0.3843899965286255	0.6960899829864502	0.6805149912834167	3.9751598834991455	4.251359939575195
30.7384033203125	125	0.3843899965286255	0.6960899829864502	0.667460024356842	3.9009299278259277	4.3180999755859375
30.7547607421875	125	0.4054900109767914	0.6995499730110168	0.667460024356842	3.8906900882720947	4.283860206604004
30.7708740234375	125	0.4138300120830536	0.6997500061988831	0.667460024356842	3.908329963684082	4.261980056762695
30.7872314453125	125	0.414249986410141	0.6997500061988831	0.6818400025367737	3.9279398918151855	4.301050186157227
30.803466796875	125	0.414249986410141	0.6714900135993958	0.6818400025367737	3.900520086288452	4.269430160522461
30.81982421875	125	0.41144001483917236	0.6683099865913391	0.6818400025367737	3.8539199829101562	4.334410190582275
30.836669921875	127	0.4080899953842163	0.6683099865913391	0.6851800084114075	3.8746800422668457	4.335330009460449
30.8525390625	127	0.40393000841140747	0.6902099847793579	0.6851800084114075	3.915440082550049	4.344260215759277
30.868896484375	127	0.3799000084400177	0.6941999793052673	0.6851800084114075	3.9128599166870117	4.348529815673828
30.8861083984375	125	0.3799000084400177	0.6941999793052673	0.6672400236129761	3.9132800102233887	4.338659763336182
30.9027099609375	125	0.38798999786376953	0.6894699931144714	0.6672400236129761	3.9208199977874756	4.302670001983643
30.91943359375	125	0.3937399983406067	0.6894699931144714	0.6672400236129761	3.9112000465393066	4.350910186767578
30.9345703125	127	0.3953799903392792	0.6891999840736389	0.6847100257873535	3.9211299419403076	4.374159812927246
30.9515380859375	127	0.4380199909210205	0.6735399961471558	0.6847100257873535	3.8643798828125	4.287869930267334
30.96923828125	127	0.4385699927806854	0.6735399961471558	0.6847100257873535	3.9199299812316895	4.3296098709106445
30.984375	127	0.4385699927806854	0.6735399961471558	0.6930699944496155	3.887550115585327	4.359630107879639
31.000732421875	127	0.4325900077819824	0.6645500063896179	0.6930699944496155	3.866610050201416	4.326330184936523
31.01708984375	127	0.4215799868106842	0.6645500063896179	0.6930699944496155	3.9385600090026855	4.351679801940918
31.03369140625	127	0.4215799868106842	0.6645500063896179	0.6930699944496155	3.9450700283050537	4.394130229949951
31.0498046875	127	0.42010000348091125	0.6652799844741821	0.6930699944496155	3.8680601119995117	4.346199989318848
31.066650390625	127	0.41148000955581665	0.7314299941062927	0.6930699944496155	4.006309986114502	4.350200176239014
31.0826416015625	127	0.41148000955581665	0.7314299941062927	0.6622700095176697	4.008110046386719	4.344180107116699
31.0992431640625	127	0.4156000018119812	0.671970009803772	0.6622700095176697	3.8859100341796875	4.307149887084961
31.11572265625	127	0.4295699894428253	0.671970009803772	0.6622700095176697	3.9031500816345215	4.355609893798828
31.132568359375	127	0.43105000257492065	0.6734300255775452	0.6847100257873535	3.939199924468994	4.356560230255127
31.1485595703125	127	0.4768899977207184	0.6791899800300598	0.6847100257873535	3.863140106201172	4.3090500831604
31.16650390625	127	0.510699987411499	0.6808599829673767	0.6847100257873535	3.9327099323272705	4.3538899421691895
31.18310546875	127	0.512220025062561	0.6901199817657471	0.7146300077438354	3.890939950942993	4.358920097351074
31.197998046875	127	0.510699987411499	0.7162299752235413	0.7146300077438354	3.892469882965088	4.315889835357666
31.2147216796875	127	0.5037099719047546	0.7252799868583679	0.7146300077438354	3.8679399490356445	4.348179817199707
31.2318115234375	125	0.5037099719047546	0.7266700267791748	0.701960027217865	3.915869951248169	4.350430011749268
31.2476806640625	125	0.5959500074386597	0.7252799868583679	0.701960027217865	3.8677399158477783	4.344580173492432
31.26416015625	125	0.5974599719047546	0.7148699760437012	0.701960027217865	3.977989912033081	4.380270004272461
31.2802734375	127	0.5976799726486206	0.7148699760437012	0.710545003414154	3.951970100402832	4.365270137786865
31.2967529296875	127	0.6154800057411194	0.7148699760437012	0.710545003414154	3.879610061645508	4.3579301834106445
31.31298828125	127	0.6253700256347656	0.7082399725914001	0.710545003414154	3.903700113296509	4.3660101890563965
31.3289794921875	127	0.6253700256347656	0.7068399786949158	0.6886699795722961	3.900089979171753	4.415870189666748
31.346435546875	127	0.5920000076293945	0.7057200074195862	0.6886699795722961	3.8873701095581055	4.496699810028076
31.363037109375	127	0.5916399955749512	0.6914299726486206	0.6886699795722961	3.872770071029663	4.4078898429870605
31.3785400390625	127	0.5920000076293945	0.6914299726486206	0.6859899759292603	3.9037699699401855	4.426370143890381
31.3951416015625	127	0.6001399755477905	0.6914299726486206	0.6859899759292603	3.851030111312866	4.365620136260986
31.41552734375	127	0.6115999817848206	0.6913700103759766	0.6859899759292603	3.8924899101257324	4.376979827880859
31.42822265625	127	0.6126400232315063	0.6909899711608887	0.7009949684143066	3.9244799613952637	4.387750148773193
31.446044921875	127	0.615369975566864	0.6909899711608887	0.7009949684143066	3.851409912109375	4.366549968719482
31.4615478515625	127	0.6159399747848511	0.7002999782562256	0.7009949684143066	3.8857100009918213	4.36407995223999
31.4776611328125	125	0.616890013217926	0.7045699954032898	0.67044997215271	3.8623499870300293	4.356339931488037
31.4937744140625	125	0.6174100041389465	0.7045699954032898	0.67044997215271	3.8403499126434326	4.352940082550049
31.5103759765625	125	0.6174100041389465	0.7142699956893921	0.67044997215271	3.8868300914764404	4.397150039672852
31.526611328125	127	0.6174100041389465	0.7142699956893921	0.6841949820518494	3.8900699615478516	4.368020057678223
31.5426025390625	127	0.616349995136261	0.7169600129127502	0.6841949820518494	3.8513400554656982	4.362030029296875
31.55908203125	127	0.5960000157356262	0.7198299765586853	0.6841949820518494	3.8599400520324707	4.388090133666992
31.57568359375	127	0.5960000157356262	0.7198299765586853	0.6869999766349792	3.861299991607666	4.39231014251709
31.5919189453125	127	0.6036900281906128	0.7189300060272217	0.6869999766349792	3.817430019378662	4.382959842681885
31.608154296875	127	0.677869975566864	0.7099999785423279	0.6869999766349792	3.8590500354766846	4.41487979888916
31.62548828125	123	0.6798400282859802	0.7099999785423279	0.7035499811172485	3.884500026702881	4.5359601974487305
31.642578125	123	0.7594599723815918	0.7099999785423279	0.7035499811172485	3.8176300525665283	4.38700008392334
31.658203125	123	0.7892500162124634	0.6922399997711182	0.7035499811172485	3.9260098934173584	4.343400001525879
31.675537109375	123	0.7918800115585327	0.6922399997711182	0.7103599905967712	3.973939895629883	4.320300102233887
31.6915283203125	123	0.793470025062561	0.7158799767494202	0.7103599905967712	3.9397900104522705	4.284200191497803
31.7080078125	123	0.8075900077819824	0.7256600260734558	0.7103599905967712	3.876699924468994	4.276309967041016
31.7244873046875	123	0.8075900077819824	0.7256600260734558	0.6639500260353088	4.062530040740967	4.2848100662231445
31.740478515625	123	0.8051300048828125	0.6936699748039246	0.6639500260353088	3.9176900386810303	4.28695011138916
31.7568359375	123	0.7978799939155579	0.6936699748039246	0.6639500260353088	3.918790102005005	4.252530097961426
31.77294921875	123	0.7978799939155579	0.6936699748039246	0.670930027961731	3.848170042037964	4.239230155944824
31.789794921875	123	0.7727100253105164	0.7001000046730042	0.670930027961731	3.855020046234131	4.315239906311035
31.8062744140625	123	0.7703999876976013	0.7162600159645081	0.670930027961731	3.8981099128723145	4.2280402183532715
31.8221435546875	123	0.7647299766540527	0.7162600159645081	0.7132499814033508	3.8806300163269043	4.244019985198975
31.8380126953125	123	0.7645999789237976	0.7077500224113464	0.7132499814033508	3.8037800788879395	4.205959796905518
31.8546142578125	123	0.7645999789237976	0.7033900022506714	0.7132499814033508	3.7799899578094482	4.184510231018066
31.871337890625	127	0.7657399773597717	0.7077500224113464	0.6869999766349792	3.7613000869750977	4.385960102081299
31.8878173828125	127	0.7742499709129333	0.7033900022506714	0.6869999766349792	3.788939952850342	4.31443977355957
31.9066162109375	127	0.7742499709129333	0.701259970664978	0.6869999766349792	3.815920114517212	4.326769828796387
31.9222412109375	127	0.7711799740791321	0.701259970664978	0.6855300068855286	3.8159101009368896	4.314970016479492
31.937255859375	127	0.766569972038269	0.7147799730300903	0.6855300068855286	3.7913100719451904	4.32643985748291
31.955322265625	127	0.7654799818992615	0.7202200293540955	0.6855300068855286	3.8144500255584717	4.356919765472412
31.97119140625	127	0.7654799818992615	0.7202200293540955	0.6801799535751343	3.766089916229248	4.342989921569824
31.9864501953125	127	0.7519299983978271	0.7202200293540955	0.6801799535751343	3.769740104675293	4.227449893951416
32.003173828125	127	0.7503700256347656	0.7142999768257141	0.6801799535751343	3.8014700412750244	4.212629795074463
32.01953125	127	0.7490500211715698	0.7113400101661682	0.6727050542831421	3.889859914779663	4.260280132293701
32.0355224609375	127	0.7490500211715698	0.7044900059700012	0.6727050542831421	3.777559995651245	4.236999988555908
32.0517578125	127	0.7521100044250488	0.7030100226402283	0.6727050542831421	3.787950038909912	4.26816987991333
32.0689697265625	127	0.7544699907302856	0.7030100226402283	0.7097899913787842	3.8126800060272217	4.279660224914551
32.085693359375	127	0.7770500183105469	0.691100001335144	0.7097899913787842	3.785759925842285	4.260159969329834
32.1026611328125	127	0.784500002861023	0.6528499722480774	0.7097899913787842	3.8442800045013428	4.312220096588135
32.117919921875	127	0.784500002861023	0.6528499722480774	0.7108650207519531	3.8230199813842773	4.366799831390381
32.1351318359375	127	0.7773399949073792	0.6503499746322632	0.7108650207519531	3.819390058517456	4.3111701011657715
32.1541748046875	127	0.7719699740409851	0.6521900296211243	0.7108650207519531	3.8675899505615234	4.337240219116211
32.166748046875	127	0.7719699740409851	0.6521900296211243	0.6848850250244141	3.8686699867248535	4.248270034790039
32.1842041015625	127	0.9411299824714661	0.7049700021743774	0.6848850250244141	3.7588300704956055	4.315539836883545
32.2022705078125	127	0.9411299824714661	0.7246500253677368	0.6848850250244141	3.8298299312591553	4.289130210876465
32.2171630859375	127	0.9307100176811218	0.7246500253677368	0.679360032081604	3.915290117263794	4.359280109405518
32.233154296875	127	0.9128999710083008	0.7300000190734863	0.679360032081604	3.977299928665161	4.3750200271606445
32.2509765625	127	0.9089300036430359	0.7302799820899963	0.679360032081604	3.9993999004364014	4.405759811401367
32.2689208984375	127	0.9048200249671936	0.7343199849128723	0.6580049991607666	3.970550060272217	4.4061198234558105
32.28369140625	127	0.8923100233078003	0.7424600124359131	0.6580049991607666	3.9660398960113525	4.405459880828857
32.2982177734375	127	0.8919500112533569	0.7432199716567993	0.6580049991607666	4.1509599685668945	4.4064202308654785
32.3145751953125	127	0.8919500112533569	0.7432199716567993	0.6719399690628052	3.986649990081787	4.406789779663086
32.3311767578125	127	0.9098600149154663	0.7373999953269958	0.6719399690628052	3.9637999534606934	4.411970138549805
32.348876953125	127	0.9209100008010864	0.7351800203323364	0.6719399690628052	3.988420009613037	4.41264009475708
32.3643798828125	127	0.9209100008010864	0.7351800203323364	0.6719399690628052	3.9310998916625977	4.413390159606934
32.381103515625	127	0.9159299731254578	0.7191200256347656	0.6719399690628052	3.978379964828491	4.356289863586426
32.3988037109375	127	0.9124500155448914	0.7191200256347656	0.6719399690628052	4.034969806671143	4.383890151977539
32.4144287109375	127	0.9124500155448914	0.7191200256347656	0.671934962272644	3.971829891204834	4.465030193328857
32.4326171875	127	0.9124500155448914	0.7190099954605103	0.671934962272644	3.968169927597046	4.404290199279785
32.4481201171875	127	0.9148399829864502	0.7190099954605103	0.671934962272644	3.8936400413513184	4.470779895782471
32.4630126953125	127	0.9148399829864502	0.7190099954605103	0.6719399690628052	3.9302399158477783	4.459280014038086
32.4786376953125	127	0.9204699993133545	0.7190099954605103	0.6719399690628052	3.8505799770355225	4.422719955444336
32.4954833984375	127	0.9204699993133545	0.7053200006484985	0.6719399690628052	3.876159906387329	4.423570156097412
32.511962890625	127	0.919510006904602	0.7053200006484985	0.6562000513076782	3.915990114212036	4.416299819946289
32.5283203125	127	0.9143099784851074	0.7337899804115295	0.6562000513076782	3.8953499794006348	4.362100124359131
32.544921875	127	0.9057000279426575	0.7348099946975708	0.6562000513076782	3.8984999656677246	4.414480209350586
32.5614013671875	127	0.9043400287628174	0.7337899804115295	0.6649900078773499	3.9665000438690186	4.359769821166992
32.577880859375	127	0.7242599725723267	0.7030900120735168	0.6649900078773499	3.9278199672698975	4.331500053405762
32.594970703125	127	0.5615500211715698	0.6866199970245361	0.6649900078773499	3.724720001220703	4.531129837036133
32.61181640625	125	0.5612099766731262	0.6866199970245361	0.6566900014877319	3.8251500129699707	4.2831501960754395
32.627685546875	125	0.25387999415397644	0.7490299940109253	0.6566900014877319	3.750659942626953	4.433619976043701
32.643798828125	125	0.1701200008392334	0.7861700057983398	0.6566900014877319	3.6377100944519043	4.320069789886475
32.661376953125	125	0.16854000091552734	0.787310004234314	0.6844900250434875	3.7325799465179443	4.43625020980835
32.677001953125	125	0.16819000244140625	0.799839973449707	0.6844900250434875	3.744879961013794	4.366700172424316
32.6934814453125	125	0.15271000564098358	0.799839973449707	0.6844900250434875	3.757460117340088	4.361380100250244
32.7099609375	127	0.15027999877929688	0.799019992351532	0.6683499813079834	3.7694499492645264	4.358789920806885
32.7252197265625	127	0.15027999877929688	0.7682499885559082	0.6683499813079834	3.7016799449920654	4.353499889373779
32.743408203125	127	0.15821999311447144	0.7682499885559082	0.6683499813079834	3.7476398944854736	4.357210159301758
32.7593994140625	127	0.15821999311447144	0.7695099711418152	0.682479977607727	3.759500026702881	4.352759838104248
32.775390625	127	0.09901999682188034	0.7882500290870667	0.682479977607727	3.730870008468628	4.321310043334961
32.791015625	127	0.03522000089287758	0.7882500290870667	0.682479977607727	4.01255989074707	4.242189884185791
32.8072509765625	121	0.03522000089287758	0.7882500290870667	0	3.7692298889160156	4.413549900054932
32.8238525390625	121	0.04994000121951103	0.7975299954414368	0	3.9922900199890137	4.322159767150879
[truncated: 616 more rows]

## Sheet: text1_student02
TIME	Validity	X	Y	Z	LP	RP
0	127	0.4787299931049347	0.9013199806213379	0.5621950030326843	6.76593017578125	6.92510986328125
0.01824951171875	127	0.4743199944496155	0.8788899779319763	0.5621950030326843	6.743169784545898	6.902830123901367
0.0325927734375	127	0.4733699858188629	0.8649100065231323	0.5621950030326843	6.786709785461426	6.9426398277282715
0.049072265625	125	0.4733699858188629	0.8649100065231323	0.5430499911308289	6.784200191497803	6.940269947052002
0.06561279296875	125	0.4733699858188629	0.8805800080299377	0.5430499911308289	6.791790008544922	6.94366979598999
0.08203125	125	0.47832998633384705	0.8944000005722046	0.5430499911308289	6.809030055999756	7.0076799392700195
0.09808349609375	127	0.47832998633384705	0.8944000005722046	0.5466899871826172	6.814539909362793	7.038449764251709
0.11468505859375	127	0.47371000051498413	0.8925600051879883	0.5466899871826172	6.809360027313232	7.010990142822266
0.13104248046875	127	0.467739999294281	0.8888999819755554	0.5466899871826172	6.819900035858154	7.058290004730225
0.14776611328125	127	0.467739999294281	0.8864200115203857	0.5355899930000305	6.831009864807129	7.038569927215576
0.1640625	127	0.467739999294281	0.8888999819755554	0.5355899930000305	6.818150043487549	7.054580211639404
0.18011474609375	127	0.4641900062561035	0.901170015335083	0.5355899930000305	6.8857197761535645	7.078770160675049
0.196533203125	127	0.4641900062561035	0.901170015335083	0.550320029258728	6.893340110778809	7.095019817352295
0.2130126953125	127	0.4641900062561035	0.8813999891281128	0.550320029258728	6.916530132293701	7.0859198570251465
0.229248046875	127	0.4611800014972687	0.8774200081825256	0.550320029258728	6.934850215911865	7.145659923553467
0.24749755859375	127	0.46101999282836914	0.8774200081825256	0.5625749826431274	6.937829971313477	7.153709888458252
0.263671875	127	0.46004998683929443	0.8702399730682373	0.5625749826431274	6.902460098266602	7.114500045776367
0.28045654296875	127	0.45537999272346497	0.8653500080108643	0.5625749826431274	6.9339399337768555	7.183000087738037
0.2969970703125	127	0.45537999272346497	0.8653500080108643	0.545585036277771	6.955659866333008	7.176939964294434
0.313232421875	127	0.459989994764328	0.8757299780845642	0.545585036277771	6.934929847717285	7.140850067138672
0.32977294921875	127	0.47745999693870544	0.8778499960899353	0.545585036277771	6.965970039367676	7.139560222625732
0.34765625	127	0.47745999693870544	0.878600001335144	0.547065019607544	6.979640007019043	7.122129917144775
0.36444091796875	127	0.4576199948787689	0.8942999839782715	0.547065019607544	6.833779811859131	6.983089923858643
0.37896728515625	127	0.45625999569892883	0.8945500254631042	0.547065019607544	6.816269874572754	6.9597601890563965
0.395263671875	127	0.45614999532699585	0.8949499726295471	0.5502699613571167	6.7805399894714355	6.916470050811768
0.41192626953125	127	0.4535900056362152	0.8945500254631042	0.5502699613571167	6.607729911804199	6.70088005065918
0.42852783203125	127	0.38620999455451965	0.8170400261878967	0.5502699613571167	6.542349815368652	6.740009784698486
0.4439697265625	125	0.3851499855518341	0.8150399923324585	0.5695800185203552	6.517960071563721	6.731090068817139
0.46044921875	125	0.23291000723838806	0.6259199976921082	0.5695800185203552	6.315189838409424	6.552410125732422
0.476318359375	125	0.23291000723838806	0.604889988899231	0.5695800185203552	6.222179889678955	6.41864013671875
0.4932861328125	125	0.23380999267101288	0.604889988899231	0.5471299886703491	6.157899856567383	6.433310031890869
0.50927734375	125	0.23406000435352325	0.6172599792480469	0.5471299886703491	6.070069789886475	6.201980113983154
0.5274658203125	125	0.23639999330043793	0.6226599812507629	0.5471299886703491	5.969979763031006	6.130680084228516
0.5423583984375	125	0.23406000435352325	0.6226599812507629	0.543429970741272	5.885729789733887	6.091639995574951
0.55926513671875	125	0.23100000619888306	0.6185899972915649	0.543429970741272	5.712289810180664	5.873509883880615
0.57501220703125	125	0.2301200032234192	0.591920018196106	0.543429970741272	5.6885199546813965	5.834469795227051
0.59149169921875	125	0.2301200032234192	0.5899199843406677	0.567550003528595	5.669469833374023	5.847499847412109
0.60791015625	125	0.2165299952030182	0.2249699980020523	0.567550003528595	5.408480167388916	5.809100151062012
0.62445068359375	125	0.21578000485897064	0.09758000075817108	0.567550003528595	5.237669944763184	5.691989898681641
0.6405029296875	127	0.21578000485897064	0.09758000075817108	0.534464955329895	5.261929988861084	5.732860088348389
0.65606689453125	127	0.21578000485897064	0.14308999478816986	0.534464955329895	5.151879787445068	5.5832200050354
0.67266845703125	127	0.21759000420570374	0.15355999767780304	0.534464955329895	5.069829940795898	5.54748010635376
0.6884765625	127	0.21581000089645386	0.15355999767780304	0.5345200300216675	5.066460132598877	5.534780025482178
0.70477294921875	127	0.21581000089645386	0.12780000269412994	0.5345200300216675	4.877729892730713	5.349440097808838
0.72113037109375	127	0.21581000089645386	0.12780000269412994	0.5345200300216675	4.841760158538818	5.292019844055176
0.737548828125	127	0.21583999693393707	0.1314300000667572	0.5274399518966675	4.819680213928223	5.299950122833252
0.75396728515625	127	0.21583999693393707	0.14737999439239502	0.5274399518966675	4.82919979095459	5.175899982452393
0.7703857421875	127	0.2110700011253357	0.15158000588417053	0.5274399518966675	4.718699932098389	5.057340145111084
0.787109375	125	0.2088399976491928	0.15900999307632446	0.5202400088310242	4.5896501541137695	5.06781005859375
0.8033447265625	125	0.1687999963760376	0.17504000663757324	0.5202400088310242	4.93133020401001	4.944759845733643
0.81988525390625	125	0.1673399955034256	0.17504000663757324	0.5202400088310242	4.849370002746582	4.97845983505249
0.83624267578125	127	0.1673399955034256	0.17121000587940216	0.52736496925354	4.735199928283691	4.924749851226807
0.85296630859375	127	0.161190003156662	0.16596999764442444	0.52736496925354	4.786230087280273	4.819990158081055
0.87060546875	127	0.15956999361515045	0.1352899968624115	0.52736496925354	4.544569969177246	4.761020183563232
0.88787841796875	127	0.1589300036430359	0.1278499960899353	0.5413299798965454	4.561999797821045	4.7557501792907715
0.9053955078125	127	0.15877999365329742	0.1230200007557869	0.5413299798965454	4.673550128936768	4.693240165710449
0.92254638671875	127	0.15877999365329742	0.0710500031709671	0.5413299798965454	4.674270153045654	4.881959915161133
0.93585205078125	127	0.15600000321865082	0.0710500031709671	0.5381799936294556	4.6740899085998535	4.707170009613037
0.952880859375	127	0.15519000589847565	0.060019999742507935	0.5381799936294556	4.690989971160889	4.753600120544434
0.96783447265625	127	0.1455100029706955	0.06599999964237213	0.5381799936294556	4.439970016479492	4.644130229949951
0.98419189453125	127	0.1415800005197525	0.06599999964237213	0.5393500328063965	5.012159824371338	4.651939868927002
1.00042724609375	127	0.1171799972653389	0.08330000191926956	0.5393500328063965	4.876699924468994	4.533870220184326
1.01690673828125	127	0.1171799972653389	0.09099999815225601	0.5393500328063965	4.678249835968018	4.58144998550415
1.0333251953125	127	0.11826000362634659	0.09421999752521515	0.5289599895477295	4.350590229034424	4.682650089263916
1.0496826171875	127	0.11826000362634659	0.11055999994277954	0.5289599895477295	4.651500225067139	4.514470100402832
1.066162109375	127	0.1181500032544136	0.12268000096082687	0.5289599895477295	4.471640110015869	4.588590145111084
1.082763671875	127	0.1181500032544136	0.12268000096082687	0.526710033416748	4.283520221710205	4.6483001708984375
1.09906005859375	127	0.12693999707698822	0.09283000230789185	0.526710033416748	4.658380031585693	4.54233980178833
1.11553955078125	127	0.1322699934244156	0.09283000230789185	0.526710033416748	4.473440170288086	4.630249977111816
1.13323974609375	127	0.1322699934244156	0.09283000230789185	0.5301600098609924	4.262279987335205	4.618899822235107
1.14886474609375	127	0.12541000545024872	0.09881000220775604	0.5301600098609924	4.738979816436768	4.4226298332214355
1.16717529296875	127	0.12541000545024872	0.1196800023317337	0.5301600098609924	4.623000144958496	4.475679874420166
1.18365478515625	127	0.12541000545024872	0.1196800023317337	0.5217549800872803	4.145229816436768	4.572460174560547
1.20013427734375	127	0.12541000545024872	0.1296200007200241	0.5217549800872803	4.702089786529541	4.594799995422363
1.21466064453125	127	0.14124999940395355	0.1296200007200241	0.5217549800872803	4.552949905395508	4.61830997467041
1.23114013671875	127	0.14124999940395355	0.1296200007200241	0.5253900289535522	4.093760013580322	4.60915994644165
1.24786376953125	127	0.13944000005722046	0.1296200007200241	0.5253900289535522	4.125979900360107	4.447450160980225
1.26409912109375	127	0.12432000041007996	0.12416999787092209	0.5253900289535522	4.294050216674805	4.519070148468018
1.2818603515625	127	0.12307000160217285	0.12030000239610672	0.5344499945640564	4.125400066375732	4.624839782714844
1.2978515625	127	0.12307000160217285	0.10803999751806259	0.5344499945640564	4.087860107421875	4.6543498039245605
1.31341552734375	127	0.12856000661849976	0.09707000106573105	0.5344499945640564	4.198740005493164	4.5826897621154785
1.33056640625	125	0.13389000296592712	0.093019999563694	0.5464000105857849	4.184060096740723	4.444210052490234
1.3463134765625	125	0.20151999592781067	0.0384799987077713	0.5464000105857849	4.578080177307129	4.4808502197265625
1.36260986328125	125	0.20151999592781067	0.0384799987077713	0.5464000105857849	4.501269817352295	4.4746599197387695
1.37969970703125	127	0.20151999592781067	0.0384799987077713	0.5435999631881714	4.470149993896484	4.29548978805542
1.39520263671875	127	0.20691999793052673	0.031870000064373016	0.5435999631881714	4.5879998207092285	4.5301899909973145
1.41143798828125	127	0.20691999793052673	0.03181000053882599	0.5435999631881714	4.60129976272583	4.424389839172363
1.428466796875	127	0.20691999793052673	0.03181000053882599	0.5530799627304077	4.42209005355835	4.31525993347168
1.4444580078125	127	0.20691999793052673	0.03181000053882599	0.5530799627304077	4.917150020599365	4.472430229187012
1.4610595703125	127	0.20135000348091125	0.014709999784827232	0.5530799627304077	4.65123987197876	4.628330230712891
1.47760009765625	127	0.20135000348091125	0.014709999784827232	0.5545200109481812	4.378200054168701	4.363679885864258
1.49407958984375	127	0.24577000737190247	-0.0019199999514967203	0.5545200109481812	4.430170059204102	4.489990234375
1.51043701171875	127	0.2924399971961975	-0.014560000039637089	0.5545200109481812	4.1915202140808105	4.420060157775879
1.5279541015625	127	0.293069988489151	-0.014560000039637089	0.5555000305175781	4.342140197753906	4.326290130615234
1.54290771484375	127	0.2970300018787384	-0.009530000388622284	0.5555000305175781	4.5278401374816895	4.39355993270874
1.5594482421875	127	0.31630998849868774	-0.009530000388622284	0.5555000305175781	4.378729820251465	4.515130043029785
1.57672119140625	127	0.31630998849868774	-0.014170000329613686	0.5573550462722778	4.414690017700195	4.3779802322387695
1.59295654296875	127	0.29315000772476196	-0.014170000329613686	0.5573550462722778	4.378900051116943	4.381460189819336
1.6094970703125	127	0.2895599901676178	-0.012919999659061432	0.5573550462722778	4.470019817352295	4.509809970855713
1.62579345703125	127	0.28902000188827515	-0.012919999659061432	0.5678850412368774	4.337810039520264	4.431459903717041
1.64190673828125	127	0.28902000188827515	-0.016130000352859497	0.5678850412368774	4.3226399421691895	4.411900043487549
1.65789794921875	127	0.2939800024032593	-0.020090000703930855	0.5678850412368774	4.326650142669678	4.404890060424805
1.6744384765625	127	0.2939800024032593	-0.0246799997985363	0.5490549802780151	4.285299777984619	4.3737101554870605
1.6904296875	127	0.2939800024032593	-0.029009999707341194	0.5490549802780151	4.317540168762207	4.377950191497803
1.70709228515625	127	0.313400000333786	-0.029009999707341194	0.5490549802780151	4.3320698738098145	4.351980209350586
1.723388671875	127	0.31617000699043274	-0.010940000414848328	0.5452899932861328	4.2811198234558105	4.409170150756836
1.73974609375	127	0.41791999340057373	-0.003289999905973673	0.5452899932861328	4.383500099182129	4.273119926452637
1.75634765625	127	0.41791999340057373	-0.003289999905973673	0.5452899932861328	4.252190113067627	4.462609767913818
1.77294921875	125	0.41791999340057373	-0.007969999685883522	0.562030017375946	4.242660045623779	4.329050064086914
1.78948974609375	125	0.4241600036621094	-0.029319999739527702	0.562030017375946	4.436820030212402	4.404550075531006
1.80560302734375	125	0.42451000213623047	-0.04681999981403351	0.562030017375946	4.2217698097229	4.39523983001709
1.82196044921875	127	0.42451000213623047	-0.04681999981403351	0.5493700504302979	4.2082200050354	4.258639812469482
1.838623046875	127	0.4154900014400482	-0.0349700003862381	0.5493700504302979	4.273230075836182	4.450300216674805
1.85516357421875	127	0.4154900014400482	-0.03172999992966652	0.5493700504302979	4.294529914855957	4.395009994506836
1.87127685546875	127	0.41611000895500183	-0.03172999992966652	0.5544400215148926	4.386149883270264	4.393430233001709
1.8880615234375	127	0.41819998621940613	-0.03871000185608864	0.5544400215148926	4.148019790649414	4.214290142059326
1.90472412109375	127	0.42983999848365784	-0.04293999820947647	0.5544400215148926	4.151559829711914	4.421050071716309
1.92120361328125	125	0.42983999848365784	-0.03871000185608864	0.5378100275993347	4.21097993850708	4.354360103607178
1.9368896484375	125	0.42983999848365784	-0.026350000873208046	0.5378100275993347	4.2159199714660645	4.316100120544434
1.95452880859375	125	0.4403400123119354	-0.01696000061929226	0.5378100275993347	4.084889888763428	4.212160110473633
1.96990966796875	127	0.4408099949359894	-0.01696000061929226	0.5445899963378906	4.200389862060547	4.144370079040527
1.9862060546875	127	0.5366500020027161	-0.01696000061929226	0.5445899963378906	4.331610202789307	4.425230026245117
2.00262451171875	127	0.5373700261116028	-0.03813999891281128	0.5445899963378906	4.349679946899414	4.471250057220459
2.01922607421875	127	0.5375000238418579	-0.03813999891281128	0.5537400245666504	4.397130012512207	4.461619853973389
2.03558349609375	127	0.5454400181770325	-0.03813999891281128	0.5537400245666504	4.468200206756592	4.424479961395264
2.05194091796875	127	0.5477799773216248	-0.04323999956250191	0.5537400245666504	4.336239814758301	4.473030090332031
2.06890869140625	127	0.5477799773216248	-0.04323999956250191	0.5564099550247192	4.364719867706299	4.362229824066162
2.08612060546875	127	0.5450900197029114	-0.05737999826669693	0.5564099550247192	4.461219787597656	4.296020030975342
2.10247802734375	127	0.5447499752044678	-0.0628499984741211	0.5564099550247192	4.295619964599609	4.35867977142334
2.1187744140625	127	0.5447499752044678	-0.0628499984741211	0.550849974155426	4.408100128173828	4.328169822692871
2.13494873046875	127	0.5374900102615356	-0.029570000246167183	0.550849974155426	4.258669853210449	4.272540092468262
2.15087890625	127	0.5372300148010254	-0.010649999603629112	0.550849974155426	4.234099864959717	4.232190132141113
2.16845703125	125	0.5374900102615356	-0.0015999999595806003	0.5432199835777283	4.399590015411377	4.159850120544434
2.1842041015625	125	0.5918800234794617	-0.0009699999936856329	0.5432199835777283	4.188930034637451	4.289159774780273
2.20086669921875	125	0.5944600105285645	-0.0009699999936856329	0.5432199835777283	4.039259910583496	4.38385009765625
2.2161865234375	125	0.5957499742507935	-0.014600000344216824	0.571340024471283	4.185919761657715	4.371180057525635
2.2327880859375	125	0.6051499843597412	-0.042729999870061874	0.571340024471283	4.111770153045654	4.1697998046875
2.25018310546875	125	0.6098300218582153	-0.0778999999165535	0.571340024471283	4.070350170135498	4.199359893798828
2.26776123046875	127	0.6098300218582153	-0.09075000137090683	0.5610499978065491	4.175079822540283	4.174160003662109
2.28369140625	127	0.5995100140571594	-0.09075000137090683	0.5610499978065491	4.130859851837158	4.277550220489502
2.3001708984375	127	0.5952600240707397	-0.08151999861001968	0.5610499978065491	3.9884700775146484	4.451920032501221
2.31695556640625	127	0.5952600240707397	-0.08151999861001968	0.5659149885177612	4.076980113983154	4.283820152282715
2.33258056640625	127	0.5933399796485901	-0.0741100013256073	0.5659149885177612	4.331729888916016	4.384029865264893
2.34906005859375	127	0.5765900015830994	-0.0741100013256073	0.5659149885177612	4.144889831542969	4.4250102043151855
2.36541748046875	127	0.5765900015830994	-0.0741100013256073	0.5652700066566467	4.325409889221191	4.135270118713379
2.38079833984375	127	0.4785900115966797	-0.0675399973988533	0.5652700066566467	4.163589954376221	4.449749946594238
2.39739990234375	127	0.46191999316215515	-0.0675399973988533	0.5652700066566467	4.062550067901611	4.192780017852783
2.41363525390625	127	0.46191999316215515	-0.0675399973988533	0.5631749629974365	4.399889945983887	4.164899826049805
2.42987060546875	127	0.4666300117969513	-0.0675399973988533	0.5631749629974365	4.224679946899414	4.365039825439453
2.44696044921875	127	0.4666300117969513	-0.05999999865889549	0.5631749629974365	4.057040214538574	4.421539783477783
2.4635009765625	127	0.4666300117969513	-0.05999999865889549	0.5715999603271484	4.370299816131592	4.328770160675049
2.47930908203125	127	0.47402000427246094	-0.08000999689102173	0.5715999603271484	4.263700008392334	4.294209957122803
2.49615478515625	127	0.47402000427246094	-0.09521999955177307	0.5715999603271484	4.062729835510254	4.110030174255371
2.51287841796875	127	0.47402000427246094	-0.09521999955177307	0.5619149804115295	4.498740196228027	4.08568000793457
2.5289306640625	127	0.4825200140476227	-0.07626000046730042	0.5619149804115295	4.270810127258301	4.415639877319336
2.5477294921875	127	0.49810001254081726	-0.07159999758005142	0.5619149804115295	3.937999963760376	4.3336501121521
2.5628662109375	127	0.4982199966907501	-0.07159999758005142	0.5572949647903442	4.023260116577148	4.1579999923706055
2.57879638671875	127	0.620930016040802	-0.0649000033736229	0.5572949647903442	4.250380039215088	4.282959938049316
2.59600830078125	127	0.621150016784668	-0.04938000068068504	0.5572949647903442	4.209270000457764	4.291059970855713
2.61175537109375	123	0.6213600039482117	-0.04938000068068504	0.5699399709701538	4.194910049438477	4.334199905395508
2.62750244140625	123	0.621150016784668	-0.05931000038981438	0.5699399709701538	4.23907995223999	4.29000997543335
2.644287109375	123	0.6197599768638611	-0.06298000365495682	0.5699399709701538	4.305449962615967	4.297150135040283
2.6602783203125	123	0.6188899874687195	-0.05931000038981438	0.5699399709701538	4.322490215301514	4.282820224761963
2.67633056640625	123	0.6197599768638611	-0.0574599988758564	0.5699399709701538	4.298409938812256	4.3792901039123535
2.69451904296875	123	0.6278300285339355	-0.05358000099658966	0.5699399709701538	4.345510005950928	4.215799808502197
2.709716796875	127	0.6278300285339355	-0.05358000099658966	0.5674699544906616	4.513659954071045	4.623179912567139
2.72637939453125	127	0.638670027256012	-0.06983999907970428	0.5674699544906616	4.406020164489746	4.254950046539307
2.74212646484375	127	0.7099499702453613	-0.06983999907970428	0.5674699544906616	4.502870082855225	4.520989894866943
2.76007080078125	127	0.7109500169754028	-0.06648000329732895	0.5515199899673462	4.4570698738098145	4.459849834442139
2.77685546875	127	0.7533900141716003	-0.05982999876141548	0.5515199899673462	4.36269998550415	4.466609954833984
2.7935791015625	127	0.7533900141716003	-0.05488999933004379	0.5515199899673462	4.417479991912842	4.350689888000488
2.80950927734375	127	0.7533900141716003	-0.05488999933004379	0.5625549554824829	4.3132500648498535	4.614069938659668
2.826416015625	127	0.7526800036430359	-0.05488999933004379	0.5625549554824829	4.379539966583252	4.373069763183594
2.8421630859375	127	0.7492499947547913	-0.06283000111579895	0.5625549554824829	4.396669864654541	4.310219764709473
2.85894775390625	127	0.7492499947547913	-0.06283000111579895	0.5559149980545044	4.434340000152588	4.57135009765625
2.87432861328125	127	0.7501800060272217	-0.03858000040054321	0.5559149980545044	4.279829978942871	4.5277299880981445
2.8909912109375	127	0.7539200186729431	-0.03726999834179878	0.5559149980545044	4.2327799797058105	4.578800201416016
2.9066162109375	127	0.7539200186729431	-0.03726999834179878	0.595550000667572	4.3222198486328125	4.646049976348877
2.923095703125	127	0.8152999877929688	-0.06165999919176102	0.595550000667572	4.364649772644043	4.659530162811279
2.94012451171875	127	0.85944002866745	-0.09437000006437302	0.595550000667572	4.447319984436035	4.454269886016846
2.955810546875	127	0.85944002866745	-0.09437000006437302	0.5543500185012817	4.446899890899658	4.821869850158691
2.9722900390625	127	0.8418200016021729	-0.048239998519420624	0.5543500185012817	4.4679999351501465	4.674170017242432
2.98883056640625	127	0.8241999745368958	-0.026930000633001328	0.5543500185012817	4.495870113372803	4.4933600425720215
3.00537109375	127	0.8241999745368958	-0.020579999312758446	0.5559499859809875	4.519680023193359	4.734250068664551
3.02325439453125	127	0.8259999752044678	-0.0004400000034365803	0.5559499859809875	4.480989933013916	4.733109951019287
3.040771484375	127	0.8278300166130066	0.0002899999963119626	0.5559499859809875	4.447380065917969	4.698729991912842
3.0557861328125	127	0.8278300166130066	0.004689999856054783	0.545699954032898	4.379370212554932	4.724969863891602
3.07177734375	127	0.820110023021698	0.004689999856054783	0.545699954032898	4.403689861297607	4.586679935455322
3.0885009765625	127	0.8184800148010254	0.0035200000274926424	0.545699954032898	4.369569778442383	4.064640045166016
3.1046142578125	127	0.8184800148010254	0.0033199999015778303	0.5619149804115295	4.3485798835754395	4.415019989013672
3.1212158203125	127	0.830780029296875	-0.022290000692009926	0.5619149804115295	4.436600208282471	4.622439861297607
3.13677978515625	127	0.8341299891471863	-0.022369999438524246	0.5619149804115295	4.5013298988342285	4.115210056304932
3.15313720703125	127	0.8346899747848511	-0.022369999438524246	0.5477499961853027	4.421080112457275	4.733039855957031
3.169921875	127	0.9301599860191345	-0.022369999438524246	0.5477499961853027	4.223849773406982	3.9294700622558594
3.18585205078125	127	0.9301599860191345	0.015329999849200249	0.5477499961853027	4.181489944458008	3.8408899307250977
3.20208740234375	127	0.9323400259017944	0.04261000081896782	0.5208699703216553	4.5368499755859375	3.9103400707244873
3.21826171875	127	0.9296500086784363	0.04261000081896782	0.5208699703216553	4.548110008239746	3.780019998550415
3.23468017578125	127	0.9260200262069702	0.03598000109195709	0.5208699703216553	4.585050106048584	3.8642799854278564
3.2510986328125	127	0.9219300150871277	0.03598000109195709	0.5257250070571899	4.595149993896484	3.838020086288452
3.26776123046875	127	0.9219200015068054	0.07851000130176544	0.5257250070571899	4.613329887390137	3.7953500747680664
3.2840576171875	127	0.9211900234222412	0.07851000130176544	0.5257250070571899	4.436629772186279	3.8001298904418945
3.30096435546875	127	0.9184200167655945	0.07113000005483627	0.5333600044250488	4.569009780883789	3.8563499450683594
3.31866455078125	127	0.9211900234222412	0.063510000705719	0.5333600044250488	4.455560207366943	3.7910499572753906
3.33453369140625	127	0.922819972038269	0.04050999879837036	0.5333600044250488	4.471010208129883	3.814879894256592
3.351318359375	127	0.922819972038269	0.03602999821305275	0.533050000667572	4.092780113220215	3.862730026245117
3.3675537109375	127	0.8422799706459045	0.024399999529123306	0.533050000667572	4.108739852905273	4.493810176849365
3.38397216796875	127	0.6796600222587585	0.0021299999207258224	0.533050000667572	4.355939865112305	4.448659896850586
3.4005126953125	127	0.6768500208854675	0.0021299999207258224	0.5663999915122986	4.211679935455322	4.653170108795166
3.416748046875	127	0.3526799976825714	0.06287000328302383	0.5663999915122986	4.083700180053711	4.203579902648926
3.432861328125	127	0.20451000332832336	0.09740000218153	0.5663999915122986	4.3192901611328125	4.167369842529297
3.448974609375	127	0.19925999641418457	0.11511000245809555	0.5453200340270996	4.194950103759766	4.283949851989746
3.4649658203125	127	0.06251999735832214	0.17911000549793243	0.5453200340270996	4.015349864959717	4.251100063323975
3.48187255859375	127	0.06251999735832214	0.18028999865055084	0.5453200340270996	4.402850151062012	4.176499843597412
3.49774169921875	125	0.07238999754190445	0.20137999951839447	0.5486699938774109	4.317430019378662	4.224709987640381
3.5142822265625	125	0.07546000182628632	0.20137999951839447	0.5486699938774109	4.072050094604492	4.311560153961182
3.53173828125	125	0.08764000236988068	0.19115999341011047	0.5486699938774109	4.632800102233887	4.290410041809082
3.54852294921875	127	0.08764000236988068	0.19115999341011047	0.5496549606323242	4.284359931945801	4.239409923553467
3.56402587890625	127	0.08320000022649765	0.19115999341011047	0.5496549606323242	4.062049865722656	4.278029918670654
3.5814208984375	127	0.07665999978780746	0.17924000322818756	0.5496549606323242	4.50540018081665	4.356180191040039
3.60009765625	127	0.07665999978780746	0.17924000322818756	0.5374950170516968	4.540329933166504	4.321169853210449
3.613037109375	127	0.04142000153660774	0.1796099990606308	0.5374950170516968	4.198999881744385	4.420249938964844
3.6304931640625	127	0.04142000153660774	0.19200000166893005	0.5374950170516968	4.219240188598633	4.481040000915527
3.6458740234375	127	0.04749000072479248	0.19200000166893005	0.5219399929046631	4.513130187988281	4.526790142059326
3.66302490234375	127	0.05389000102877617	0.21222999691963196	0.5219399929046631	4.21442985534668	4.510340213775635
3.679931640625	127	0.056759998202323914	0.21591000258922577	0.5219399929046631	4.783239841461182	4.568190097808838
3.6953125	127	0.056759998202323914	0.22164000570774078	0.5262700319290161	4.796140193939209	4.455019950866699
3.71246337890625	127	0.056759998202323914	0.23913000524044037	0.5262700319290161	4.230420112609863	4.4205498695373535
3.72857666015625	127	0.053119998425245285	0.23913000524044037	0.5262700319290161	4.657229900360107	4.4649200439453125
3.74444580078125	127	0.050609998404979706	0.23489999771118164	0.5475050210952759	4.771140098571777	4.655399799346924
3.7613525390625	127	0.050609998404979706	0.18809999525547028	0.5475050210952759	4.480669975280762	4.419950008392334
3.77813720703125	127	0.162090003490448	0.16088999807834625	0.5475050210952759	4.280010223388672	4.624839782714844
3.79400634765625	127	0.1676499992609024	0.14440999925136566	0.5504400134086609	4.601019859313965	4.386620044708252
3.81103515625	127	0.20437000691890717	0.12283000349998474	0.5504400134086609	4.341909885406494	4.404300212860107
3.8262939453125	127	0.2091200053691864	0.1166900023818016	0.5504400134086609	4.348179817199707	4.378270149230957
3.84332275390625	127	0.2091200053691864	0.1166900023818016	0.5379350185394287	4.293139934539795	4.410910129547119
3.8612060546875	127	0.20611999928951263	0.12955999374389648	0.5379350185394287	4.458990097045898	4.348480224609375
3.8765869140625	127	0.20611999928951263	0.13612000644207	0.5379350185394287	4.258349895477295	4.413549900054932
3.89337158203125	125	0.20732000470161438	0.15087999403476715	0.5794699788093567	4.476779937744141	4.41933012008667
3.90948486328125	125	0.20736999809741974	0.15087999403476715	0.5794699788093567	4.339839935302734	4.322720050811768
3.92572021484375	125	0.20732000470161438	0.1402599960565567	0.5794699788093567	4.427350044250488	4.380040168762207
3.9422607421875	127	0.20736999809741974	0.12456999719142914	0.5422999858856201	4.486440181732178	4.323669910430908
3.95806884765625	127	0.20889000594615936	0.11461000144481659	0.5422999858856201	4.451429843902588	4.354589939117432
3.974853515625	127	0.21747000515460968	0.10870999842882156	0.5422999858856201	4.285769939422607	4.3323798179626465
3.991455078125	127	0.21901999413967133	0.10746999830007553	0.5704450011253357	4.339890003204346	4.3533101081848145
4.00732421875	127	0.353659987449646	0.07846999913454056	0.5704450011253357	4.198599815368652	4.248219966888428
4.02374267578125	127	0.353659987449646	0.061879999935626984	0.5704450011253357	4.317959785461426	4.282070159912109
4.04132080078125	125	0.35258999466896057	0.053939998149871826	0.562030017375946	4.319220066070557	4.319129943847656
4.0570068359375	125	0.35258999466896057	0.053939998149871826	0.562030017375946	4.341119766235352	4.198269844055176
4.0726318359375	125	0.3552600145339966	0.07502999901771545	0.562030017375946	4.40201997756958	4.259220123291016
4.08929443359375	127	0.3552600145339966	0.07913000136613846	0.5632550120353699	4.304440021514893	4.250460147857666
4.10589599609375	127	0.34077000617980957	0.09403999894857407	0.5632550120353699	4.388179779052734	4.258349895477295
4.122802734375	127	0.33934998512268066	0.10322999954223633	0.5632550120353699	4.339250087738037	4.210770130157471
4.13848876953125	125	0.33928000926971436	0.10322999954223633	0.5425900220870972	4.26885986328125	4.187230110168457
4.15484619140625	125	0.3371700048446655	0.06973999738693237	0.5425900220870972	4.303909778594971	4.239520072937012
4.17138671875	125	0.3371700048446655	0.06779000163078308	0.5425900220870972	4.261839866638184	4.25137996673584
4.1876220703125	127	0.3379000127315521	0.06779000163078308	0.5569850206375122	4.333799839019775	4.22484016418457
4.2039794921875	127	0.40918999910354614	0.08180999755859375	0.5569850206375122	4.2233500480651855	4.29925012588501
4.22039794921875	127	0.4260199964046478	0.08584000170230865	0.5569850206375122	4.244349956512451	4.262810230255127
4.2369384765625	127	0.4260599911212921	0.08584000170230865	0.5519199967384338	4.254769802093506	4.241390228271484
4.25335693359375	127	0.4260199964046478	0.07141000032424927	0.5519199967384338	4.272069931030273	4.276430130004883
4.2701416015625	127	0.42454999685287476	0.06731999665498734	0.5519199967384338	4.245530128479004	4.310009956359863
4.2867431640625	127	0.423550009727478	0.06949000060558319	0.5576000213623047	4.207540035247803	4.295139789581299
4.30426025390625	127	0.4178600013256073	0.06949000060558319	0.5576000213623047	4.153649806976318	4.192599773406982
4.3194580078125	127	0.4176799952983856	0.06949000060558319	0.5576000213623047	4.223849773406982	4.278629779815674
4.337646484375	127	0.4178600013256073	0.06770999729633331	0.5624949932098389	4.223649978637695	4.225510120391846
4.35308837890625	127	0.4183099865913391	0.05981000140309334	0.5624949932098389	4.118800163269043	4.172540187835693
4.37054443359375	127	0.4248200058937073	0.04125000163912773	0.5624949932098389	4.196010112762451	4.220729827880859
4.3848876953125	127	0.42493999004364014	0.03939000144600868	0.5581350326538086	4.327400207519531	4.1381402015686035
4.4014892578125	127	0.5459799766540527	0.04125000163912773	0.5581350326538086	4.347959995269775	4.296500205993652
4.418701171875	127	0.5459799766540527	0.06509000062942505	0.5581350326538086	4.284609794616699	4.3269500732421875
4.43505859375	127	0.5459799766540527	0.06509000062942505	0.5573350191116333	4.2318902015686035	4.26338005065918
4.45062255859375	127	0.5500900149345398	0.052310001105070114	0.5573350191116333	4.214109897613525	4.119909763336182
4.466796875	127	0.5649600028991699	0.043310001492500305	0.5573350191116333	4.205410003662109	4.095920085906982
4.4837646484375	127	0.5649600028991699	0.043069999665021896	0.559594988822937	4.229310035705566	4.1801300048828125
4.50079345703125	127	0.5556700229644775	0.03894000127911568	0.559594988822937	4.171559810638428	4.282879829406738
4.516845703125	127	0.5556700229644775	0.03458999842405319	0.559594988822937	4.206500053405762	4.239120006561279
4.53302001953125	127	0.5560700297355652	0.03458999842405319	0.5665099620819092	4.219910144805908	4.282350063323975
4.54986572265625	127	0.5560700297355652	0.04800000041723251	0.5665099620819092	4.20943021774292	4.188069820404053
4.56591796875	127	0.5483199954032898	0.05358000099658966	0.5665099620819092	4.166369915008545	4.219570159912109
4.58282470703125	127	0.5483199954032898	0.05358000099658966	0.5517950057983398	4.215400218963623	4.205090045928955
4.598876953125	127	0.6501500010490417	0.03976000100374222	0.5517950057983398	4.241819858551025	4.225090026855469
4.615234375	127	0.713670015335083	0.03976000100374222	0.5517950057983398	4.32381010055542	4.2216901779174805
4.63232421875	127	0.715179979801178	0.047600001096725464	0.5545949935913086	4.345019817352295	4.344840049743652
4.64788818359375	127	0.7282099723815918	0.064690001308918	0.5545949935913086	4.302460193634033	4.496129989624023
4.66448974609375	127	0.7301700115203857	0.06538999825716019	0.5545949935913086	4.33105993270874	4.396309852600098
4.6812744140625	127	0.7301700115203857	0.06538999825716019	0.5578150153160095	4.25423002243042	4.340859889984131
4.697998046875	127	0.7382699847221375	0.06538999825716019	0.5578150153160095	4.240180015563965	4.383470058441162
4.71405029296875	127	0.7382699847221375	0.025760000571608543	0.5578150153160095	4.267889976501465	4.358709812164307
4.73028564453125	127	0.7382699847221375	0.025760000571608543	0.5521550178527832	4.205530166625977	4.503900051116943
4.7470703125	127	0.7279700040817261	0.0579800009727478	0.5521550178527832	4.289470195770264	4.37952995300293
4.7635498046875	127	0.7179499864578247	0.07863999903202057	0.5521550178527832	4.2843499183654785	4.413650035858154
4.77972412109375	125	0.7179499864578247	0.07863999903202057	0.5241199731826782	4.239990234375	4.324269771575928
4.7960205078125	125	0.7261999845504761	0.07638999819755554	0.5241199731826782	4.282370090484619	4.421299934387207
4.81298828125	125	0.7336999773979187	0.07638999819755554	0.5241199731826782	4.246310234069824	4.413589954376221
4.829345703125	127	0.7361800074577332	0.08895000070333481	0.5432050228118896	4.162010192871094	4.19635009765625
4.84619140625	127	0.7997599840164185	0.09124000370502472	0.5432050228118896	4.189970016479492	4.562449932098389
4.86285400390625	127	0.8077999949455261	0.09240999817848206	0.5432050228118896	4.204669952392578	4.771460056304932
4.87896728515625	127	0.8077999949455261	0.09628999978303909	0.5403649806976318	4.331739902496338	4.5046000480651855
4.89495849609375	127	0.8086599707603455	0.09240999817848206	0.5403649806976318	4.334980010986328	4.492909908294678
4.91156005859375	127	0.8122000098228455	0.08320000022649765	0.5403649806976318	4.2563700675964355	4.479249954223633
4.927490234375	127	0.8130199909210205	0.08320000022649765	0.5473200082778931	4.2500200271606445	4.37647008895874
4.94366455078125	127	0.8122000098228455	0.09605000168085098	0.5473200082778931	4.250830173492432	4.558889865875244
4.960205078125	127	0.804390013217926	0.10260000079870224	0.5473200082778931	4.286200046539307	4.541359901428223
4.9771728515625	127	0.804390013217926	0.10260000079870224	0.5530949831008911	4.201869964599609	4.56072998046875
4.99420166015625	127	0.8049299716949463	0.08760999888181686	0.5530949831008911	4.33834981918335	4.569200038909912
5.01007080078125	127	0.8113300204277039	0.08237999677658081	0.5530949831008911	4.249539852142334	4.512939929962158
5.02630615234375	127	0.8113300204277039	0.08237999677658081	0.5466700196266174	4.306560039520264	4.306459903717041
5.04296875	127	0.8322200179100037	0.09158000349998474	0.5466700196266174	4.300570011138916	4.591139793395996
5.0592041015625	127	0.9206399917602539	0.09364999830722809	0.5466700196266174	4.3304901123046875	4.0854902267456055
5.075439453125	127	0.9255599975585938	0.10356999933719635	0.5437799692153931	4.274529933929443	4.700069904327393
5.0928955078125	127	0.9289699792861938	0.11004000157117844	0.5437799692153931	4.491099834442139	3.973210096359253
5.110107421875	127	0.9289699792861938	0.14520999789237976	0.5437799692153931	4.555630207061768	3.9524600505828857
5.12591552734375	127	0.924340009689331	0.15242999792099	0.5270600318908691	4.5029401779174805	4.0206098556518555
5.14178466796875	127	0.914650022983551	0.155799999833107	0.5270600318908691	4.535930156707764	4.000100135803223
5.15838623046875	127	0.911329984664917	0.15972000360488892	0.5270600318908691	4.5570502281188965	4.041719913482666
5.17510986328125	127	0.911329984664917	0.15972000360488892	0.5310399532318115	4.541460037231445	4.037970066070557
5.1903076171875	127	0.9185199737548828	0.1585800051689148	0.5310399532318115	4.51947021484375	4.046800136566162
5.20770263671875	127	0.9201099872589111	0.149849995970726	0.5310399532318115	4.490670204162598	3.975990056991577
5.22381591796875	127	0.9185199737548828	0.14655999839305878	0.5390350222587585	4.515810012817383	4.029230117797852
5.23907470703125	127	0.9116700291633606	0.14068999886512756	0.5390350222587585	4.3111701011657715	4.021240234375
5.25616455078125	127	0.807420015335083	0.13942000269889832	0.5390350222587585	4.49006986618042	4.288229942321777
5.273193359375	127	0.8040800094604492	0.12905000150203705	0.539775013923645	4.3232197761535645	4.632540225982666
5.28948974609375	127	0.48069000244140625	0.12905000150203705	0.539775013923645	4.346710205078125	4.45943021774292
5.30511474609375	127	0.3412199914455414	0.16092999279499054	0.539775013923645	4.344709873199463	4.239920139312744
5.32177734375	127	0.33820000290870667	0.179299995303154	0.5623350143432617	4.190770149230957	4.559229850769043
5.33831787109375	127	0.15395000576972961	0.2554999887943268	0.5623350143432617	4.125349998474121	4.460830211639404
5.3560791015625	127	0.14381000399589539	0.2554999887943268	0.5623350143432617	4.2185797691345215	4.416880130767822
5.37237548828125	127	0.14381000399589539	0.25488999485969543	0.5394049882888794	4.190979957580566	4.470149993896484
5.38824462890625	127	0.17095999419689178	0.25488999485969543	0.5394049882888794	4.071879863739014	4.320390224456787
5.40472412109375	127	0.1732099950313568	0.27531999349594116	0.5394049882888794	4.154660224914551	4.376180171966553
5.42120361328125	127	0.17095999419689178	0.27531999349594116	0.5715949535369873	4.174409866333008	4.474959850311279
5.4375	127	0.1682800054550171	0.23191000521183014	0.5715949535369873	4.232800006866455	4.382909774780273
5.453369140625	127	0.14747999608516693	0.22953000664710999	0.5715949535369873	4.324820041656494	4.4544501304626465
5.47015380859375	127	0.14565999805927277	0.22752000391483307	0.5290700197219849	4.272240161895752	4.447800159454346
5.48638916015625	127	0.05615999922156334	0.22752000391483307	0.5290700197219849	4.4234700202941895	4.385819911956787
5.502685546875	127	0.05615999922156334	0.2528499960899353	0.5290700197219849	4.219210147857666	4.430520057678223
5.51861572265625	125	0.05844999849796295	0.2712000012397766	0.5632299780845642	4.623809814453125	4.462619781494141
5.53521728515625	125	0.05844999849796295	0.27439001202583313	0.5632299780845642	4.69635009765625	4.410339832305908
5.55108642578125	125	0.05435999855399132	0.2775599956512451	0.5632299780845642	4.685949802398682	4.462140083312988
5.56768798828125	127	0.04904000088572502	0.27779000997543335	0.5450600385665894	4.751760005950928	4.4252400398254395
5.58441162109375	127	0.04904000088572502	0.2775599956512451	0.5450600385665894	4.684599876403809	4.451200008392334
5.60211181640625	127	0.054269999265670776	0.27074000239372253	0.5450600385665894	4.793379783630371	4.450469970703125
5.61810302734375	127	0.05527999997138977	0.26886001229286194	0.5344350337982178	4.704010009765625	4.350550174713135
5.63458251953125	127	0.05527999997138977	0.24431000649929047	0.5344350337982178	4.452340126037598	4.37431001663208
5.65264892578125	127	0.0522800013422966	0.24077999591827393	0.5344350337982178	4.687709808349609	4.443260192871094
5.667724609375	127	0.0522800013422966	0.241799995303154	0.5621600151062012	4.4621500968933105	4.298620223999023
5.68365478515625	127	0.18786999583244324	0.241799995303154	0.5621600151062012	4.28518009185791	4.332210063934326
5.70050048828125	127	0.18786999583244324	0.241799995303154	0.5621600151062012	4.15185022354126	4.304349899291992
5.71759033203125	127	0.1842299997806549	0.23372000455856323	0.5551649928092957	4.294250011444092	4.238100051879883
5.73291015625	127	0.1842299997806549	0.2217700034379959	0.5551649928092957	4.177380084991455	4.201729774475098
5.7489013671875	127	0.20171000063419342	0.210889995098114	0.5551649928092957	4.180610179901123	4.230219841003418
5.76531982421875	127	0.20171000063419342	0.210889995098114	0.5656200051307678	4.240920066833496	4.205170154571533
5.781494140625	127	0.18828999996185303	0.21223999559879303	0.5656200051307678	4.089009761810303	4.1213297843933105
5.7987060546875	127	0.18007999658584595	0.21223999559879303	0.5656200051307678	4.318510055541992	4.20019006729126
5.81488037109375	127	0.18007999658584595	0.20568999648094177	0.5569700002670288	4.256470203399658	4.160190105438232
5.830810546875	127	0.18028999865055084	0.17866000533103943	0.5569700002670288	4.329440116882324	4.114250183105469
5.847900390625	127	0.21261000633239746	0.17866000533103943	0.5569700002670288	4.245120048522949	4.199480056762695
5.8646240234375	127	0.21605999767780304	0.17866000533103943	0.5604349970817566	4.145770072937012	4.162099838256836
5.8804931640625	127	0.24000999331474304	0.1792600005865097	0.5604349970817566	4.194610118865967	4.110360145568848
5.8980712890625	127	0.24000999331474304	0.17545999586582184	0.5604349970817566	4.192019939422607	4.073160171508789
5.9146728515625	127	0.23879000544548035	0.17545999586582184	0.5579500198364258	4.104229927062988	4.106420040130615
5.9293212890625	127	0.23438000679016113	0.17545999586582184	0.5579500198364258	4.122829914093018	4.085720062255859
5.94647216796875	127	0.23438000679016113	0.18468999862670898	0.5579500198364258	4.1703901290893555	4.141270160675049
5.9630126953125	127	0.2345000058412552	0.18468999862670898	0.5494599938392639	4.130259990692139	4.099030017852783
5.97906494140625	127	0.23799000680446625	0.17010000348091125	0.5494599938392639	4.073579788208008	3.996040105819702
5.9957275390625	127	0.247079998254776	0.1614300012588501	0.5494599938392639	4.195250034332275	3.998039960861206
6.01214599609375	127	0.247079998254776	0.1614300012588501	0.564395010471344	4.073760032653809	4.0050201416015625
6.0283203125	127	0.24175000190734863	0.19047999382019043	0.564395010471344	4.111579895019531	3.97121000289917
6.04486083984375	127	0.23280000686645508	0.20077000558376312	0.564395010471344	4.112649917602539	4.061950206756592
6.0606689453125	127	0.23280000686645508	0.20077000558376312	0.5687350034713745	4.15132999420166	4.013289928436279
6.07781982421875	127	0.28088998794555664	0.18007999658584595	0.5687350034713745	3.9508700370788574	3.982680082321167
6.09417724609375	127	0.34957000613212585	0.14801999926567078	0.5687350034713745	3.889359951019287	3.939039945602417
6.1103515625	127	0.34957000613212585	0.14801999926567078	0.5725550055503845	3.9145898818969727	3.964669942855835
6.12762451171875	127	0.34599000215530396	0.14850999414920807	0.5725550055503845	3.9841599464416504	3.8898398876190186
6.14404296875	127	0.3434300124645233	0.16787000000476837	0.5725550055503845	3.9502298831939697	3.825439929962158
6.16021728515625	125	0.3434300124645233	0.16787000000476837	0.5822100043296814	3.9222700595855713	3.821280002593994
6.1759033203125	125	0.3434300124645233	0.13186000287532806	0.5822100043296814	3.965590000152588	3.7866299152374268
6.1934814453125	125	0.3410399854183197	0.13186000287532806	0.5822100043296814	3.9947500228881836	3.896929979324341
6.2100830078125	127	0.3410399854183197	0.13569000363349915	0.5598950386047363	4.018139839172363	3.8002800941467285
6.2255859375	127	0.34894001483917236	0.14379000663757324	0.5598950386047363	3.828809976577759	3.916879892349243
6.2410888671875	127	0.3501499891281128	0.16395999491214752	0.5598950386047363	3.993730068206787	3.903280019760132
6.25799560546875	125	0.3501499891281128	0.16395999491214752	0.5491999983787537	4.04541015625	3.8634300231933594
6.27496337890625	125	0.37676000595092773	0.1715800017118454	0.5491999983787537	3.894279956817627	3.727530002593994
6.2913818359375	125	0.4096199870109558	0.2045300006866455	0.5491999983787537	3.7980799674987793	3.8348701000213623
6.3084716796875	127	0.4096199870109558	0.2045300006866455	0.5525400042533875	3.933259963989258	3.8022899627685547
6.32501220703125	127	0.4374200105667114	0.18300999701023102	0.5525400042533875	3.8554201126098633	3.9530699253082275
6.340576171875	127	0.44881001114845276	0.1742900013923645	0.5525400042533875	3.819499969482422	3.973330020904541
6.3568115234375	127	0.449209988117218	0.17081999778747559	0.5561050176620483	3.921560049057007	3.876110076904297
6.37396240234375	127	0.44971001148223877	0.15841999650001526	0.5561050176620483	4.006070137023926	3.811579942703247
6.3897705078125	127	0.4552299976348877	0.1468999981880188	0.5561050176620483	3.8653299808502197	3.8546600341796875
6.407470703125	127	0.4552299976348877	0.14291000366210938	0.5499650239944458	3.8955600261688232	3.887660026550293
6.42425537109375	127	0.4432399868965149	0.14291000366210938	0.5499650239944458	3.7909998893737793	3.8160600662231445
6.4390869140625	127	0.4432399868965149	0.18318000435829163	0.5499650239944458	3.8598198890686035	3.884550094604492
6.45587158203125	125	0.4440299868583679	0.18877999484539032	0.561710000038147	3.7894999980926514	3.8222599029541016
6.47235107421875	125	0.5105500221252441	0.1931000053882599	0.561710000038147	3.835200071334839	3.854759931564331
6.48828125	125	0.5148400068283081	0.19460999965667725	0.561710000038147	3.852910041809082	3.927299976348877
6.5050048828125	127	0.514959990978241	0.19460999965667725	0.5564099550247192	3.9161899089813232	3.893970012664795
6.5213623046875	127	0.5293599963188171	0.18029999732971191	0.5564099550247192	3.9028100967407227	3.8348400592803955
6.5379638671875	127	0.5293599963188171	0.1778700053691864	0.5564099550247192	3.9028499126434326	3.8473401069641113
6.553955078125	127	0.529259979724884	0.18029999732971191	0.5463899970054626	3.8585500717163086	3.8758299350738525
6.57012939453125	127	0.5192800164222717	0.17812000215053558	0.5463899970054626	3.915479898452759	3.8320200443267822
6.58648681640625	127	0.5109699964523315	0.17812000215053558	0.5463899970054626	3.9170000553131104	4.035620212554932
6.6026611328125	127	0.5109699964523315	0.17767000198364258	0.56569504737854	3.8712799549102783	4.039209842681885
6.61932373046875	127	0.5429800152778625	0.1685200035572052	0.56569504737854	3.994920015335083	3.8576900959014893
6.63720703125	127	0.5830399990081787	0.1592700034379959	0.56569504737854	4.000669956207275	3.9684600830078125
6.65386962890625	127	0.5830399990081787	0.1592700034379959	0.5569599866867065	3.9631800651550293	4.026350021362305
6.6700439453125	127	0.5812900066375732	0.15139000117778778	0.5569599866867065	3.9984800815582275	3.9139699935913086
6.68646240234375	127	0.5809599757194519	0.15525999665260315	0.5569599866867065	4.029129981994629	3.926870107650757
6.7022705078125	127	0.5809599757194519	0.15525999665260315	0.5596250295639038	3.996079921722412	3.9123899936676025
6.71875	127	0.5838900208473206	0.1659500002861023	0.5596250295639038	4.004970073699951	4.026249885559082
6.73492431640625	127	0.5895699858665466	0.1659500002861023	0.5596250295639038	4.035429954528809	3.991270065307617
6.75067138671875	127	0.5897499918937683	0.16208000481128693	0.5767350196838379	4.039100170135498	4.000080108642578
6.76739501953125	127	0.5897499918937683	0.16208000481128693	0.5767350196838379	4.027810096740723	4.053110122680664
6.78363037109375	127	0.5677300095558167	0.18254999816417694	0.5767350196838379	4.04757022857666	4.093170166015625
6.80023193359375	127	0.5677300095558167	0.18254999816417694	0.5619499683380127	4.08480978012085	4.059919834136963
6.8167724609375	127	0.6919100284576416	0.16354000568389893	0.5619499683380127	4.149720191955566	4.181220054626465
6.8338623046875	127	0.7534499764442444	0.15931999683380127	0.5619499683380127	4.271830081939697	4.051259994506836
6.849609375	127	0.7534499764442444	0.1575399935245514	0.5447399616241455	4.169610023498535	4.28980016708374
6.86669921875	127	0.753279983997345	0.15931999683380127	0.5447399616241455	4.140580177307129	4.131939888000488
6.88348388671875	127	0.7335000038146973	0.1700499951839447	0.5447399616241455	4.131979942321777	4.258669853210449
6.89947509765625	125	0.7328400015830994	0.1779100000858307	0.5483400225639343	4.309619903564453	4.268489837646484
6.91668701171875	125	0.7316499948501587	0.20574000477790833	0.5483400225639343	4.148399829864502	4.196839809417725
6.93267822265625	125	0.730180025100708	0.20574000477790833	0.5483400225639343	4.223740100860596	4.2487101554870605
6.94879150390625	125	0.730180025100708	0.19494999945163727	0.5649600028991699	4.307300090789795	4.191830158233643
6.96417236328125	125	0.7483299970626831	0.18562999367713928	0.5649600028991699	4.200049877166748	4.22081995010376
6.98095703125	125	0.7536100149154663	0.17815999686717987	0.5649600028991699	4.275700092315674	4.3739800453186035
6.9969482421875	125	0.7536100149154663	0.17815999686717987	0.5538100004196167	4.334410190582275	4.243869781494141
7.01397705078125	125	0.7400500178337097	0.1491599977016449	0.5538100004196167	4.280099868774414	4.365990161895752
7.03021240234375	125	0.7400500178337097	0.1491599977016449	0.5538100004196167	4.340330123901367	4.371860027313232
7.04791259765625	125	0.7400500178337097	0.1491599977016449	0.5653300285339355	4.342329978942871	4.266310214996338
7.064453125	125	0.8540400266647339	0.1491599977016449	0.5653300285339355	4.388919830322266	4.504300117492676
7.0816650390625	125	0.9332299828529358	0.1624699980020523	0.5653300285339355	4.3472900390625	4.807469844818115
7.09735107421875	125	0.9332299828529358	0.18314999341964722	0.5304399728775024	4.556190013885498	4.658360004425049
7.11383056640625	125	0.9196000099182129	0.20719000697135925	0.5304399728775024	4.5685200691223145	4.649990081787109
7.13311767578125	125	0.9033600091934204	0.2237199991941452	0.5304399728775024	4.383230209350586	4.595310211181641
7.1466064453125	125	0.8910199999809265	0.23858000338077545	0.5212299823760986	4.366459846496582	4.64369010925293
7.1611328125	125	0.8893100023269653	0.2519499957561493	0.5212299823760986	4.504590034484863	4.608409881591797
7.17852783203125	125	0.8893100023269653	0.26434001326560974	0.5212299823760986	4.496140003204346	4.350570201873779
7.19415283203125	125	0.8893100023269653	0.26434001326560974	0.5243200063705444	4.507810115814209	4.4870100021362305
7.212158203125	125	0.8880000114440918	0.2678000032901764	0.5243200063705444	4.417550086975098	4.577459812164307
7.22784423828125	125	0.8880000114440918	0.2678000032901764	0.5243200063705444	4.359169960021973	4.579160213470459
7.24432373046875	125	0.8911399841308594	0.2581599950790405	0.5379999876022339	4.442590236663818	4.372459888458252
7.26080322265625	125	0.8973600268363953	0.24833999574184418	0.5379999876022339	4.4103498458862305	4.673009872436523
7.27728271484375	125	0.8985900282859802	0.22265000641345978	0.5379999876022339	4.393129825592041	4.866549968719482
7.29351806640625	125	0.8973600268363953	0.22265000641345978	0.5287500023841858	4.3054399490356445	4.364059925079346
7.3104248046875	125	0.8925700187683105	0.22537000477313995	0.5287500023841858	4.2813801765441895	4.525320053100586
7.3262939453125	125	0.7706199884414673	0.22537000477313995	0.5287500023841858	4.359560012817383	4.2303900718688965
7.34228515625	127	0.7654399871826172	0.20866000652313232	0.573544979095459	4.293769836425781	4.269330024719238
7.3585205078125	127	0.43814000487327576	0.20866000652313232	0.573544979095459	4.096650123596191	4.296450138092041
7.3756103515625	127	0.2936199903488159	0.20702999830245972	0.573544979095459	4.168980121612549	3.9447898864746094
7.3927001953125	127	0.28984999656677246	0.22248999774456024	0.5421749949455261	4.201990127563477	4.3389201164245605
7.4090576171875	127	0.13771000504493713	0.28068000078201294	0.5421749949455261	4.085130214691162	4.225399971008301
7.4249267578125	127	0.13771000504493713	0.2812899947166443	0.5421749949455261	4.2291998863220215	4.137819766998291
7.44219970703125	125	0.13771000504493713	0.2875699996948242	0.5911200046539307	4.126999855041504	4.221670150756836
7.459228515625	125	0.13707999885082245	0.2875699996948242	0.5911200046539307	3.997390031814575	4.113530158996582
7.47503662109375	125	0.13478000462055206	0.2232699990272522	0.5911200046539307	4.214660167694092	4.13139009475708
7.49139404296875	125	0.1274999976158142	0.2222599983215332	0.5559399724006653	4.366310119628906	4.193419933319092
7.50732421875	125	0.12369000166654587	0.2222599983215332	0.5559399724006653	3.8882200717926025	4.21265983581543
7.52435302734375	125	0.10931999981403351	0.22416000068187714	0.5559399724006653	4.150710105895996	4.169050216674805
7.5391845703125	125	0.10582000017166138	0.23199999332427979	0.5644599795341492	4.307620048522949	4.497399806976318
7.5570068359375	125	0.023180000483989716	0.2708500027656555	0.5644599795341492	3.8988399505615234	4.3941497802734375
7.57342529296875	125	0.019740000367164612	0.30869001150131226	0.5644599795341492	3.9776101112365723	4.417789936065674
7.58990478515625	125	0.019740000367164612	0.31415000557899475	0.5282300114631653	4.4889397621154785	4.2669501304626465
7.60552978515625	125	0.023600000888109207	0.3202100098133087	0.5282300114631653	4.407879829406738	4.4397101402282715
7.623046875	125	0.047919999808073044	0.32479000091552734	0.5282300114631653	4.434730052947998	4.281360149383545
7.639404296875	125	0.060339998453855515	0.34558001160621643	0.5485399961471558	4.551199913024902	4.357419967651367
7.65533447265625	125	0.06510999798774719	0.3480699956417084	0.5485399961471558	4.529009819030762	4.417180061340332
7.67193603515625	125	0.06645999848842621	0.3686099946498871	0.5485399961471558	4.542719841003418	4.388350009918213
7.68841552734375	125	0.06510999798774719	0.3707999885082245	0.5282300114631653	4.500100135803223	4.64886999130249
7.7041015625	125	0.061170000582933426	0.3707999885082245	0.5282300114631653	4.533520221710205	4.283160209655762
7.72174072265625	125	0.05601999908685684	0.3656899929046631	0.5282300114631653	4.532979965209961	4.534389972686768
7.738525390625	125	0.061170000582933426	0.35721999406814575	0.533840000629425	4.309179782867432	4.285419940948486
7.7537841796875	125	0.14774000644683838	0.3254300057888031	0.533840000629425	4.3950300216674805	4.262440204620361
7.7703857421875	125	0.14774000644683838	0.2868900001049042	0.533840000629425	4.141550064086914	4.3780598640441895
7.78656005859375	125	0.14722999930381775	0.2868900001049042	0.5618100166320801	4.3231401443481445	4.332980155944824
7.80267333984375	125	0.13379999995231628	0.31848999857902527	0.5618100166320801	4.439740180969238	4.287749767303467
7.8199462890625	125	0.13379999995231628	0.3212299942970276	0.5618100166320801	4.329480171203613	4.352059841156006
7.83551025390625	125	0.13499000668525696	0.31848999857902527	0.5404700040817261	4.2737298011779785	4.320059776306152
7.85162353515625	125	0.13499000668525696	0.31103000044822693	0.5404700040817261	4.422639846801758	4.295040130615234
7.86761474609375	125	0.122529998421669	0.31103000044822693	0.5404700040817261	4.407489776611328	4.273059844970703
7.88409423828125	127	0.122529998421669	0.3151099979877472	0.5346150398254395	4.308899879455566	4.368770122528076
7.9019775390625	127	0.1412000060081482	0.33359000086784363	0.5346150398254395	4.228260040283203	4.342219829559326
7.91741943359375	127	0.1412000060081482	0.33359000086784363	0.5346150398254395	4.39415979385376	4.293089866638184
7.934326171875	125	0.1412000060081482	0.3314700126647949	0.5719000101089478	4.410049915313721	4.368060111999512
7.95111083984375	125	0.23760999739170074	0.30254998803138733	0.5719000101089478	4.094289779663086	4.266849994659424
7.9678955078125	125	0.23760999739170074	0.2563599944114685	0.5719000101089478	4.191579818725586	4.319769859313965
7.98406982421875	125	0.23760999739170074	0.2563599944114685	0.5353999733924866	4.201809883117676	4.232190132141113
8.00054931640625	125	0.2345300018787384	0.2742699980735779	0.5353999733924866	4.204309940338135	4.2868499755859375
8.0167236328125	125	0.23639999330043793	0.27939000725746155	0.5353999733924866	4.115829944610596	4.287839889526367
8.033447265625	125	0.23419000208377838	0.2810800075531006	0.5370100140571594	4.123199939727783	4.235690116882324
8.04913330078125	125	0.23639999330043793	0.2845500111579895	0.5370100140571594	4.14778995513916	4.249080181121826
8.0654296875	125	0.2390500009059906	0.2845500111579895	0.5370100140571594	4.243500232696533	4.245659828186035
8.08258056640625	125	0.2390500009059906	0.28110000491142273	0.544439971446991	4.175189971923828	4.245920181274414
8.0982666015625	125	0.2390500009059906	0.28110000491142273	0.544439971446991	4.184629917144775	4.350210189819336
8.11468505859375	125	0.2862600088119507	0.2828800082206726	0.544439971446991	4.385190010070801	4.410990238189697
8.13134765625	127	0.28696000576019287	0.2828800082206726	0.5675600171089172	4.259510040283203	4.275060176849365
8.14764404296875	127	0.42221999168395996	0.2552500069141388	0.5675600171089172	4.343800067901611	4.079999923706055
8.1640625	127	0.42221999168395996	0.2518500089645386	0.5675600171089172	4.429369926452637	4.284470081329346
8.180908203125	127	0.4217599928379059	0.2518500089645386	0.5531200170516968	4.316539764404297	4.156040191650391
8.19683837890625	127	0.4217599928379059	0.2518500089645386	0.5531200170516968	4.347300052642822	4.217249870300293
8.2137451171875	127	0.43147000670433044	0.25707000494003296	0.5531200170516968	4.353559970855713	4.138840198516846
8.23046875	127	0.43244001269340515	0.25707000494003296	0.5692600011825562	4.338630199432373	4.108910083770752
8.2470703125	127	0.43244001269340515	0.24277999997138977	0.5692600011825562	4.268499851226807	4.153580188751221
8.26263427734375	127	0.43130001425743103	0.23005999624729156	0.5692600011825562	4.334959983825684	4.056600093841553
8.2799072265625	125	0.4307900071144104	0.23005999624729156	0.5498700141906738	4.396369934082031	4.07705020904541
8.295654296875	125	0.4293999969959259	0.2631300091743469	0.5498700141906738	4.349899768829346	4.0417399406433105
8.3126220703125	125	0.429390013217926	0.2631300091743469	0.5498700141906738	4.299600124359131	4.092740058898926
8.32830810546875	127	0.429390013217926	0.26019999384880066	0.5660449862480164	4.399750232696533	4.071919918060303
8.3443603515625	127	0.3954800069332123	0.26019999384880066	0.5660449862480164	4.240119934082031	4.001450061798096
8.36175537109375	127	0.39480000734329224	0.2933799922466278	0.5660449862480164	4.275420188903809	4.009389877319336
8.3778076171875	127	0.3954800069332123	0.2933799922466278	0.555429995059967	4.1988701820373535	4.0312299728393555
8.39337158203125	127	0.397379994392395	0.2886100113391876	0.555429995059967	4.125100135803223	3.9893500804901123
8.41021728515625	127	0.3979400098323822	0.2886100113391876	0.555429995059967	4.193689823150635	3.998120069503784
8.42791748046875	127	0.3979400098323822	0.2886100113391876	0.5641599893569946	4.167880058288574	3.9569900035858154
8.445068359375	127	0.4090900123119354	0.2571200132369995	0.5641599893569946	4.138850212097168	3.9245998859405518
8.4598388671875	127	0.4863699972629547	0.19506999850273132	0.5641599893569946	4.290359973907471	4.014130115509033
8.47735595703125	125	0.4865100085735321	0.19506999850273132	0.5696099996566772	4.1863298416137695	3.911870002746582
8.494384765625	125	0.5284199714660645	0.22250999510288239	0.5696099996566772	4.038730144500732	3.8760499954223633
8.50958251953125	125	0.5284199714660645	0.23181000351905823	0.5696099996566772	4.064690113067627	3.924099922180176
8.524658203125	127	0.5284199714660645	0.23836000263690948	0.5534899830818176	4.079860210418701	3.892280101776123
8.54193115234375	127	0.5282400250434875	0.2577899992465973	0.5534899830818176	4.004010200500488	3.7659800052642822
8.558837890625	127	0.5225200057029724	0.2810100018978119	0.5534899830818176	3.969510078430176	3.745699882507324
8.57470703125	127	0.5222499966621399	0.2810100018978119	0.571660041809082	3.9486799240112305	3.849940061569214
8.59063720703125	127	0.5175300240516663	0.24720999598503113	0.571660041809082	3.914639949798584	3.7847399711608887
8.608154296875	127	0.5169900059700012	0.24447999894618988	0.571660041809082	3.917870044708252	3.730870008468628
8.6241455078125	127	0.5169900059700012	0.23413999378681183	0.5821549892425537	4.008110046386719	3.8630499839782715
8.6405029296875	127	0.5736500024795532	0.22904999554157257	0.5821549892425537	3.937230110168457	3.6977500915527344
8.65753173828125	127	0.6497899889945984	0.22904999554157257	0.5821549892425537	4.090479850769043	3.7611498832702637
8.673828125	125	0.6518399715423584	0.24039000272750854	0.5438699722290039	3.9982900619506836	3.887049913406372
8.69049072265625	125	0.6601099967956543	0.24039000272750854	0.5438699722290039	3.940700054168701	4.076879978179932
8.7073974609375	125	0.6601099967956543	0.24563999474048615	0.5438699722290039	4.008200168609619	3.9693000316619873
8.72412109375	125	0.6588699817657471	0.24563999474048615	0.5489199757575989	3.9455299377441406	3.8198399543762207
8.73974609375	125	0.6588699817657471	0.2564699947834015	0.5489199757575989	3.962239980697632	3.784899950027466
8.755859375	125	0.6611199975013733	0.2631399929523468	0.5489199757575989	4.014739990234375	4.01131010055542
8.7711181640625	127	0.6611199975013733	0.2631399929523468	0.5515249967575073	3.907550096511841	3.9708800315856934
8.787841796875	127	0.6541500091552734	0.24311000108718872	0.5515249967575073	3.9385600090026855	4.022950172424316
8.80487060546875	127	0.6541500091552734	0.24311000108718872	0.5515249967575073	4.038070201873779	3.8750998973846436
8.82135009765625	127	0.6541500091552734	0.24311000108718872	0.5554500222206116	3.9039499759674072	3.7319600582122803
8.83837890625	127	0.6563799977302551	0.24311000108718872	0.5554500222206116	3.928689956665039	3.9554901123046875
8.85491943359375	127	0.7282500267028809	0.24060000479221344	0.5554500222206116	4.028969764709473	3.9646201133728027
8.8707275390625	127	0.7291600108146667	0.24060000479221344	0.5533000230789185	4.0543599128723145	3.822550058364868
8.88751220703125	127	0.7643700242042542	0.2753799855709076	0.5533000230789185	4.05994987487793	4.1210198402404785
8.9044189453125	127	0.766789972782135	0.2808400094509125	0.5533000230789185	4.053619861602783	4.210149765014648
8.92108154296875	123	0.766789972782135	0.2810699939727783	0.5648000240325928	3.981610059738159	4.071499824523926
8.93695068359375	123	0.7673500180244446	0.2808400094509125	0.5648000240325928	4.000319957733154	4.106550216674805
8.9534912109375	123	0.7674499750137329	0.223690003156662	0.5648000240325928	4.002180099487305	4.0532097816467285
8.9693603515625	127	0.7674499750137329	0.223690003156662	0.5354200005531311	3.9720699787139893	3.9064900875091553
8.9859619140625	127	0.7668600082397461	0.2669900059700012	0.5354200005531311	3.9004299640655518	4.219979763031006
9.00274658203125	127	0.7617700099945068	0.30757999420166016	0.5354200005531311	3.9823899269104004	3.9379100799560547
9.019287109375	127	0.7617700099945068	0.32363998889923096	0.5532249808311462	4.053410053253174	3.8969900608062744
9.03515625	127	0.7617700099945068	0.32363998889923096	0.5532249808311462	3.8819799423217773	4.046510219573975
9.0517578125	127	0.7733799815177917	0.30548998713493347	0.5532249808311462	4.080019950866699	4.02564001083374
9.06756591796875	127	0.7767400145530701	0.29600998759269714	0.549394965171814	4.158390045166016	3.8823399543762207
9.08367919921875	127	0.8366299867630005	0.2946000099182129	0.549394965171814	3.972219944000244	4.234580039978027
9.100830078125	127	0.8403199911117554	0.28856000304222107	0.549394965171814	3.941540002822876	3.7351698875427246
9.11798095703125	127	0.8403199911117554	0.27869999408721924	0.5660449862480164	4.011519908905029	3.983989953994751
9.133544921875	127	0.8545699715614319	0.27191001176834106	0.5660449862480164	4.062439918518066	4.338190078735352
9.15020751953125	127	0.8545699715614319	0.27191001176834106	0.5660449862480164	3.878890037536621	3.776750087738037
9.16766357421875	127	0.854420006275177	0.2722800076007843	0.5607950091362	3.954240083694458	4.001719951629639
9.1844482421875	127	0.8478099703788757	0.2752799987792969	0.5607950091362	3.950309991836548	4.196979999542236
9.19940185546875	127	0.8411200046539307	0.2892400026321411	0.5607950091362	3.843209981918335	3.664530038833618
9.21661376953125	127	0.8411200046539307	0.2892400026321411	0.5558949708938599	4.070499897003174	4.176390171051025
9.2325439453125	127	0.8492799997329712	0.2892400026321411	0.5558949708938599	3.966629981994629	4.308680057525635
9.2490234375	127	0.8839300274848938	0.2896299958229065	0.5558949708938599	3.948820114135742	3.6818599700927734
9.2650146484375	127	0.8854900002479553	0.2896299958229065	0.552299976348877	3.9382100105285645	4.097599983215332
9.28131103515625	127	0.9113100171089172	0.28808000683784485	0.552299976348877	3.8855600357055664	3.650369882583618
9.29766845703125	127	0.9191499948501587	0.28808000683784485	0.552299976348877	3.95989990234375	3.697319984436035
9.3143310546875	127	0.9191499948501587	0.29271000623703003	0.5472450256347656	3.9982199668884277	4.331759929656982
9.33026123046875	127	0.9121099710464478	0.31461000442504883	0.5472450256347656	4.329160213470459	3.754300117492676
9.34759521484375	127	0.9035699963569641	0.3158699870109558	0.5472450256347656	4.134230136871338	3.820319890975952
9.36383056640625	127	0.9035699963569641	0.31613999605178833	0.5398650169372559	4.169610023498535	4.241610050201416
9.3798828125	127	0.9016600251197815	0.3179199993610382	0.5398650169372559	4.13532018661499	4.445219993591309
9.396484375	127	0.9018599987030029	0.32113999128341675	0.5398650169372559	4.07213020324707	3.7892398834228516
9.41253662109375	127	0.9018599987030029	0.32163000106811523	0.5464849472045898	4.193019866943359	4.55334997177124
9.4288330078125	127	0.9479600191116333	0.32425999641418457	0.5464849472045898	4.256539821624756	3.8757400512695312
9.44482421875	127	0.9546200037002563	0.3407000005245209	0.5464849472045898	4.160759925842285	3.9434399604797363
9.46160888671875	127	0.9562699794769287	0.3407000005245209	0.5299500226974487	4.392340183258057	4.607570171356201
9.47918701171875	127	0.9546200037002563	0.34323999285697937	0.5299500226974487	4.274670124053955	4.456980228424072
9.49456787109375	127	0.9368699789047241	0.3540099859237671	0.5299500226974487	4.245059967041016	4.54640007019043
9.51190185546875	127	0.9347400069236755	0.3540099859237671	0.5332449674606323	4.107180118560791	4.017489910125732
9.52734375	127	0.9303500056266785	0.36114999651908875	0.5332449674606323	4.311319828033447	4.483310222625732
9.5439453125	127	0.9276700019836426	0.3586699962615967	0.5332449674606323	4.32450008392334	4.795479774475098
9.56048583984375	127	0.9260299801826477	0.3586699962615967	0.5332249999046326	4.29056978225708	4.482550144195557
9.57672119140625	127	0.7145000100135803	0.3159799873828888	0.5332249999046326	4.590439796447754	4.684820175170898
9.593994140625	127	0.5597400069236755	0.2979300022125244	0.5332249999046326	3.9445300102233887	3.988420009613037
9.6103515625	127	0.5581099987030029	0.3112199902534485	0.5582150220870972	4.429629802703857	4.493120193481445
9.62548828125	127	0.23594999313354492	0.3112199902534485	0.5582150220870972	4.096149921417236	4.598289966583252
9.64288330078125	127	0.14799000322818756	0.33935999870300293	0.5582150220870972	4.4672698974609375	4.290979862213135
9.66015625	125	0.1449500024318695	0.3457300066947937	0.5665000081062317	4.953179836273193	5.06535005569458
9.67620849609375	125	0.14410999417304993	0.3703399896621704	0.5665000081062317	4.142350196838379	4.559539794921875
9.69183349609375	125	0.14410999417304993	0.3778800070285797	0.5665000081062317	4.566780090332031	4.5446600914001465
9.70953369140625	127	0.14410999417304993	0.3778800070285797	0.5627300143241882	4.7014899253845215	4.703760147094727
9.725830078125	127	0.1402300000190735	0.37029001116752625	0.5627300143241882	4.169740200042725	4.673110008239746
9.74267578125	127	0.1301099956035614	0.32491999864578247	0.5627300143241882	4.602330207824707	4.596839904785156
9.758544921875	127	0.1262200027704239	0.32491999864578247	0.5565199851989746	4.563069820404053	4.692049980163574
9.7740478515625	127	0.11598999798297882	0.3523600101470947	0.5565199851989746	4.425350189208984	4.728020191192627
9.7908935546875	127	0.05406000092625618	0.3744499981403351	0.5565199851989746	4.659719944000244	4.864729881286621
9.8072509765625	125	0.04848000034689903	0.3827100098133087	0.5564000010490417	4.663449764251709	4.718560218811035
9.82354736328125	125	0.04690999910235405	0.4152500033378601	0.5564000010490417	4.529669761657715	4.805610179901123
9.83978271484375	125	0.04602000117301941	0.4152500033378601	0.5564000010490417	4.403319835662842	4.773660182952881
9.85626220703125	125	0.04690999910235405	0.40977001190185547	0.5641400218009949	4.466440200805664	4.741909980773926
9.8719482421875	125	0.043129999190568924	0.40775999426841736	0.5641400218009949	4.510169982910156	4.792809963226318
9.88848876953125	125	0.026850000023841858	0.3848400115966797	0.5641400218009949	4.442699909210205	4.842169761657715
9.90557861328125	125	0.026850000023841858	0.3848400115966797	0.540369987487793	4.452869892120361	4.740880012512207
9.92266845703125	125	0.03945999965071678	0.39792001247406006	0.540369987487793	4.437119960784912	4.683460235595703
9.93988037109375	125	0.04603999853134155	0.40832000970840454	0.540369987487793	4.563509941101074	4.8202900886535645
9.95550537109375	125	0.05812999978661537	0.4161500036716461	0.5306599736213684	4.464680194854736	4.752799987792969
9.9722900390625	125	0.07204999774694443	0.4393500089645386	0.5306599736213684	4.4046502113342285	4.781429767608643
9.98907470703125	125	0.09063000231981277	0.43953999876976013	0.5306599736213684	4.516290187835693	4.831830024719238
10.00469970703125	121	0.09063000231981277	0.4437600076198578	0	4.430290222167969	4.70359992980957
10.02093505859375	121	0.051270000636577606	0.44451001286506653	0	4.462969779968262	4.736179828643799
10.03729248046875	121	0.04465999826788902	0.459199994802475	0	4.456419944763184	4.67503023147583
10.05322265625	127	0.051270000636577606	0.459199994802475	0.5404000282287598	4.557569980621338	4.733699798583984
10.0689697265625	127	0.048239998519420624	0.450190007686615	0.5404000282287598	4.55964994430542	4.732369899749756
10.08563232421875	127	0.0514799989759922	0.450190007686615	0.5404000282287598	4.609539985656738	4.769330024719238
10.10260009765625	125	0.054740000516176224	0.4603399932384491	0.5335400104522705	4.682079792022705	4.847099781036377
10.11859130859375	125	0.05503999814391136	0.46250998973846436	0.5335400104522705	4.537280082702637	4.742179870605469
10.13568115234375	125	0.05503999814391136	0.487280011177063	0.5335400104522705	4.544650077819824	4.661029815673828
10.1527099609375	125	0.05843000113964081	0.487280011177063	0.5253499746322632	4.505209922790527	4.89723014831543
10.16943359375	125	0.08209999650716782	0.4664500057697296	0.5253499746322632	4.4292497634887695	4.704239845275879
10.1856689453125	125	0.13346999883651733	0.46152999997138977	0.5253499746322632	4.456870079040527	4.798439979553223
10.20245361328125	125	0.13346999883651733	0.4641999900341034	0.5583199858665466	4.46619987487793	4.660820007324219
10.219482421875	125	0.12908999621868134	0.46152999997138977	0.5583199858665466	4.4369797706604	4.648950099945068
10.23541259765625	125	0.1257299929857254	0.42816999554634094	0.5583199858665466	4.42071008682251	4.759960174560547
10.251953125	125	0.12025000154972076	0.42364001274108887	0.5634700059890747	4.557199954986572	4.699520111083984
10.26800537109375	125	0.11037000268697739	0.41286998987197876	0.5634700059890747	4.36191987991333	4.6805100440979
10.2840576171875	125	0.10832999646663666	0.40125998854637146	0.5634700059890747	4.537960052490234	4.799330234527588
10.3001708984375	127	0.10785999894142151	0.39406999945640564	0.5557349920272827	4.54010009765625	4.751999855041504
10.31597900390625	127	0.10610000044107437	0.3890399932861328	0.5557349920272827	4.583730220794678	4.713620185852051
10.3336181640625	127	0.10318999737501144	0.3890399932861328	0.5557349920272827	4.502900123596191	4.803410053253174
10.3499755859375	125	0.10318999737501144	0.3947100043296814	0.5361899733543396	4.590859889984131	4.762440204620361
10.36505126953125	125	0.11817000061273575	0.3947100043296814	0.5361899733543396	4.491040229797363	4.78095006942749
10.38299560546875	125	0.13680000603199005	0.3877499997615814	0.5361899733543396	4.557119846343994	4.806469917297363
10.4002685546875	125	0.13680000603199005	0.3851900100708008	0.563040018081665	4.556620121002197	4.810910224914551
10.4154052734375	125	0.13841000199317932	0.3851900100708008	0.563040018081665	4.578100204467773	4.8144001960754395
10.4327392578125	125	0.18388999998569489	0.3851099908351898	0.563040018081665	4.629310131072998	4.895090103149414
10.44818115234375	125	0.18442000448703766	0.3851099908351898	0.5228400230407715	4.612919807434082	4.875150203704834
10.46429443359375	125	0.20517000555992126	0.3871299922466278	0.5228400230407715	4.59197998046875	4.81072998046875
10.4814453125	125	0.22773000597953796	0.40931999683380127	0.5228400230407715	4.5707502365112305	4.786250114440918
10.49786376953125	125	0.22773000597953796	0.40931999683380127	0.5430099964141846	4.650450229644775	4.816889762878418
10.5133056640625	125	0.2236199975013733	0.4176200032234192	0.5430099964141846	4.651879787445068	4.813630104064941
10.53045654296875	125	0.22148999571800232	0.4221400022506714	0.5430099964141846	4.776879787445068	4.798600196838379
10.546630859375	125	0.22148999571800232	0.4221400022506714	0.544920027256012	4.665460109710693	4.8399200439453125
10.56256103515625	125	0.22066999971866608	0.4065699875354767	0.544920027256012	4.640260219573975	4.785409927368164
10.57928466796875	125	0.21839000284671783	0.40389999747276306	0.544920027256012	4.701079845428467	4.8975701332092285
10.59552001953125	125	0.22066999971866608	0.3984299898147583	0.5433300137519836	4.704060077667236	4.829100131988525
10.61199951171875	125	0.22517000138759613	0.39204999804496765	0.5433300137519836	4.663020133972168	4.92225980758667
10.628662109375	125	0.26482000946998596	0.3415600061416626	0.5433300137519836	4.65408992767334	4.981349945068359
10.64520263671875	125	0.2674799859523773	0.3415600061416626	0.5559399724006653	4.666950225830078	4.829619884490967
10.661376953125	125	0.274150013923645	0.35552000999450684	0.5559399724006653	4.567590236663818	5.002089977264404
10.6783447265625	125	0.28582000732421875	0.372979998588562	0.5559399724006653	4.616399765014648	4.881919860839844
10.69561767578125	125	0.28582000732421875	0.372979998588562	0.5473799705505371	4.647190093994141	4.8496599197387695
10.71112060546875	125	0.26311999559402466	0.3695499897003174	0.5473799705505371	4.536029815673828	4.815460205078125
10.7294921875	125	0.26311999559402466	0.3695499897003174	0.5473799705505371	4.6003098487854	4.8438801765441895
10.7440185546875	127	0.26559001207351685	0.3808700144290924	0.5468400120735168	4.585370063781738	4.855800151824951
10.7601318359375	127	0.26690998673439026	0.4057900011539459	0.5468400120735168	4.544270038604736	4.8610100746154785
10.777099609375	127	0.2851499915122986	0.4176099896430969	0.5468400120735168	4.578780174255371	4.795450210571289
10.79290771484375	125	0.2858699858188629	0.4176099896430969	0.5704600214958191	4.5520100593566895	4.766200065612793
10.80926513671875	125	0.2865999937057495	0.4032500088214874	0.5704600214958191	4.554200172424316	4.7649102210998535
10.8262939453125	125	0.3239800035953522	0.3571000099182129	0.5704600214958191	4.567780017852783	4.803199768066406
10.8419189453125	127	0.32519999146461487	0.34843000769615173	0.5537099838256836	4.565619945526123	4.815780162811279
10.85870361328125	127	0.32519999146461487	0.34843000769615173	0.5537099838256836	4.485599994659424	4.6817097663879395
10.87493896484375	127	0.330269992351532	0.3494899868965149	0.5537099838256836	4.486949920654297	4.77331018447876
10.8912353515625	127	0.330269992351532	0.36333000659942627	0.5688799619674683	4.5206499099731445	4.773530006408691
10.908447265625	127	0.32359999418258667	0.3761500120162964	0.5688799619674683	4.479949951171875	4.762889862060547
10.923828125	127	0.3235200047492981	0.3840300142765045	0.5688799619674683	4.499959945678711	4.790760040283203
10.94085693359375	127	0.32359999418258667	0.3840300142765045	0.5311599969863892	4.488890171051025	4.826980113983154
10.95733642578125	127	0.32930999994277954	0.35412999987602234	0.5311599969863892	4.444960117340088	4.885839939117432
10.97467041015625	127	0.32930999994277954	0.3453400135040283	0.5311599969863892	4.45382022857666	4.744349956512451
10.99005126953125	127	0.32930999994277954	0.3453400135040283	0.538320004940033	4.45973014831543	4.760690212249756
11.006591796875	127	0.332830011844635	0.3562600016593933	0.538320004940033	4.463779926300049	4.742609977722168
11.02252197265625	127	0.33629000186920166	0.3635599911212921	0.538320004940033	4.467659950256348	4.744619846343994
11.0401611328125	127	0.33715999126434326	0.3668299913406372	0.5519800186157227	4.529369831085205	4.743599891662598
11.05487060546875	127	0.39638999104499817	0.3668299913406372	0.5519800186157227	4.390279769897461	4.646440029144287
11.0721435546875	127	0.44179999828338623	0.3646399974822998	0.5519800186157227	4.4349799156188965	4.537449836730957
11.08905029296875	127	0.44179999828338623	0.35288000106811523	0.5680049657821655	4.4960198402404785	4.60915994644165
11.1044921875	127	0.43773001432418823	0.33698999881744385	0.5680049657821655	4.378419876098633	4.6416401863098145
11.12066650390625	127	0.43731001019477844	0.3249399960041046	0.5680049657821655	4.412260055541992	4.559030055999756
11.137939453125	127	0.43731001019477844	0.3249399960041046	0.551550030708313	4.540870189666748	4.5284600257873535
11.15435791015625	127	0.4354499876499176	0.3532800078392029	0.551550030708313	4.422999858856201	4.551959991455078
11.17022705078125	127	0.42723000049591064	0.3538300096988678	0.551550030708313	4.532589912414551	4.55019998550415
11.1868896484375	127	0.42723000049591064	0.3649500012397766	0.5414650440216064	4.46943998336792	4.523709774017334
11.20416259765625	127	0.4390699863433838	0.37665000557899475	0.5414650440216064	4.322919845581055	4.6043701171875
11.22064208984375	127	0.4511600136756897	0.37953001260757446	0.5414650440216064	4.491569995880127	4.5920000076293945
11.2379150390625	127	0.4511600136756897	0.37953001260757446	0.5568450093269348	4.444340229034424	4.660319805145264
11.25286865234375	127	0.44536998867988586	0.37457001209259033	0.5568450093269348	4.478690147399902	4.40349006652832
11.27056884765625	127	0.4438000023365021	0.37167999148368835	0.5568450093269348	4.427080154418945	4.456250190734863
11.2862548828125	127	0.4438000023365021	0.37167999148368835	0.5519750118255615	4.477489948272705	4.50901985168457
11.30303955078125	127	0.4758099913597107	0.3663400113582611	0.5519750118255615	4.538599967956543	4.399710178375244
11.3187255859375	127	0.5024099946022034	0.36601001024246216	0.5519750118255615	4.6740899085998535	4.452400207519531
11.33544921875	125	0.5024099946022034	0.36601001024246216	0.5725899934768677	4.576620101928711	4.381239891052246
11.35247802734375	125	0.5204499959945679	0.3306399881839752	0.5725899934768677	4.584740161895752	4.366419792175293
11.3680419921875	125	0.5297399759292603	0.33059999346733093	0.5725899934768677	4.6138200759887695	4.368899822235107
11.384521484375	125	0.5297399759292603	0.33059999346733093	0.5696099996566772	4.59181022644043	4.419640064239502
11.40045166015625	125	0.5202800035476685	0.34108999371528625	0.5696099996566772	4.582019805908203	4.3495001792907715
11.4163818359375	125	0.5200600028038025	0.3439599871635437	0.5696099996566772	4.592800140380859	4.362080097198486
11.43377685546875	127	0.5200600028038025	0.3439599871635437	0.5455900430679321	4.536570072174072	4.42572021484375
11.44989013671875	127	0.513979971408844	0.3549000024795532	0.5455900430679321	4.593510150909424	4.399380207061768
11.4669189453125	127	0.5138199925422668	0.3623400032520294	0.5455900430679321	4.538700103759766	4.342030048370361
11.48211669921875	125	0.5138199925422668	0.3623400032520294	0.5416300296783447	4.536990165710449	4.335790157318115
11.49884033203125	125	0.5138199925422668	0.36131998896598816	0.5416300296783447	4.488450050354004	4.285029888153076
11.51678466796875	125	0.5198699831962585	0.3582000136375427	0.5416300296783447	4.5319600105285645	4.352570056915283
11.53338623046875	125	0.5198699831962585	0.3582000136375427	0.5459700226783752	4.487120151519775	4.23130989074707
11.54901123046875	125	0.40985000133514404	0.3785899877548218	0.5459700226783752	4.316850185394287	4.4575300216674805
11.5657958984375	125	0.2944299876689911	0.46608999371528625	0.5459700226783752	4.360680103302002	4.402249813079834
11.58148193359375	127	0.29374000430107117	0.4686500132083893	0.5632549524307251	4.199540138244629	4.62060022354126
11.59747314453125	127	0.19130000472068787	0.4693399965763092	0.5632549524307251	4.261229991912842	4.30728006362915
11.61407470703125	127	0.18616999685764313	0.4693399965763092	0.5632549524307251	4.27223014831543	4.375010013580322
11.6307373046875	127	0.19130000472068787	0.46647998690605164	0.5893499851226807	4.259429931640625	4.33296012878418
11.64697265625	127	0.18928000330924988	0.4385800063610077	0.5893499851226807	4.250939846038818	4.251589775085449
11.6627197265625	127	0.19046999514102936	0.4385800063610077	0.5893499851226807	4.170310020446777	4.246029853820801
11.67938232421875	125	0.19046999514102936	0.4385800063610077	0.5551400184631348	4.172999858856201	4.324090003967285
11.69561767578125	125	0.19971999526023865	0.4411099851131439	0.5551400184631348	4.162499904632568	4.226620197296143
11.7120361328125	125	0.20698000490665436	0.45653000473976135	0.5551400184631348	4.192759990692139	4.30817985534668
11.72906494140625	125	0.20698000490665436	0.4617300033569336	0.540090024471283	4.150199890136719	4.315810203552246
11.74554443359375	125	0.19637000560760498	0.4617300033569336	0.540090024471283	4.173480033874512	4.233910083770752
11.76275634765625	125	0.11559999734163284	0.45438000559806824	0.540090024471283	4.161990165710449	4.233709812164307
11.778564453125	125	0.11559999734163284	0.45438000559806824	0.5530400276184082	4.180540084838867	4.303430080413818
11.7952880859375	125	0.11292000114917755	0.47005999088287354	0.5530400276184082	4.2146100997924805	4.206120014190674
11.812255859375	125	0.11727000027894974	0.4985499978065491	0.5530400276184082	4.325260162353516	4.315489768981934
11.82818603515625	125	0.11727000027894974	0.4985499978065491	0.5329999923706055	4.219610214233398	4.244880199432373
11.84478759765625	125	0.11738999933004379	0.500980019569397	0.5329999923706055	4.2594499588012695	4.334320068359375
11.85986328125	125	0.12449999898672104	0.500980019569397	0.5329999923706055	4.223919868469238	4.33266019821167
11.87713623046875	125	0.13054999709129333	0.5051699876785278	0.5242000222206116	4.228320121765137	4.288710117340088
11.8934326171875	125	0.13570000231266022	0.5051699876785278	0.5242000222206116	4.230669975280762	4.205639839172363
11.91015625	125	0.13570000231266022	0.49386999011039734	0.5242000222206116	4.303880214691162	4.324319839477539
11.92657470703125	127	0.13570000231266022	0.49386999011039734	0.555649995803833	4.195859909057617	4.31997013092041
11.943603515625	127	0.1329600065946579	0.49876999855041504	0.555649995803833	4.293690204620361	4.252950191497803
11.9588623046875	127	0.11874999850988388	0.49876999855041504	0.555649995803833	4.283490180969238	4.289169788360596
11.97589111328125	127	0.11874999850988388	0.4931899905204773	0.5351250171661377	4.323959827423096	4.309080123901367
11.99114990234375	127	0.12824000418186188	0.4809499979019165	0.5351250171661377	4.408080101013184	4.290349960327148
12.00799560546875	127	0.1326799988746643	0.47769999504089355	0.5351250171661377	4.351860046386719	4.2993597984313965
12.0252685546875	127	0.1309799998998642	0.47769999504089355	0.5410400032997131	4.352910041809082	4.280570030212402
12.04083251953125	127	0.1326799988746643	0.4916999936103821	0.5410400032997131	4.357999801635742	4.280149936676025
12.05804443359375	127	0.1408900022506714	0.5052000284194946	0.5410400032997131	4.320590019226074	4.285160064697266
12.0745849609375	127	0.14233000576496124	0.5052000284194946	0.5508750081062317	4.345449924468994	4.281990051269531
12.0909423828125	127	0.15193000435829163	0.4983299970626831	0.5508750081062317	4.3811798095703125	4.271520137786865
12.10723876953125	127	0.1623000055551529	0.45061999559402466	0.5508750081062317	4.335110187530518	4.385769844055176
12.1243896484375	127	0.16604000329971313	0.45061999559402466	0.5543199777603149	4.372419834136963	4.381149768829346
12.1396484375	127	0.2179100066423416	0.4541899859905243	0.5543199777603149	4.2659502029418945	4.40378999710083
12.1573486328125	127	0.2179100066423416	0.4541899859905243	0.5543199777603149	4.302370071411133	4.337210178375244
12.17303466796875	127	0.2179100066423416	0.4541899859905243	0.5553100109100342	4.353740215301514	4.31689977645874
12.188720703125	127	0.22115999460220337	0.4564799964427948	0.5553100109100342	4.2837300300598145	4.266429901123047
12.2064208984375	127	0.22115999460220337	0.45735999941825867	0.5553100109100342	4.277120113372803	4.34867000579834
12.22161865234375	127	0.22115999460220337	0.45963001251220703	0.5660749673843384	4.380839824676514	4.306399822235107
12.23797607421875	127	0.22266000509262085	0.45735999941825867	0.5660749673843384	4.2784199714660645	4.324900150299072
12.25494384765625	127	0.22266000509262085	0.45614999532699585	0.5660749673843384	4.258419990539551	4.349959850311279
12.27227783203125	127	0.22036999464035034	0.451119989156723	0.5647250413894653	4.338510036468506	4.305630207061768
12.28887939453125	127	0.22036999464035034	0.43588000535964966	0.5647250413894653	4.342100143432617	4.321829795837402
12.304931640625	127	0.22148999571800232	0.43588000535964966	0.5647250413894653	4.3680500984191895	4.3073601722717285
12.32159423828125	127	0.2232300043106079	0.44075000286102295	0.5428199768066406	4.32165002822876	4.304269790649414
12.337646484375	127	0.23059000074863434	0.453110009431839	0.5428199768066406	4.293429851531982	4.342649936676025
12.35467529296875	127	0.23826000094413757	0.46110999584198	0.5428199768066406	4.37978982925415	4.397339820861816
12.37176513671875	125	0.24371999502182007	0.4655500054359436	0.5389500260353088	4.369870185852051	4.374760150909424
12.38623046875	125	0.26535001397132874	0.47811999917030334	0.5389500260353088	4.26869010925293	4.366889953613281
12.40313720703125	125	0.26736998558044434	0.48302000761032104	0.5389500260353088	4.291830062866211	4.323349952697754
12.4185791015625	125	0.2691499888896942	0.48302000761032104	0.5481200218200684	4.384109973907471	4.3944501876831055
12.43585205078125	125	0.27434998750686646	0.4795899987220764	0.5481200218200684	4.2640299797058105	4.353250026702881
12.45269775390625	125	0.27434998750686646	0.46511998772621155	0.5481200218200684	4.389120101928711	4.383170127868652
12.46929931640625	125	0.27347999811172485	0.46511998772621155	0.5719000101089478	4.33951997756958	4.372610092163086
12.48486328125	125	0.2709999978542328	0.4724400043487549	0.5719000101089478	4.3000898361206055	4.3471198081970215
12.5015869140625	125	0.2618800103664398	0.4724400043487549	0.5719000101089478	4.279220104217529	4.387479782104492
12.5181884765625	127	0.2618800103664398	0.4699600040912628	0.5490350127220154	4.333049774169922	4.330830097198486
12.53375244140625	127	0.27081000804901123	0.467960000038147	0.5490350127220154	4.26023006439209	4.3212199211120605
12.551025390625	127	0.2800399959087372	0.4645400047302246	0.5490350127220154	4.327030181884766	4.397089958190918
12.5677490234375	125	0.281139999628067	0.4619799852371216	0.5603700280189514	4.304689884185791	4.4221601486206055
12.5831298828125	125	0.3663899898529053	0.455159991979599	0.5603700280189514	4.261859893798828	4.343790054321289
12.60028076171875	125	0.3670800030231476	0.452349990606308	0.5603700280189514	4.34522008895874	4.2611799240112305
12.6177978515625	125	0.3670800030231476	0.452349990606308	0.5431900024414062	4.265059947967529	4.314919948577881
12.63323974609375	125	0.36324000358581543	0.451339989900589	0.5431900024414062	4.270370006561279	4.310910224914551
12.64959716796875	125	0.36324000358581543	0.44624999165534973	0.5431900024414062	4.204080104827881	4.319210052490234
12.66644287109375	127	0.36399999260902405	0.4436599910259247	0.5836949944496155	4.35653018951416	4.361929893493652
12.68194580078125	127	0.37898001074790955	0.44624999165534973	0.5836949944496155	4.293270111083984	4.2970499992370605
12.69921875	127	0.37898001074790955	0.47005000710487366	0.5836949944496155	4.294579982757568	4.319530010223389
12.715576171875	127	0.37898001074790955	0.47005000710487366	0.5567400455474854	4.314089775085449	4.411240100860596
12.7315673828125	127	0.3782399892807007	0.4627000093460083	0.5567400455474854	4.36007022857666	4.425169944763184
12.74755859375	127	0.37602001428604126	0.4627000093460083	0.5567400455474854	4.355329990386963	4.39093017578125
12.763916015625	125	0.37602001428604126	0.4627000093460083	0.5230900049209595	4.357810020446777	4.444200038909912
12.780517578125	125	0.3855299949645996	0.4650700092315674	0.5230900049209595	4.3633599281311035	4.4815897941589355
12.797607421875	125	0.39259999990463257	0.4678199887275696	0.5230900049209595	4.437930107116699	4.435329914093018
12.81353759765625	127	0.39344000816345215	0.4678199887275696	0.543910026550293	4.446589946746826	4.475430011749268
12.82958984375	127	0.39344000816345215	0.4723399877548218	0.543910026550293	4.456689834594727	4.421579837799072
12.84686279296875	127	0.3797999918460846	0.4811899960041046	0.543910026550293	4.49875020980835	4.502009868621826
12.863037109375	125	0.3797999918460846	0.4811899960041046	0.5652999877929688	4.462120056152344	4.506360054016113
12.87835693359375	125	0.3796899914741516	0.4758400022983551	0.5652999877929688	4.483709812164307	4.48960018157959
12.8961181640625	125	0.3796899914741516	0.44892001152038574	0.5652999877929688	4.492569923400879	4.520279884338379
12.91131591796875	127	0.3796899914741516	0.4440700113773346	0.5444350242614746	4.494999885559082	4.517399787902832
12.92864990234375	127	0.4830400049686432	0.43042999505996704	0.5444350242614746	4.735030174255371	4.424880027770996
12.94580078125	127	0.5253199934959412	0.43042999505996704	0.5444350242614746	4.756120204925537	4.391870021820068
12.96142578125	125	0.5253199934959412	0.4435099959373474	0.5416399836540222	4.677090167999268	4.528339862823486
12.97711181640625	125	0.5135400295257568	0.4516400098800659	0.5416399836540222	4.6612701416015625	4.351260185241699
12.9937744140625	125	0.50382000207901	0.4516400098800659	0.5416399836540222	4.691999912261963	4.4405999183654785
13.010498046875	127	0.50382000207901	0.4516400098800659	0.569599986076355	4.668079853057861	4.355050086975098
13.0263671875	127	0.5144100189208984	0.44429001212120056	0.569599986076355	4.668439865112305	4.4379801750183105
13.04302978515625	127	0.5145400166511536	0.4398399889469147	0.569599986076355	4.711430072784424	4.46097993850708
13.06005859375	125	0.5144100189208984	0.42961999773979187	0.565779983997345	4.643479824066162	4.372819900512695
13.076904296875	125	0.5145400166511536	0.42961999773979187	0.565779983997345	4.654620170593262	4.4187798500061035
13.09246826171875	125	0.5220699906349182	0.433789998292923	0.565779983997345	4.76462984085083	4.4397501945495605
13.10992431640625	127	0.5220699906349182	0.433789998292923	0.5676000118255615	4.653359889984131	4.40185022354126
13.1275634765625	127	0.5093299746513367	0.433789998292923	0.5676000118255615	4.62883996963501	4.44936990737915
13.1414794921875	127	0.5092399716377258	0.44009000062942505	0.5676000118255615	4.652649879455566	4.463659763336182
13.15875244140625	127	0.5093299746513367	0.44009000062942505	0.552685022354126	4.657360076904297	4.466859817504883
13.17578125	127	0.518280029296875	0.4420599937438965	0.552685022354126	4.593379974365234	4.398759841918945
13.191650390625	127	0.5189200043678284	0.4420599937438965	0.552685022354126	4.706989765167236	4.464169979095459
13.20794677734375	127	0.5189200043678284	0.447299987077713	0.5590150356292725	4.623630046844482	4.492080211639404
13.22320556640625	127	0.5189200043678284	0.447299987077713	0.5590150356292725	4.578999996185303	4.427830219268799
13.24041748046875	127	0.5293400287628174	0.4444600045681	0.5590150356292725	4.689740180969238	4.4552998542785645
13.25762939453125	127	0.5293400287628174	0.4444600045681	0.5406299829483032	4.59060001373291	4.444530010223389
13.27276611328125	127	0.5293400287628174	0.4507800042629242	0.5406299829483032	4.605790138244629	4.43494987487793
13.29095458984375	127	0.5348700284957886	0.4558500051498413	0.5406299829483032	4.601099967956543	4.494170188903809
13.306884765625	127	0.535099983215332	0.4558500051498413	0.5519499778747559	4.534160137176514	4.4317097663879395
13.3232421875	127	0.5414400100708008	0.4708000123500824	0.5519499778747559	4.526350021362305	4.399789810180664
13.34039306640625	127	0.5417299866676331	0.4708000123500824	0.5519499778747559	4.572549819946289	4.38946008682251
13.35675048828125	125	0.5414400100708008	0.46584999561309814	0.5475500226020813	4.536819934844971	4.399119853973389
13.37298583984375	125	0.5417299866676331	0.46584999561309814	0.5475500226020813	4.58243989944458	4.399010181427002
13.390625	125	0.5553600192070007	0.4680800139904022	0.5475500226020813	4.630529880523682	4.357669830322266
13.40716552734375	127	0.5553600192070007	0.4680800139904022	0.5530700087547302	4.481190204620361	4.3695502281188965
13.42254638671875	127	0.5529999732971191	0.4576900005340576	0.5530700087547302	4.560810089111328	4.333899974822998
13.4390869140625	127	0.5529999732971191	0.445360004901886	0.5530700087547302	4.545179843902588	4.3271098136901855
13.455322265625	127	0.5529999732971191	0.445360004901886	0.5582399964332581	4.462830066680908	4.282959938049316
13.47149658203125	127	0.5529999732971191	0.45239999890327454	0.5582399964332581	4.537449836730957	4.254650115966797
13.4874267578125	127	0.5573199987411499	0.45239999890327454	0.5582399964332581	4.494040012359619	4.239130020141602
13.5035400390625	127	0.5573199987411499	0.45239999890327454	0.5570549964904785	4.4121198654174805	4.286749839782715
13.51947021484375	127	0.5794900059700012	0.4549799859523773	0.5570549964904785	4.433390140533447	4.227180004119873
13.53607177734375	127	0.5794900059700012	0.45728999376296997	0.5570549964904785	4.475880146026611	4.234360218048096
13.55224609375	127	0.5789999961853027	0.4549799859523773	0.548704981803894	4.339389801025391	4.275300025939941
13.5693359375	127	0.5763900279998779	0.45489999651908875	0.548704981803894	4.382239818572998	4.1667399406433105
13.5859375	127	0.5758600234985352	0.453220009803772	0.548704981803894	4.414010047912598	4.26924991607666
13.60186767578125	127	0.5758600234985352	0.453220009803772	0.5615800023078918	4.279230117797852	4.178400039672852
13.61883544921875	127	0.5758600234985352	0.48350998759269714	0.5615800023078918	4.280789852142334	4.209819793701172
13.6351318359375	127	0.5787299871444702	0.48350998759269714	0.5615800023078918	4.374629974365234	4.171949863433838
13.6513671875	127	0.5787299871444702	0.48350998759269714	0.5452699661254883	4.27701997756958	4.1578497886657715
13.66796875	127	0.6134799718856812	0.4646899998188019	0.5452699661254883	4.3396501541137695	4.069859981536865
13.68359375	127	0.6803900003433228	0.4599199891090393	0.5452699661254883	4.441619873046875	4.051509857177734
13.7008056640625	127	0.6821399927139282	0.4599199891090393	0.5657449960708618	4.43720006942749	4.0421600341796875
13.71759033203125	127	0.7070500254631042	0.4494200050830841	0.5657449960708618	4.368430137634277	4.072329998016357
13.734130859375	127	0.7080399990081787	0.41843000054359436	0.5657449960708618	4.378620147705078	4.0424699783325195
13.7506103515625	127	0.7100800275802612	0.41843000054359436	0.5582050085067749	4.3627800941467285	3.9713099002838135
13.766845703125	127	0.7100800275802612	0.4200499951839447	0.5582050085067749	4.2845001220703125	4.069789886474609
13.78240966796875	127	0.70073002576828	0.4355500042438507	0.5582050085067749	4.293869972229004	4.080840110778809
13.79913330078125	127	0.70073002576828	0.4399999976158142	0.5504850149154663	4.3231401443481445	3.9813899993896484
13.81585693359375	127	0.6991400122642517	0.4408699870109558	0.5504850149154663	4.3295698165893555	3.996769905090332
13.83172607421875	127	0.694350004196167	0.46841999888420105	0.5504850149154663	4.30633020401001	4.04610013961792
13.8480224609375	127	0.694350004196167	0.46841999888420105	0.5555050373077393	4.294439792633057	3.9867401123046875
13.864501953125	127	0.694350004196167	0.4799099862575531	0.5555050373077393	4.284850120544434	4.061580181121826
13.8809814453125	127	0.6898099780082703	0.4799099862575531	0.5555050373077393	4.333459854125977	4.1251301765441895
13.89715576171875	127	0.6898099780082703	0.47756001353263855	0.5652049779891968	4.311999797821045	4.004580020904541
13.9136962890625	127	0.7101399898529053	0.452210009098053	0.5652049779891968	4.360050201416016	3.9863100051879883
13.9302978515625	127	0.7280799746513367	0.44582998752593994	0.5652049779891968	4.317430019378662	4.029129981994629
13.947265625	127	0.7288100123405457	0.44582998752593994	0.551859974861145	4.30879020690918	4.035490036010742
13.9639892578125	127	0.743690013885498	0.4657999873161316	0.551859974861145	4.2928900718688965	4.089109897613525
13.9805908203125	127	0.743690013885498	0.46939998865127563	0.551859974861145	4.239250183105469	4.104889869689941
13.996826171875	123	0.743690013885498	0.4657999873161316	0.5689100027084351	4.33499002456665	3.986069917678833
14.0130615234375	123	0.7417500019073486	0.4552299976348877	0.5689100027084351	4.243659973144531	3.9287500381469727
14.02880859375	123	0.7410399913787842	0.4527600109577179	0.5689100027084351	4.25862979888916	4.026299953460693
14.04583740234375	127	0.7410399913787842	0.4527600109577179	0.5660300254821777	4.258540153503418	4.009419918060303
14.06243896484375	127	0.7558500170707703	0.4527600109577179	0.5660300254821777	4.2392802238464355	3.954040050506592
14.07855224609375	127	0.7558500170707703	0.4888499975204468	0.5660300254821777	4.222640037536621	3.9896299839019775
14.095703125	127	0.7557500004768372	0.4888499975204468	0.5492349863052368	4.208059787750244	3.9169299602508545
14.1114501953125	127	0.7531099915504456	0.4868899881839752	0.5492349863052368	4.173810005187988	4.000219821929932
14.1278076171875	127	0.7463499903678894	0.4868899881839752	0.5492349863052368	4.1944499015808105	3.956939935684204
14.14495849609375	127	0.7463499903678894	0.4868899881839752	0.5450299978256226	4.193739891052246	4.015500068664551
14.16082763671875	127	0.80867999792099	0.49685001373291016	0.5450299978256226	4.1663899421691895	4.213749885559082
14.1776123046875	127	0.8364899754524231	0.5263599753379822	0.5450299978256226	4.224020004272461	4.064080238342285
14.1929931640625	127	0.8364899754524231	0.5263599753379822	0.5433800220489502	4.160799980163574	3.955509901046753
14.20941162109375	127	0.8342700004577637	0.5173900127410889	0.5433800220489502	4.178899765014648	4.088640213012695
14.22613525390625	127	0.8334699869155884	0.5039600133895874	0.5433800220489502	4.121870040893555	4.101480007171631
14.2421875	127	0.8334699869155884	0.5036100149154663	0.54892498254776	4.122469902038574	4.124939918518066
14.25836181640625	127	0.8425899744033813	0.4984300136566162	0.54892498254776	4.084469795227051	3.9368600845336914
14.27484130859375	127	0.8589400053024292	0.4984300136566162	0.54892498254776	4.245110034942627	4.127910137176514
14.29119873046875	127	0.8589400053024292	0.4984300136566162	0.5362750291824341	4.093739986419678	4.137670040130615
14.30767822265625	127	0.8323000073432922	0.48712998628616333	0.5362750291824341	4.085989952087402	4.17110013961792
14.324951171875	127	0.8218100070953369	0.48712998628616333	0.5362750291824341	4.04617977142334	4.016409873962402
14.34222412109375	127	0.8218100070953369	0.48712998628616333	0.5567200183868408	4.070300102233887	4.013169765472412
14.3568115234375	127	0.8483099937438965	0.4875899851322174	0.5567200183868408	4.081870079040527	4.098120212554932
14.37396240234375	127	0.8564800024032593	0.47446998953819275	0.5567200183868408	4.083079814910889	4.123390197753906
14.39141845703125	127	0.8564800024032593	0.4887399971485138	0.565530002117157	4.079410076141357	3.979180097579956
14.4068603515625	127	0.8871700167655945	0.47446998953819275	0.565530002117157	4.187099933624268	3.9527900218963623
14.42425537109375	127	0.942870020866394	0.47562000155448914	0.565530002117157	3.967289924621582	4.185329914093018
14.44036865234375	127	0.942870020866394	0.4717099964618683	0.5338150262832642	4.060760021209717	4.178120136260986
14.45611572265625	127	0.9421399831771851	0.47562000155448914	0.5338150262832642	3.999579906463623	4.261109828948975
14.47467041015625	127	0.9247099757194519	0.4951399862766266	0.5338150262832642	4.209489822387695	4.302859783172607
14.49066162109375	127	0.9115800261497498	0.5135700106620789	0.5300400257110596	3.973170042037964	4.170040130615234
14.50543212890625	127	0.9013599753379822	0.5405099987983704	0.5300400257110596	4.1441497802734375	4.200270175933838
14.5211181640625	127	0.8996400237083435	0.5405099987983704	0.5300400257110596	4.032050132751465	4.310420036315918
14.5377197265625	127	0.8996400237083435	0.5399699807167053	0.5417749881744385	3.972369909286499	4.12322998046875
14.55401611328125	127	0.9110400080680847	0.5394899845123291	0.5417749881744385	3.965359926223755	4.234129905700684
14.57098388671875	127	0.9316400289535522	0.49213001132011414	0.5417749881744385	3.944930076599121	4.259270191192627
14.58746337890625	127	0.9336100220680237	0.49213001132011414	0.5419299602508545	4.19625997543335	4.265870094299316
14.60394287109375	127	0.9396200180053711	0.4846700131893158	0.5419299602508545	3.9820199012756348	4.2799201011657715
14.62213134765625	127	0.9382200241088867	0.4911800026893616	0.5419299602508545	3.9968199729919434	4.098959922790527
14.63787841796875	127	0.9382200241088867	0.4911800026893616	0.5407299995422363	3.953360080718994	4.212200164794922
14.6539306640625	127	0.9183499813079834	0.49764999747276306	0.5407299995422363	3.8731799125671387	4.140120029449463
14.6705322265625	127	0.908490002155304	0.5153499841690063	0.5407299995422363	3.9597699642181396	4.257840156555176
14.68621826171875	127	0.9054099917411804	0.5153499841690063	0.5584399700164795	3.850939989089966	3.8859798908233643
14.703125	127	0.7125399708747864	0.45719000697135925	0.5584399700164795	4.107759952545166	4.997099876403809
14.71844482421875	127	0.5240100026130676	0.4258899986743927	0.5584399700164795	3.7300100326538086	3.951509952545166
14.73590087890625	127	0.5236300230026245	0.4258899986743927	0.5524749755859375	4.020090103149414	4.06889009475708
14.75299072265625	127	0.23783999681472778	0.5525400042533875	0.5524749755859375	3.7197000980377197	4.255300045013428
14.7686767578125	127	0.11068999767303467	0.5570600032806396	0.5524749755859375	4.043789863586426	4.1496901512146
14.78533935546875	127	0.10735999792814255	0.5612800121307373	0.5654450058937073	4.045460224151611	4.261960029602051
14.8016357421875	127	0.08421999961137772	0.578000009059906	0.5654450058937073	4.057350158691406	4.213870048522949
14.81744384765625	127	0.08421999961137772	0.5799700021743774	0.5654450058937073	4.176539897918701	4.218870162963867
14.83428955078125	127	0.08574000000953674	0.578000009059906	0.5388299822807312	4.050320148468018	4.355219841003418
14.85101318359375	127	0.09268999844789505	0.5770099759101868	0.5388299822807312	4.0726399421691895	4.18189001083374
14.86639404296875	127	0.0954200029373169	0.5770099759101868	0.5388299822807312	4.1493401527404785	4.237659931182861
14.883056640625	127	0.09890999644994736	0.5811200141906738	0.5502049922943115	3.991529941558838	4.240469932556152
14.8995361328125	127	0.09890999644994736	0.5811200141906738	0.5502049922943115	3.979609966278076	4.262750148773193
14.9161376953125	127	0.044270001351833344	0.5732899904251099	0.5502049922943115	4.1848602294921875	4.26623010635376
14.9327392578125	127	0.042739998549222946	0.5732899904251099	0.5344350337982178	3.9854800701141357	4.303770065307617
14.948486328125	127	0.044270001351833344	0.6136699914932251	0.5344350337982178	4.102660179138184	4.360300064086914
14.96478271484375	127	0.045570001006126404	0.6240299940109253	0.5344350337982178	4.105050086975098	4.248239994049072
14.9818115234375	127	0.056370001286268234	0.6240299940109253	0.5203900337219238	3.9757699966430664	4.212279796600342
15.00201416015625	127	0.06791999936103821	0.6276999711990356	0.5203900337219238	4.065489768981934	4.197569847106934
15.0162353515625	127	0.08110000193119049	0.6507800221443176	0.5203900337219238	4.170619964599609	4.397659778594971
15.0318603515625	127	0.08110000193119049	0.6507800221443176	0.5329549908638	4.043270111083984	4.2288498878479
15.04827880859375	127	0.06377000361680984	0.649869978427887	0.5329549908638	3.975209951400757	4.173120021820068
15.06396484375	127	0.05877000093460083	0.6487600207328796	0.5329549908638	4.030280113220215	4.193950176239014
15.0806884765625	127	0.05877000093460083	0.64410001039505	0.5714700222015381	4.049389839172363	4.250450134277344
15.09649658203125	127	0.05418999865651131	0.6272100210189819	0.5714700222015381	3.96724009513855	4.1838297843933105
15.11334228515625	127	0.050360001623630524	0.6245800256729126	0.5714700222015381	4.125939846038818	4.18533992767334
15.1302490234375	125	0.050360001623630524	0.6245800256729126	0.5306800007820129	3.995039939880371	4.2110700607299805
15.146484375	125	0.05804000049829483	0.6314700245857239	0.5306800007820129	3.9721100330352783	4.131189823150635
15.16351318359375	125	0.06712999939918518	0.6340399980545044	0.5306800007820129	4.0532097816467285	4.19789981842041
15.18011474609375	125	0.06712999939918518	0.6405900120735168	0.527180016040802	4.0113301277160645	4.1466898918151855
15.19598388671875	125	0.07360000163316727	0.6646599769592285	0.527180016040802	3.9753899574279785	4.1805901527404785
15.21337890625	125	0.07197000086307526	0.6646599769592285	0.527180016040802	3.97979998588562	4.172790050506592
15.23028564453125	127	0.07197000086307526	0.6631199717521667	0.5397399663925171	4.005970001220703	4.140160083770752
15.24627685546875	127	0.07197000086307526	0.6137199997901917	0.5397399663925171	4.070710182189941	4.132110118865967
15.2623291015625	127	0.0796699970960617	0.6010400056838989	0.5397399663925171	4.0106000900268555	4.085790157318115
15.27838134765625	127	0.09141000360250473	0.6010400056838989	0.5617049932479858	4.177199840545654	4.162869930267334
15.29437255859375	127	0.09301000088453293	0.5632799863815308	0.5617049932479858	4.065430164337158	4.029799938201904
15.3104248046875	127	0.09301000088453293	0.5590500235557556	0.5617049932479858	4.107349872589111	4.038119792938232
15.326416015625	127	0.09301000088453293	0.5533599853515625	0.5431100130081177	4.103179931640625	4.099299907684326
15.34332275390625	127	0.10012000054121017	0.5533599853515625	0.5431100130081177	4.070159912109375	4.073919773101807
15.35986328125	127	0.10948999971151352	0.5755100250244141	0.5431100130081177	4.083970069885254	4.08991003036499
15.3759765625	127	0.10948999971151352	0.5777300000190735	0.5543999671936035	4.085989952087402	4.079470157623291
15.3929443359375	127	0.10768000036478043	0.5777300000190735	0.5543999671936035	4.027949810028076	4.013120174407959
15.41021728515625	127	0.1072700023651123	0.5712299942970276	0.5543999671936035	4.154660224914551	4.088860034942627
15.4266357421875	127	0.10537999868392944	0.5691900253295898	0.5431100130081177	4.170380115509033	4.057529926300049
15.4423828125	127	0.08856000006198883	0.5691900253295898	0.5431100130081177	4.127900123596191	4.012810230255127
15.46014404296875	127	0.08856000006198883	0.5914499759674072	0.5431100130081177	4.129220008850098	4.081270217895508
15.47479248046875	127	0.090549997985363	0.5914499759674072	0.549934983253479	4.1180500984191895	4.0559000968933105
15.49176025390625	127	0.090549997985363	0.5623199939727783	0.549934983253479	4.17795991897583	4.022329807281494
15.50738525390625	127	0.07649999856948853	0.5623199939727783	0.549934983253479	4.156869888305664	4.0691399574279785
15.52490234375	127	0.07649999856948853	0.5653200149536133	0.5374799966812134	4.146039962768555	4.083169937133789
15.53997802734375	127	0.12146999686956406	0.5874000191688538	0.5374799966812134	4.073190212249756	4.133299827575684
15.55670166015625	127	0.1869799941778183	0.5929200053215027	0.5374799966812134	4.086249828338623	4.213479995727539
15.57421875	127	0.1892700046300888	0.5947800278663635	0.5553100109100342	4.126440048217773	4.190199851989746
15.5908203125	127	0.19121000170707703	0.5947800278663635	0.5553100109100342	4.1592698097229	4.161739826202393
15.60699462890625	127	0.1892700046300888	0.5712599754333496	0.5553100109100342	4.174449920654297	4.265329837799072
15.6226806640625	127	0.1855199933052063	0.567300021648407	0.544409990310669	4.163099765777588	4.281819820404053
15.6387939453125	127	0.1855199933052063	0.5619199872016907	0.544409990310669	4.21042013168335	4.249300003051758
15.655517578125	127	0.18886999785900116	0.5608800053596497	0.544409990310669	4.26177978515625	4.311450004577637
15.6717529296875	127	0.18886999785900116	0.5590400099754333	0.5519350171089172	4.247509956359863	4.264750003814697
15.68896484375	127	0.19021999835968018	0.5573800206184387	0.5519350171089172	4.2495598793029785	4.2989702224731445
15.70526123046875	127	0.1898999959230423	0.5555400252342224	0.5519350171089172	4.245779991149902	4.3643798828125
15.72235107421875	127	0.1898999959230423	0.5573800206184387	0.5481100082397461	4.31525993347168	4.299580097198486
15.739013671875	127	0.1898999959230423	0.5577600002288818	0.5481100082397461	4.282740116119385	4.277679920196533
15.75372314453125	127	0.22473999857902527	0.5577600002288818	0.5481100082397461	4.2775797843933105	4.382160186767578
15.7711181640625	125	0.22499999403953552	0.5574899911880493	0.559149980545044	4.249639987945557	4.315430164337158
15.78790283203125	125	0.2720400094985962	0.5338600277900696	0.559149980545044	4.2925801277160645	4.2887701988220215
15.8052978515625	125	0.2802700102329254	0.5333200097084045	0.559149980545044	4.291609764099121	4.309010028839111
15.8192138671875	127	0.2802700102329254	0.5333200097084045	0.5436099767684937	4.312540054321289	4.30771017074585
15.836669921875	127	0.2778500020503998	0.5417100191116333	0.5436099767684937	4.240530014038086	4.271009922027588
15.85302734375	127	0.26982998847961426	0.5494899749755859	0.5436099767684937	4.241909980773926	4.271430015563965
15.8690185546875	127	0.26982998847961426	0.5494899749755859	0.5577849745750427	4.243639945983887	4.309969902038574
15.88555908203125	127	0.26982998847961426	0.5762199759483337	0.5577849745750427	4.28577995300293	4.220729827880859
15.90179443359375	127	0.2699800133705139	0.5762199759483337	0.5577849745750427	4.316679954528809	4.306680202484131
15.91845703125	127	0.2699800133705139	0.5729100108146667	0.5533199906349182	4.235489845275879	4.26747989654541
15.9351806640625	127	0.2699800133705139	0.5615400075912476	0.5533199906349182	4.2377400398254395	4.3084001541137695
15.9510498046875	127	0.2761799991130829	0.5615400075912476	0.5533199906349182	4.254940032958984	4.3845601081848145
15.9683837890625	127	0.28029000759124756	0.5615400075912476	0.5359449982643127	4.226200103759766	4.281479835510254
15.9847412109375	127	0.28345000743865967	0.5710200071334839	0.5359449982643127	4.205629825592041	4.297830104827881
16.0003662109375	127	0.28780001401901245	0.5743100047111511	0.5359449982643127	4.257030010223389	4.276480197906494
16.01788330078125	127	0.2884100079536438	0.5743100047111511	0.564365029335022	4.244750022888184	4.290470123291016
16.03497314453125	127	0.2952499985694885	0.5580300092697144	0.564365029335022	4.21875	4.310239791870117
16.0506591796875	127	0.2952499985694885	0.5477200150489807	0.564365029335022	4.280459880828857	4.224740028381348
16.0657958984375	127	0.29401999711990356	0.5477200150489807	0.5623250007629395	4.3362298011779785	4.226319789886475
16.0836181640625	127	0.29401999711990356	0.5433200001716614	0.5623250007629395	4.228499889373779	4.270969867706299
16.09954833984375	127	0.30511999130249023	0.5509399771690369	0.5623250007629395	4.257569789886475	4.3083600997924805
16.1156005859375	125	0.30511999130249023	0.5509399771690369	0.5197100043296814	4.287899971008301	4.279829978942871
16.13226318359375	125	0.3003599941730499	0.5535799860954285	0.5197100043296814	4.312039852142334	4.247049808502197
16.1480712890625	125	0.3003599941730499	0.5660600066184998	0.5197100043296814	4.295639991760254	4.264210224151611
16.1650390625	125	0.3003599941730499	0.5660600066184998	0.5283100008964539	4.306369781494141	4.350989818572998
16.18072509765625	125	0.30535998940467834	0.5812900066375732	0.5283100008964539	4.325129985809326	4.215660095214844
16.19696044921875	125	0.32166001200675964	0.5812900066375732	0.5283100008964539	4.274069786071777	4.39070987701416
16.21337890625	125	0.3237200081348419	0.5812900066375732	0.5491200089454651	4.333950042724609	4.246510028839111
16.23040771484375	125	0.3321300148963928	0.5753700137138367	0.5491200089454651	4.159860134124756	4.3752899169921875
16.24761962890625	125	0.4155299961566925	0.57191002368927	0.5491200089454651	4.276209831237793	4.275619983673096
16.26416015625	127	0.41710999608039856	0.5620800256729126	0.5650949478149414	4.288599967956543	4.2850799560546875
16.2803955078125	127	0.4518899917602539	0.5465700030326843	0.5650949478149414	4.208640098571777	4.186820030212402
16.29730224609375	127	0.4569999873638153	0.5443599820137024	0.5650949478149414	4.216360092163086	4.12706995010376
16.31268310546875	127	0.4569999873638153	0.5465700030326843	0.5522400140762329	4.263050079345703	4.22245979309082
16.3291015625	127	0.4545600116252899	0.5443599820137024	0.5522400140762329	4.214859962463379	4.222390174865723
16.34588623046875	127	0.45388999581336975	0.5404800176620483	0.5522400140762329	4.222660064697266	4.1331000328063965
16.3623046875	127	0.4534600079059601	0.5360699892044067	0.5552749633789062	4.242179870605469	4.363100051879883
16.37799072265625	127	0.45388999581336975	0.5142599940299988	0.5552749633789062	4.240779876708984	4.173120021820068
16.39483642578125	127	0.4539799988269806	0.5087800025939941	0.5552749633789062	4.233419895172119	4.140820026397705
16.41094970703125	127	0.4539799988269806	0.5087800025939941	0.5545499920845032	4.244870185852051	4.2542901039123535
16.42803955078125	127	0.4539799988269806	0.5488700270652771	0.5545499920845032	4.238190174102783	4.153830051422119
16.4443359375	127	0.4563100039958954	0.553409993648529	0.5545499920845032	4.216720104217529	4.129610061645508
16.460205078125	127	0.4563499987125397	0.5553100109100342	0.5466350317001343	4.246039867401123	4.26432991027832
16.477294921875	127	0.4563499987125397	0.5553100109100342	0.5466350317001343	4.220839977264404	4.120250225067139
16.4935302734375	127	0.4392400085926056	0.5553100109100342	0.5466350317001343	4.260000228881836	4.173130035400391
16.50958251953125	127	0.4383000135421753	0.5550500154495239	0.5582299828529358	4.239870071411133	4.252039909362793
16.5267333984375	127	0.4392400085926056	0.5518699884414673	0.5582299828529358	4.180009841918945	4.128890037536621
16.54364013671875	127	0.450439989566803	0.5337899923324585	0.5582299828529358	4.254310131072998	4.144400119781494
16.5592041015625	127	0.4511899948120117	0.5337899923324585	0.5587550401687622	4.285600185394287	4.398680210113525
16.57501220703125	127	0.6216899752616882	0.5272899866104126	0.5587550401687622	4.431069850921631	4.078320026397705
16.5921630859375	127	0.6292300224304199	0.525189995765686	0.5587550401687622	4.463449954986572	4.128180027008057
16.60833740234375	127	0.6298499703407288	0.5238699913024902	0.5638749599456787	4.474609851837158	4.196849822998047
16.62445068359375	127	0.6298499703407288	0.5231800079345703	0.5638749599456787	4.486310005187988	4.1079301834106445
16.6407470703125	127	0.6259300112724304	0.5201699733734131	0.5638749599456787	4.509520053863525	4.085730075836182
16.658203125	127	0.6255800127983093	0.5201699733734131	0.555180013179779	4.439700126647949	4.117609977722168
16.6737060546875	127	0.6238300204277039	0.5207200050354004	0.555180013179779	4.3719801902771	4.065899848937988
16.68975830078125	127	0.6213200092315674	0.531470000743866	0.555180013179779	4.44543981552124	4.112420082092285
16.70654296875	127	0.6213200092315674	0.531470000743866	0.5341050028800964	4.415760040283203	4.169670104980469
16.7230224609375	127	0.619979977607727	0.5579299926757812	0.5341050028800964	4.443819999694824	4.120659828186035
16.7388916015625	127	0.6141700148582458	0.5602499842643738	0.5341050028800964	4.398169994354248	4.13700008392334
16.755859375	127	0.6141700148582458	0.5641700029373169	0.5459449887275696	4.381609916687012	4.038179874420166
16.77301025390625	127	0.6916000247001648	0.5660899877548218	0.5459449887275696	4.534329891204834	4.047249794006348
16.791015625	127	0.6970999836921692	0.5660899877548218	0.5459449887275696	4.509309768676758	4.098470211029053
16.806396484375	127	0.69964998960495	0.5601000189781189	0.555715024471283	4.5413899421691895	4.156740188598633
16.82183837890625	127	0.69964998960495	0.5588300228118896	0.555715024471283	4.563600063323975	4.081319808959961
16.8389892578125	127	0.689769983291626	0.5569000244140625	0.555715024471283	4.488900184631348	4.116199970245361
16.8553466796875	127	0.689769983291626	0.5588300228118896	0.544124960899353	4.499390125274658	4.0635600090026855
16.871337890625	127	0.6970199942588806	0.5569000244140625	0.544124960899353	4.481150150299072	4.12401008605957
16.8878173828125	127	0.6970199942588806	0.5574899911880493	0.544124960899353	4.540349960327148	4.096010208129883
16.90478515625	127	0.6970199942588806	0.5554599761962891	0.550570011138916	4.545760154724121	4.163380146026611
16.92034912109375	127	0.6983199715614319	0.5574899911880493	0.550570011138916	4.512340068817139	4.1205902099609375
16.936279296875	127	0.6990699768066406	0.5718899965286255	0.550570011138916	4.5874199867248535	4.140940189361572
16.952880859375	127	0.6997399926185608	0.5718899965286255	0.5522649884223938	4.529590129852295	4.123390197753906
16.96978759765625	127	0.6997399926185608	0.5718899965286255	0.5522649884223938	4.527609825134277	4.120180130004883
16.98687744140625	127	0.6985499858856201	0.572920024394989	0.5522649884223938	4.524209976196289	4.179699897766113
17.003662109375	127	0.6985499858856201	0.572920024394989	0.5395500063896179	4.518340110778809	4.121890068054199
17.0196533203125	127	0.8238800168037415	0.5768600106239319	0.5395500063896179	4.455019950866699	4.236830234527588
17.0374755859375	127	0.8274099826812744	0.5781400203704834	0.5395500063896179	4.503759860992432	4.201769828796387
17.05462646484375	127	0.8274099826812744	0.5781400203704834	0.5457850098609924	4.484350204467773	4.282710075378418
17.068359375	127	0.8258900046348572	0.569320023059845	0.5457850098609924	4.451879978179932	4.222139835357666
17.08441162109375	127	0.8258900046348572	0.5555599927902222	0.5457850098609924	4.466300010681152	4.2651801109313965
17.10107421875	127	0.827180027961731	0.5555599927902222	0.5629050135612488	4.499189853668213	4.1302900314331055
17.11749267578125	127	0.827180027961731	0.5549799799919128	0.5629050135612488	4.481480121612549	4.214849948883057
17.1353759765625	127	0.8270400166511536	0.5612000226974487	0.5629050135612488	4.489840030670166	4.247089862823486
17.1513671875	127	0.8221799731254578	0.5617899894714355	0.5304149985313416	4.453129768371582	4.278890132904053
17.1666259765625	127	0.8215100169181824	0.5617899894714355	0.5304149985313416	4.447790145874023	4.183129787445068
17.184326171875	127	0.8182100057601929	0.559499979019165	0.5304149985313416	4.488679885864258	4.298069953918457
17.20001220703125	127	0.816100001335144	0.559499979019165	0.5626850128173828	4.490779876708984	4.238540172576904
17.21661376953125	127	0.8115599751472473	0.559499979019165	0.5626850128173828	4.46150016784668	4.282649993896484
17.232666015625	127	0.8062899708747864	0.5585500001907349	0.5626850128173828	4.515810012817383	4.295470237731934
17.24993896484375	127	0.8062899708747864	0.5576099753379822	0.5432499647140503	4.520639896392822	4.184269905090332
17.26641845703125	127	0.8104699850082397	0.5576099753379822	0.5432499647140503	4.473710060119629	4.26161003112793
17.28179931640625	127	0.8104699850082397	0.5633699893951416	0.5432499647140503	4.527309894561768	4.242720127105713
17.2994384765625	127	0.8097000122070312	0.5633699893951416	0.5588599443435669	4.515039920806885	4.278069972991943
17.315185546875	127	0.8097000122070312	0.5654799938201904	0.5588599443435669	4.510879993438721	4.247680187225342
17.3321533203125	127	0.8231199979782104	0.5652999877929688	0.5588599443435669	4.505070209503174	4.367280006408691
17.34710693359375	127	0.8237000107765198	0.5654799938201904	0.5341100096702576	4.571630001068115	4.203760147094727
17.36383056640625	127	0.8626400232315063	0.5999600291252136	0.5341100096702576	4.509180068969727	4.295149803161621
17.380859375	127	0.8626400232315063	0.6218699812889099	0.5341100096702576	4.581620216369629	4.459179878234863
17.3973388671875	127	0.8632799983024597	0.6218699812889099	0.5623999834060669	4.58896017074585	4.2836198806762695
17.41375732421875	127	0.8662599921226501	0.5813800096511841	0.5623999834060669	4.536300182342529	4.351500034332275
17.43060302734375	127	0.8758500218391418	0.5714300274848938	0.5623999834060669	4.55403995513916	4.452040195465088
17.44647216796875	127	0.8758500218391418	0.5714300274848938	0.5366500020027161	4.5585198402404785	4.36290979385376
17.46307373046875	127	0.8576800227165222	0.5937299728393555	0.5366500020027161	4.55787992477417	4.3003997802734375
17.47955322265625	127	0.8572499752044678	0.5976200103759766	0.5366500020027161	4.574999809265137	4.395420074462891
17.49530029296875	127	0.8576800227165222	0.5976200103759766	0.5468299984931946	4.565670013427734	4.311130046844482
17.5118408203125	127	0.8611299991607666	0.5669400095939636	0.5468299984931946	4.566279888153076	4.380559921264648
17.5284423828125	127	0.8701500296592712	0.5618799924850464	0.5468299984931946	4.580599784851074	4.387119770050049
17.54498291015625	127	0.8701500296592712	0.5618799924850464	0.5440549850463867	4.700399875640869	4.3408098220825195
17.5621337890625	127	0.8729400038719177	0.5870000123977661	0.5440549850463867	4.55797004699707	4.444310188293457
17.57855224609375	127	0.9109799861907959	0.5979999899864197	0.5440549850463867	4.624320030212402	4.6072797775268555
17.59332275390625	127	0.9109799861907959	0.5979999899864197	0.5463500022888184	4.620460033416748	4.5484299659729
17.61004638671875	127	0.9637399911880493	0.603630006313324	0.5463500022888184	4.4717698097229	4.470900058746338
17.62628173828125	127	0.9705100059509277	0.6197800040245056	0.5463500022888184	4.527860164642334	4.376699924468994
17.6434326171875	127	0.9705100059509277	0.6197800040245056	0.5313049554824829	4.5352301597595215	4.565919876098633
17.65960693359375	127	0.9491999745368958	0.5980499982833862	0.5313049554824829	4.52331018447876	4.472300052642822
17.67572021484375	127	0.9301000237464905	0.5971900224685669	0.5313049554824829	4.568530082702637	4.578849792480469
17.6932373046875	127	0.9301000237464905	0.5971900224685669	0.5365250110626221	4.54164981842041	4.399779796600342
17.7088623046875	127	0.9409999847412109	0.6008899807929993	0.5365250110626221	4.541399955749512	4.35830020904541
17.725341796875	127	0.9414200186729431	0.6241700053215027	0.5365250110626221	4.589859962463379	4.401639938354492
17.74212646484375	127	0.9414200186729431	0.6241700053215027	0.5311850309371948	4.561950206756592	4.445209980010986
17.7586669921875	127	0.9414200186729431	0.6104699969291687	0.5311850309371948	4.58335018157959	4.451539993286133
17.7745361328125	127	0.9386199712753296	0.6005600094795227	0.5311850309371948	4.7029900550842285	4.529379844665527
17.79193115234375	127	0.9349799752235413	0.596560001373291	0.5458849668502808	4.651609897613525	4.548900127410889
17.80853271484375	127	0.6564199924468994	0.5623499751091003	0.5458849668502808	4.797110080718994	4.758470058441162
17.824462890625	127	0.48634999990463257	0.5583800077438354	0.5458849668502808	4.350279808044434	4.179190158843994
17.8409423828125	127	0.48607999086380005	0.5623499751091003	0.5483050346374512	4.6704301834106445	4.64654016494751
17.85833740234375	127	0.1797100007534027	0.6251800060272217	0.5483050346374512	4.689089775085449	4.811260223388672
17.8768310546875	127	0.08736000210046768	0.6678699851036072	0.5483050346374512	4.633979797363281	4.5901899337768555
17.8922119140625	127	0.08563999831676483	0.6694599986076355	0.5469099879264832	4.669060230255127	4.764780044555664
17.90771484375	127	0.08137000352144241	0.6722599864006042	0.5469099879264832	4.717820167541504	4.659130096435547
17.9222412109375	127	0.08137000352144241	0.6780700087547302	0.5469099879264832	4.613759994506836	4.59581995010376
17.93878173828125	127	0.0881199985742569	0.6722599864006042	0.5370450019836426	4.558469772338867	4.6951799392700195
17.95538330078125	127	0.09852000325918198	0.6782699823379517	0.5370450019836426	4.687739849090576	4.659160137176514
17.971923828125	127	0.10002999752759933	0.6833400130271912	0.5370450019836426	4.5878400802612305	4.648009777069092
17.9891357421875	127	0.10002999752759933	0.6833400130271912	0.5352200269699097	4.622739791870117	4.655459880828857
18.0054931640625	127	0.1109199970960617	0.6603000164031982	0.5352200269699097	4.645430088043213	4.707119941711426
18.02142333984375	127	0.11608999967575073	0.6603000164031982	0.5352200269699097	4.807290077209473	4.680220127105713
18.03863525390625	125	0.11608999967575073	0.6618899703025818	0.5425900220870972	4.725150108337402	4.703690052032471
18.05572509765625	125	0.08174999803304672	0.6681600213050842	0.5425900220870972	4.7103800773620605	4.684360027313232
18.07159423828125	125	0.054919999092817307	0.7138299942016602	0.5425900220870972	4.772850036621094	4.706089973449707
18.0887451171875	127	0.0473800003528595	0.7138299942016602	0.5549100041389465	4.769619941711426	4.7003397941589355
18.1031494140625	127	0.03895999863743782	0.6729900240898132	0.5549100041389465	4.779560089111328	4.651050090789795
18.11907958984375	127	0.03361000120639801	0.6729900240898132	0.5549100041389465	4.79734992980957	4.607940196990967
18.13629150390625	127	0.03361000120639801	0.6729900240898132	0.5322549939155579	4.727139949798584	4.605879783630371
18.15185546875	127	0.03836999833583832	0.6624900102615356	0.5322549939155579	4.716969966888428	4.56889009475708
18.1688232421875	127	0.050050001591444016	0.6624900102615356	0.5322549939155579	4.723090171813965	4.598080158233643
18.185546875	127	0.050050001591444016	0.6672700047492981	0.5404850244522095	4.858459949493408	4.6049699783325195
18.20172119140625	127	0.05552000179886818	0.695330023765564	0.5404850244522095	4.747260093688965	4.48475980758667
18.2188720703125	127	0.05584000051021576	0.6967899799346924	0.5404850244522095	4.718470096588135	4.5381598472595215
18.23553466796875	125	0.057760000228881836	0.695330023765564	0.5449699759483337	4.794859886169434	4.527939796447754
18.2508544921875	125	0.05939999967813492	0.6967899799346924	0.5449699759483337	4.708330154418945	4.510439872741699
18.26806640625	125	0.05939999967813492	0.6977099776268005	0.5449699759483337	4.715859889984131	4.492710113525391
18.28509521484375	125	0.05939999967813492	0.7034800052642822	0.5551400184631348	4.7115302085876465	4.489890098571777
18.30206298828125	125	0.06803999841213226	0.6977099776268005	0.5551400184631348	4.656620025634766	4.4923200607299805
18.31793212890625	125	0.07778999954462051	0.6582000255584717	0.5551400184631348	4.6862897872924805	4.520359992980957
18.3349609375	127	0.07778999954462051	0.6582000255584717	0.5427199602127075	4.755549907684326	4.526319980621338
18.350341796875	127	0.07678999751806259	0.6710399985313416	0.5427199602127075	4.698460102081299	4.471680164337158
18.36688232421875	127	0.07678999751806259	0.6917700171470642	0.5427199602127075	4.760369777679443	4.498600006103516
18.382568359375	125	0.07678999751806259	0.6917700171470642	0.541670024394989	4.686399936676025	4.507299900054932
18.3984375	125	0.07644999772310257	0.6814799904823303	0.541670024394989	4.731229782104492	4.499730110168457
18.4150390625	125	0.06021000072360039	0.657069981098175	0.541670024394989	4.722229957580566	4.527170181274414
18.43231201171875	125	0.05469999834895134	0.657069981098175	0.5738099813461304	4.705570220947266	4.53564977645874
18.44879150390625	125	0.054099999368190765	0.6696799993515015	0.5738099813461304	4.734260082244873	4.490489959716797
18.465576171875	125	0.03914999961853027	0.6696799993515015	0.5738099813461304	4.770040035247803	4.533740043640137
18.4808349609375	127	0.03914999961853027	0.6650599837303162	0.5548800230026245	4.740109920501709	4.54226016998291
18.49798583984375	127	0.04932999983429909	0.6535999774932861	0.5548800230026245	4.7725300788879395	4.5207600593566895
18.51611328125	127	0.050370000302791595	0.6421300172805786	0.5548800230026245	4.760049819946289	4.581500053405762
18.5316162109375	127	0.057500001043081284	0.6421300172805786	0.5346999764442444	4.82981014251709	4.554210186004639
18.5479736328125	127	0.06092999875545502	0.6994199752807617	0.5346999764442444	4.8538899421691895	4.575799942016602
18.56536865234375	127	0.07143999636173248	0.7049800157546997	0.5346999764442444	4.828949928283691	4.604680061340332
18.58074951171875	125	0.07835999876260757	0.6994199752807617	0.5378100275993347	4.852489948272705	4.600619792938232
18.59765625	125	0.07835999876260757	0.6963499784469604	0.5378100275993347	4.828090190887451	4.5968499183654785
18.61273193359375	125	0.07413999736309052	0.6919800043106079	0.5378100275993347	4.914690017700195	4.588180065155029
18.62896728515625	127	0.06877999752759933	0.6919800043106079	0.5475000143051147	4.872600078582764	4.634119987487793
18.64532470703125	127	0.06877999752759933	0.6919800043106079	0.5475000143051147	4.8723602294921875	4.716360092163086
18.66156005859375	127	0.18016000092029572	0.8135600090026855	0.5475000143051147	4.7323198318481445	4.862289905548096
18.67828369140625	127	0.18016000092029572	0.8135600090026855	0.5475000143051147	4.5307698249816895	4.518499851226807
18.6944580078125	6	0.18016000092029572	0.8135600090026855	0.5475000143051147	4.5307698249816895	4.518499851226807
18.71142578125	6	0.18016000092029572	0.8135600090026855	0.5475000143051147	4.5307698249816895	4.518499851226807
18.727783203125	6	0.18016000092029572	0.8135600090026855	0.5475000143051147	4.5307698249816895	4.518499851226807
18.7437744140625	6	0.18016000092029572	0.8135600090026855	0.5475000143051147	4.5307698249816895	4.518499851226807
18.760009765625	6	0.18016000092029572	0.8135600090026855	0.5475000143051147	4.5307698249816895	4.518499851226807
18.7763671875	6	0.18016000092029572	0.8135600090026855	0.5475000143051147	4.5307698249816895	4.518499851226807
18.79412841796875	6	0.18016000092029572	0.8135600090026855	0.5475000143051147	4.5307698249816895	4.518499851226807
18.810302734375	6	0.18016000092029572	0.8135600090026855	0.5475000143051147	4.5307698249816895	4.518499851226807
18.82684326171875	6	0.18016000092029572	0.8135600090026855	0.5475000143051147	4.5307698249816895	4.518499851226807
18.84417724609375	6	0.18016000092029572	0.8135600090026855	0.5475000143051147	4.5307698249816895	4.518499851226807
18.85968017578125	6	0.18016000092029572	0.8135600090026855	0.5475000143051147	4.5307698249816895	4.518499851226807
18.87677001953125	6	0.18016000092029572	0.8135600090026855	0.5475000143051147	4.5307698249816895	4.518499851226807
18.89398193359375	6	0.18016000092029572	0.8135600090026855	0.5475000143051147	4.5307698249816895	4.518499851226807
18.9102783203125	6	0.18016000092029572	0.8135600090026855	0.5475000143051147	4.5307698249816895	4.518499851226807
18.9268798828125	47	0.19908000528812408	0.9161700010299683	0.5380949974060059	5.072619915008545	4.518499851226807
18.94268798828125	127	0.9356899857521057	0.5941799879074097	0.5380949974060059	5.103129863739014	4.746310234069824
18.9586181640625	127	0.9356899857521057	0.5941799879074097	0.5380949974060059	5.09345006942749	4.790430068969727
18.97344970703125	127	0.9356899857521057	0.5976700186729431	0.5298150181770325	5.087540149688721	4.654930114746094
18.989990234375	127	0.9454900026321411	0.6007800102233887	0.5298150181770325	5.054570198059082	4.862460136413574
19.0072021484375	127	0.9456499814987183	0.642009973526001	0.5298150181770325	5.075550079345703	4.892620086669922
19.023681640625	127	0.9456499814987183	0.642009973526001	0.5368850231170654	5.0747599601745605	4.677710056304932
19.03961181640625	127	0.9364500045776367	0.6468499898910522	0.5368850231170654	5.050320148468018	4.507299900054932
19.056640625	127	0.8655099868774414	0.9330599904060364	0.5368850231170654	4.729159832000732	4.250040054321289
19.07659912109375	6	0.8655099868774414	0.9330599904060364	0.5368850231170654	4.729159832000732	4.250040054321289
19.0888671875	6	0.8655099868774414	0.9330599904060364	0.5368850231170654	4.729159832000732	4.250040054321289
19.10638427734375	6	0.8655099868774414	0.9330599904060364	0.5368850231170654	4.729159832000732	4.250040054321289
19.125	6	0.8655099868774414	0.9330599904060364	0.5368850231170654	4.729159832000732	4.250040054321289
19.1392822265625	6	0.8655099868774414	0.9330599904060364	0.5368850231170654	4.729159832000732	4.250040054321289
19.15704345703125	6	0.8655099868774414	0.9330599904060364	0.5368850231170654	4.729159832000732	4.250040054321289
19.172119140625	6	0.8655099868774414	0.9330599904060364	0.5368850231170654	4.729159832000732	4.250040054321289
19.19024658203125	6	0.8655099868774414	0.9330599904060364	0.5368850231170654	4.729159832000732	4.250040054321289
19.205322265625	6	0.8655099868774414	0.9330599904060364	0.5368850231170654	4.729159832000732	4.250040054321289
19.22235107421875	6	0.8655099868774414	0.9330599904060364	0.5368850231170654	4.729159832000732	4.250040054321289
19.238037109375	6	0.8655099868774414	0.9330599904060364	0.5368850231170654	4.729159832000732	4.250040054321289
19.255859375	6	0.8655099868774414	0.9330599904060364	0.5368850231170654	4.729159832000732	4.250040054321289
19.27044677734375	6	0.8655099868774414	0.9330599904060364	0.5368850231170654	4.729159832000732	4.250040054321289
19.28778076171875	6	0.8655099868774414	0.9330599904060364	0.5368850231170654	4.729159832000732	4.250040054321289
19.30291748046875	6	0.8655099868774414	0.9330599904060364	0.5368850231170654	4.729159832000732	4.250040054321289
19.31878662109375	127	0.8709400296211243	0.9314200282096863	0.5549800395965576	4.656459808349609	4.682779788970947
19.3360595703125	127	0.09147000312805176	0.6938300132751465	0.5549800395965576	4.579949855804443	4.680220127105713
19.3514404296875	127	0.06174999848008156	0.6938300132751465	0.5549800395965576	4.595799922943115	4.656700134277344
19.3680419921875	127	0.06038999930024147	0.6950700283050537	0.5301049947738647	4.613649845123291	4.6823201179504395
19.384765625	127	0.05482000112533569	0.6973400115966797	0.5301049947738647	4.713759899139404	4.666339874267578
19.4022216796875	127	0.05482000112533569	0.7110900282859802	0.5301049947738647	4.690100193023682	4.7069501876831055
19.41796875	125	0.04876000061631203	0.7135000228881836	0.5297899842262268	4.713840007781982	4.683189868927002
19.43536376953125	125	0.055309999734163284	0.7164000272750854	0.5297899842262268	4.613440036773682	4.652959823608398
19.45257568359375	125	0.07182999700307846	0.7263399958610535	0.5297899842262268	4.696080207824707	4.658480167388916
19.46807861328125	127	0.07182999700307846	0.7263399958610535	0.5473200082778931	4.674300193786621	4.661149978637695
19.48370361328125	127	0.045579999685287476	0.7180299758911133	0.5473200082778931	4.658909797668457	4.635439872741699
19.50018310546875	127	0.04481000080704689	0.7056199908256531	0.5473200082778931	4.6425299644470215	4.669020175933838
19.51593017578125	127	0.04481000080704689	0.7029100060462952	0.5401899814605713	4.619150161743164	4.6168599128723145
19.53240966796875	127	0.08602999895811081	0.7029100060462952	0.5401899814605713	4.581520080566406	4.637499809265137
19.5489501953125	127	0.08919999748468399	0.7127500176429749	0.5401899814605713	4.656449794769287	4.6038899421691895
19.5660400390625	127	0.08919999748468399	0.7127500176429749	0.5480999946594238	4.576210021972656	4.60053014755249
19.5811767578125	127	0.08919999748468399	0.6879900097846985	0.5480999946594238	4.517290115356445	4.576509952545166
19.59765625	127	0.09096000343561172	0.6846299767494202	0.5480999946594238	4.580920219421387	4.576700210571289
19.615478515625	127	0.09096000343561172	0.6846299767494202	0.5391550064086914	4.589719772338867	4.578020095825195
19.63043212890625	127	0.0908999964594841	0.6983500123023987	0.5391550064086914	4.514790058135986	4.497779846191406
19.6474609375	127	0.0908999964594841	0.6983500123023987	0.5391550064086914	4.590370178222656	4.523769855499268
19.66455078125	127	0.0908999964594841	0.6983500123023987	0.5485199689865112	4.579179763793945	4.478710174560547
19.6810302734375	127	0.0908999964594841	0.6983500123023987	0.5485199689865112	4.572810173034668	4.498109817504883
19.69696044921875	127	0.08766999840736389	0.6744499802589417	0.5485199689865112	4.576509952545166	4.522220134735107
19.71282958984375	127	0.08766999840736389	0.6744499802589417	0.5402849912643433	4.529970169067383	4.535860061645508
19.72998046875	127	0.14093999564647675	0.6716799736022949	0.5402849912643433	4.514669895172119	4.55217981338501
19.74603271484375	127	0.1889200061559677	0.6680899858474731	0.5402849912643433	4.544139862060547	4.5971198081970215
19.762939453125	127	0.1889200061559677	0.6665400266647339	0.547855019569397	4.569519996643066	4.592219829559326
19.7794189453125	127	0.17666999995708466	0.6662700176239014	0.547855019569397	4.644750118255615	4.632329940795898
19.7952880859375	127	0.1697700023651123	0.6535300016403198	0.547855019569397	4.6034698486328125	4.631669998168945
19.8118896484375	127	0.1697700023651123	0.6535300016403198	0.5332900285720825	4.5716400146484375	4.520599842071533
19.82818603515625	127	0.17570999264717102	0.6760500073432922	0.5332900285720825	4.59483003616333	4.4948601722717285
19.84429931640625	127	0.18261000514030457	0.6937500238418579	0.5332900285720825	4.578780174255371	4.555409908294678
19.861328125	127	0.18429000675678253	0.6937500238418579	0.5425499677658081	4.587500095367432	4.485360145568848
19.87762451171875	127	0.18429000675678253	0.6802099943161011	0.5425499677658081	4.517189979553223	4.550940036773682
19.8941650390625	127	0.1657000035047531	0.6595600247383118	0.5425499677658081	4.549620151519775	4.510509967803955
19.91070556640625	127	0.1657000035047531	0.6595600247383118	0.5460450053215027	4.574130058288574	4.44674015045166
19.92730712890625	127	0.23014000058174133	0.6629300117492676	0.5460450053215027	4.506350040435791	4.488490104675293
19.943115234375	127	0.2688100039958954	0.6629300117492676	0.5460450053215027	4.396659851074219	4.510069847106934
19.958984375	127	0.27077001333236694	0.6596800088882446	0.5611300468444824	4.482079982757568	4.430270195007324
19.9761962890625	127	0.2834700047969818	0.6596800088882446	0.5611300468444824	4.427519798278809	4.418079853057861
19.99285888671875	127	0.2834700047969818	0.6670899987220764	0.5611300468444824	4.364099979400635	4.469719886779785
20.00994873046875	127	0.2834700047969818	0.6670899987220764	0.5481449961662292	4.4335198402404785	4.385879993438721
20.02496337890625	127	0.2880699932575226	0.6670899987220764	0.5481449961662292	4.366819858551025	4.343689918518066
20.04241943359375	127	0.2905600070953369	0.6385300159454346	0.5481449961662292	4.339879989624023	4.37785005569458
20.0587158203125	127	0.2905600070953369	0.6385300159454346	0.5350949764251709	4.372109889984131	4.437839984893799
20.07489013671875	127	0.29131001234054565	0.6694899797439575	0.5350949764251709	4.297460079193115	4.427519798278809
20.09075927734375	127	0.29600000381469727	0.6694899797439575	0.5350949764251709	4.353419780731201	4.328370094299316
20.10821533203125	127	0.2967599928379059	0.6677600145339966	0.548490047454834	4.2587199211120605	4.370389938354492
20.123779296875	127	0.31512999534606934	0.6589599847793579	0.548490047454834	4.146890163421631	4.358940124511719
20.140625	127	0.37411999702453613	0.6437699794769287	0.548490047454834	4.187429904937744	4.192450046539307
20.15826416015625	127	0.3747600018978119	0.6420800089836121	0.533210039138794	4.227839946746826	4.2810797691345215
20.17327880859375	127	0.4082399904727936	0.6420800089836121	0.533210039138794	4.082920074462891	4.2298102378845215
20.19073486328125	127	0.4093500077724457	0.6632599830627441	0.533210039138794	4.093929767608643	4.110040187835693
20.2083740234375	127	0.4082399904727936	0.6632599830627441	0.539680004119873	4.203800201416016	4.2563700675964355
20.2232666015625	127	0.4093500077724457	0.6441299915313721	0.539680004119873	4.057109832763672	4.150360107421875
20.2408447265625	127	0.4082399904727936	0.6431199908256531	0.539680004119873	4.089139938354492	4.075819969177246
20.25689697265625	127	0.41019999980926514	0.6431199908256531	0.5459849834442139	4.174300193786621	4.297430038452148
20.27117919921875	127	0.4082399904727936	0.6360999941825867	0.5459849834442139	3.9798099994659424	4.114329814910889
20.28826904296875	127	0.39847999811172485	0.6409400105476379	0.5459849834442139	4.0492401123046875	4.003159999847412
20.30438232421875	127	0.39847999811172485	0.6409400105476379	0.5379549860954285	3.998850107192993	4.16126012802124
20.32110595703125	127	0.41124001145362854	0.6518999934196472	0.5379549860954285	3.9606800079345703	3.9188098907470703
20.33782958984375	127	0.42765000462532043	0.6521599888801575	0.5379549860954285	4.0200300216674805	3.970170021057129
20.3541259765625	127	0.427700012922287	0.6521599888801575	0.5485600233078003	3.9537999629974365	4.041299819946289
20.37103271484375	127	0.5700399875640869	0.6521599888801575	0.5485600233078003	4.134980201721191	3.859250068664551
20.38665771484375	127	0.5700799822807312	0.6515399813652039	0.5485600233078003	4.014490127563477	3.803960084915161
20.4029541015625	127	0.5700399875640869	0.6501200199127197	0.5396649837493896	4.051819801330566	3.8160400390625
20.41998291015625	127	0.5669800043106079	0.6501200199127197	0.5396649837493896	4.079400062561035	3.7989399433135986
20.43658447265625	127	0.566290020942688	0.6629899740219116	0.5396649837493896	4.144509792327881	3.7973499298095703
20.452392578125	127	0.565850019454956	0.6629899740219116	0.5522550344467163	3.986910104751587	3.7346699237823486
20.46893310546875	127	0.5601599812507629	0.655430018901825	0.5522550344467163	4.078100204467773	3.686429977416992
20.4853515625	127	0.5569199919700623	0.6338800191879272	0.5522550344467163	3.993920087814331	3.74183988571167
20.50189208984375	127	0.5569199919700623	0.6338800191879272	0.5555400252342224	3.938380002975464	3.735490083694458
20.5181884765625	127	0.5701900124549866	0.6467499732971191	0.5555400252342224	3.9644899368286133	3.7224199771881104
20.53466796875	127	0.5701900124549866	0.6583300232887268	0.5555400252342224	3.9822800159454346	3.8349900245666504
20.551513671875	127	0.5692499876022339	0.6613799929618835	0.5397000312805176	3.947629928588867	3.6582698822021484
20.56805419921875	127	0.5692499876022339	0.6613799929618835	0.5397000312805176	4.02292013168335	3.642119884490967
20.583740234375	127	0.597599983215332	0.6272600293159485	0.5397000312805176	4.052879810333252	3.6053500175476074
20.6011962890625	127	0.5978099703788757	0.6272600293159485	0.5530949831008911	3.948960065841675	3.7402000427246094
20.61669921875	127	0.6305500268936157	0.6432600021362305	0.5530949831008911	3.987260103225708	3.6119000911712646
20.63421630859375	127	0.6324999928474426	0.6463900208473206	0.5530949831008911	3.9833099842071533	3.627810001373291
20.6497802734375	127	0.6324999928474426	0.6528099775314331	0.5544149875640869	3.970210075378418	3.601030111312866
20.66583251953125	127	0.6398100256919861	0.6463900208473206	0.5544149875640869	3.9278900623321533	3.612989902496338
20.6827392578125	127	0.6398100256919861	0.6280800104141235	0.5544149875640869	3.937160015106201	3.5907399654388428
20.69927978515625	127	0.6387400031089783	0.6280800104141235	0.5432350039482117	3.917829990386963	3.6329100131988525
20.715576171875	127	0.6387400031089783	0.6385200023651123	0.5432350039482117	3.819499969482422	3.6118600368499756
20.7318115234375	127	0.6402199864387512	0.6544899940490723	0.5432350039482117	3.8326199054718018	3.5961999893188477
20.74853515625	127	0.6402199864387512	0.6544899940490723	0.5478649735450745	3.87539005279541	3.6432900428771973
20.7657470703125	127	0.6374800205230713	0.6375700235366821	0.5478649735450745	3.839639902114868	3.5968000888824463
20.7811279296875	127	0.6372500061988831	0.6375700235366821	0.5478649735450745	3.836699962615967	3.6091198921203613
20.7982177734375	127	0.6374800205230713	0.6388800144195557	0.5503849983215332	3.8031299114227295	3.6833200454711914
20.81500244140625	127	0.6622700095176697	0.6619499921798706	0.5503849983215332	3.849250078201294	3.627000093460083
20.8319091796875	127	0.7402399778366089	0.6685299873352051	0.5503849983215332	3.68641996383667	3.7347300052642822
20.84857177734375	127	0.7402399778366089	0.6685299873352051	0.5478149652481079	3.858459949493408	3.7122700214385986
20.8646240234375	127	0.7329400181770325	0.6414700150489807	0.5478149652481079	3.7864599227905273	3.6999099254608154
20.880615234375	127	0.7317500114440918	0.6414700150489807	0.5478149652481079	3.771470069885254	3.8176701068878174
20.8973388671875	127	0.7314500212669373	0.6420999765396118	0.5437949895858765	3.8192899227142334	3.6884500980377197
20.91314697265625	127	0.7314500212669373	0.6625000238418579	0.5437949895858765	3.737920045852661	3.7134299278259277
20.92950439453125	127	0.7396600246429443	0.6755800247192383	0.5437949895858765	3.781820058822632	3.7992300987243652
20.94580078125	127	0.7396600246429443	0.6755800247192383	0.5365049839019775	3.8513500690460205	3.6831700801849365
20.96185302734375	127	0.7396600246429443	0.6528300046920776	0.5365049839019775	3.753459930419922	3.703900098800659
20.97918701171875	127	0.7534800171852112	0.6335999965667725	0.5365049839019775	3.7639999389648438	3.8055200576782227
20.99591064453125	127	0.7534800171852112	0.6335999965667725	0.5422500371932983	3.7827401161193848	3.690200090408325
21.01129150390625	127	0.7499399781227112	0.6553699970245361	0.5422500371932983	3.913949966430664	3.7154500484466553
21.02734375	127	0.7286700010299683	0.6553699970245361	0.5422500371932983	3.844449996948242	3.7848598957061768
21.044677734375	127	0.7286700010299683	0.6553699970245361	0.5350649952888489	3.878200054168701	3.781140089035034
21.06109619140625	127	0.7686100006103516	0.6552000045776367	0.5350649952888489	3.737380027770996	3.885540008544922
21.07733154296875	127	0.7732499837875366	0.6438000202178955	0.5350649952888489	3.791790008544922	3.8339200019836426
21.09259033203125	127	0.7755100131034851	0.6421499848365784	0.5517699718475342	3.825700044631958	3.882420063018799
21.109619140625	127	0.7900500297546387	0.6421499848365784	0.5517699718475342	3.7433600425720215	3.8806300163269043
21.127197265625	127	0.7979400157928467	0.6526700258255005	0.5517699718475342	3.799329996109009	3.924139976501465
21.14361572265625	127	0.7979400157928467	0.6526700258255005	0.5370000004768372	3.8050498962402344	3.919840097427368
21.15960693359375	127	0.8048200011253357	0.6635500192642212	0.5370000004768372	3.7705299854278564	3.8733301162719727
21.176025390625	127	0.8048200011253357	0.6668999791145325	0.5370000004768372	3.8423099517822266	3.953429937362671
21.1920166015625	127	0.8023099899291992	0.6668999791145325	0.5451200008392334	3.7988500595092773	3.859989881515503
21.2088623046875	127	0.7886000275611877	0.6668999791145325	0.5451200008392334	3.7461800575256348	3.8791000843048096
21.2255859375	127	0.7886000275611877	0.646619975566864	0.5451200008392334	3.863490104675293	3.954360008239746
21.24114990234375	127	0.79066002368927	0.646619975566864	0.5483900308609009	3.81030011177063	3.95701003074646
21.25762939453125	127	0.7986500263214111	0.6435800194740295	0.5483900308609009	3.767210006713867	3.907520055770874
21.27325439453125	127	0.8192700147628784	0.6413800120353699	0.5483900308609009	3.8247299194335938	3.866179943084717
21.29052734375	127	0.8206400275230408	0.6413800120353699	0.5375850200653076	3.7873499393463135	3.845170021057129
21.3065185546875	127	0.8357599973678589	0.6550899744033813	0.5375850200653076	3.810689926147461	3.805229902267456
21.32513427734375	127	0.8357599973678589	0.6640999913215637	0.5375850200653076	3.7881200313568115	3.8885600566864014
21.3397216796875	127	0.8349599838256836	0.6672199964523315	0.5375850200653076	3.791059970855713	3.888360023498535
21.3570556640625	127	0.8325700163841248	0.6672199964523315	0.5375850200653076	3.767009973526001	3.7485499382019043
21.37335205078125	127	0.8325700163841248	0.6653000116348267	0.5375850200653076	3.7837300300598145	3.8985800743103027
21.389404296875	127	0.8325700163841248	0.6653000116348267	0.5370399951934814	3.799340009689331	3.8988499641418457
21.406494140625	127	0.8325700163841248	0.6653000116348267	0.5370399951934814	3.742539882659912	3.773819923400879
21.4224853515625	127	0.8352299928665161	0.662339985370636	0.5370399951934814	3.7771999835968018	3.9233100414276123
21.43878173828125	127	0.8352299928665161	0.662339985370636	0.5537499785423279	3.7877700328826904	3.9286999702453613
21.45538330078125	127	0.8464400172233582	0.6822400093078613	0.5537499785423279	3.7807600498199463	3.9912400245666504
21.47210693359375	127	0.9152899980545044	0.6822400093078613	0.5537499785423279	3.794790029525757	4.107150077819824
21.48895263671875	127	0.916700005531311	0.6825100183486938	0.5404499769210815	3.822510004043579	4.086979866027832
21.50537109375	127	0.9272199869155884	0.6910099983215332	0.5404499769210815	3.786259889602661	4.0051398277282715
21.522216796875	127	0.9272199869155884	0.730679988861084	0.5404499769210815	3.866640090942383	4.064990043640137
21.53692626953125	127	0.9272199869155884	0.730679988861084	0.5361800193786621	3.858330011367798	4.280970096588135
21.55426025390625	127	0.930400013923645	0.7317299842834473	0.5361800193786621	3.9330499172210693	4.461880207061768
21.57049560546875	127	0.9304900169372559	0.7303599715232849	0.5361800193786621	3.983289957046509	4.422269821166992
21.58758544921875	127	0.9323199987411499	0.7303599715232849	0.5444799661636353	3.989370107650757	4.422190189361572
21.60394287109375	127	0.9381600022315979	0.6902300119400024	0.5444799661636353	3.8448901176452637	4.2738800048828125
21.6202392578125	127	0.9604799747467041	0.6886600255966187	0.5444799661636353	3.8602700233459473	4.215740203857422
21.63641357421875	127	0.9604799747467041	0.6902300119400024	0.5291249752044678	3.798180103302002	4.1481499671936035
21.65283203125	127	0.958050012588501	0.694379985332489	0.5291249752044678	3.7496800422668457	3.9947400093078613
21.6685791015625	127	0.9545000195503235	0.6972299814224243	0.5291249752044678	3.8914999961853027	4.2899298667907715
21.68511962890625	127	0.9545000195503235	0.6972600221633911	0.5356700420379639	3.7909200191497803	4.150710105895996
21.70135498046875	127	0.9382799863815308	0.6972600221633911	0.5356700420379639	3.8404200077056885	4.272610187530518
21.71856689453125	127	0.8629800081253052	0.6926800012588501	0.5356700420379639	4.039909839630127	4.050380229949951
21.7344970703125	127	0.8583899736404419	0.6882399916648865	0.5588899850845337	3.932159900665283	4.092050075531006
21.7509765625	127	0.5408599972724915	0.686269998550415	0.5588899850845337	3.9472200870513916	3.727030038833618
21.7674560546875	127	0.3912000060081482	0.6818600296974182	0.5588899850845337	3.6444199085235596	4.027050018310547
21.783203125	127	0.38999998569488525	0.686269998550415	0.5568450093269348	3.8884899616241455	3.9303300380706787
21.79974365234375	127	0.13032999634742737	0.734470009803772	0.5568450093269348	3.791840076446533	3.814199924468994
21.817138671875	127	0.09797000139951706	0.7607700228691101	0.5568450093269348	4.036570072174072	3.8385300636291504
21.8333740234375	127	0.09797000139951706	0.7625600099563599	0.551550030708313	4.032639980316162	3.9991700649261475
21.850341796875	127	0.10700999945402145	0.7626799941062927	0.551550030708313	3.8546700477600098	3.8421599864959717
21.86767578125	127	0.11776000261306763	0.7684199810028076	0.551550030708313	4.059410095214844	3.809580087661743
21.88275146484375	127	0.12208999693393707	0.7684199810028076	0.528885006904602	3.8891398906707764	4.036610126495361
21.8990478515625	127	0.12208999693393707	0.7716000080108643	0.528885006904602	3.965480089187622	3.803989887237549
21.91595458984375	127	0.06492999941110611	0.7865599989891052	0.528885006904602	4.271009922027588	3.8655600547790527
21.93121337890625	127	0.06261999905109406	0.787909984588623	0.5389050245285034	4.118040084838867	4.223179817199707
21.9473876953125	127	0.045010000467300415	0.7984700202941895	0.5389050245285034	3.9511098861694336	3.847090005874634
21.96417236328125	127	0.03740999847650528	0.8065400123596191	0.5389050245285034	4.111040115356445	3.822360038757324
21.98138427734375	127	0.03740999847650528	0.8066400289535522	0.540215015411377	3.971329927444458	3.8503799438476562
21.9967041015625	127	0.03869999945163727	0.8066400289535522	0.540215015411377	3.94035005569458	3.8708999156951904
22.01275634765625	127	0.04966999962925911	0.7922300100326538	0.540215015411377	3.952209949493408	3.8346099853515625
22.02996826171875	127	0.04966999962925911	0.7902899980545044	0.5278699994087219	4.066659927368164	3.8361198902130127
22.04638671875	127	0.05152000114321709	0.7824500203132629	0.5278699994087219	3.984060049057007	3.8506200313568115
22.06280517578125	127	0.04983000084757805	0.7823899984359741	0.5278699994087219	3.93900990486145	3.9307000637054443
22.079833984375	127	0.04983000084757805	0.7824500203132629	0.5436199903488159	4.054069995880127	3.8429200649261475
22.09613037109375	127	0.03180000185966492	0.7814499735832214	0.5436199903488159	4.081429958343506	3.8905599117279053
22.1119384765625	127	0.026429999619722366	0.7566400170326233	0.5436199903488159	4.014220237731934	3.8306000232696533
22.1290283203125	127	0.026429999619722366	0.7566400170326233	0.527554988861084	4.133339881896973	3.836869955062866
22.1458740234375	127	0.030579999089241028	0.7610800266265869	0.527554988861084	3.9163899421691895	3.903749942779541
22.1617431640625	127	0.048330001533031464	0.7735199928283691	0.527554988861084	4.094150066375732	3.8861401081085205
22.1788330078125	125	0.05017999932169914	0.7757300138473511	0.5324299931526184	4.152870178222656	3.806999921798706
22.19354248046875	125	0.05017999932169914	0.7757300138473511	0.5324299931526184	3.8991899490356445	3.8659799098968506
22.2108154296875	125	0.04328000172972679	0.7729899883270264	0.5324299931526184	4.111660003662109	3.9331400394439697
22.227294921875	125	0.04328000172972679	0.7729899883270264	0.522130012512207	4.125450134277344	3.863460063934326
22.24298095703125	125	0.04967999830842018	0.7709000110626221	0.522130012512207	3.8884201049804688	3.8405799865722656
22.2598876953125	125	0.054030001163482666	0.7698900103569031	0.522130012512207	4.06417989730835	3.852329969406128
22.27618408203125	125	0.05584999918937683	0.7698900103569031	0.5454300045967102	4.100430011749268	3.84158992767334
22.29217529296875	125	0.08117000013589859	0.7871699929237366	0.5454300045967102	4.041069984436035	3.7241899967193604
22.30853271484375	125	0.08117000013589859	0.7871699929237366	0.5454300045967102	4.0058698654174805	3.742680072784424
22.32513427734375	125	0.08117000013589859	0.7859899997711182	0.5458400249481201	4.061309814453125	3.7918899059295654
22.3419189453125	125	0.10176999866962433	0.7716599702835083	0.5458400249481201	4.112889766693115	3.747080087661743
22.359130859375	125	0.10176999866962433	0.7716599702835083	0.5458400249481201	4.111169815063477	3.800729990005493
22.37530517578125	127	0.10176999866962433	0.7716599702835083	0.5356550216674805	4.143549919128418	3.8134500980377197
22.39129638671875	127	0.09070000052452087	0.7716599702835083	0.5356550216674805	4.1037797927856445	3.7415199279785156
22.4085693359375	127	0.07361999899148941	0.76146000623703	0.5356550216674805	4.072380065917969	3.758739948272705
22.42535400390625	125	0.07361999899148941	0.7603399753570557	0.5256800055503845	4.1295599937438965	3.7730700969696045
22.44085693359375	125	0.07853999733924866	0.76146000623703	0.5256800055503845	4.038169860839844	3.7535400390625
22.45751953125	125	0.10660000145435333	0.7724199891090393	0.5256800055503845	4.099530220031738	3.7378199100494385
22.47491455078125	125	0.10784000158309937	0.7724199891090393	0.5511000156402588	4.005360126495361	3.7114601135253906
22.49005126953125	125	0.21347999572753906	0.7493699789047241	0.5511000156402588	4.035890102386475	3.946660041809082
22.5057373046875	125	0.21347999572753906	0.7343900203704834	0.5511000156402588	4.038459777832031	4.065420150756836
22.522216796875	125	0.21347999572753906	0.7343900203704834	0.5352100133895874	4.027810096740723	3.997689962387085
22.53924560546875	125	0.22863000631332397	0.7391800284385681	0.5352100133895874	4.041500091552734	4.029729843139648
22.5552978515625	125	0.2295999974012375	0.7391800284385681	0.5352100133895874	3.998960018157959	4.077620029449463
22.57122802734375	127	0.2295999974012375	0.7391800284385681	0.5436450242996216	4.01678991317749	3.9656600952148438
22.587890625	127	0.2176000028848648	0.7407400012016296	0.5436450242996216	4.007629871368408	4.032299995422363
22.60626220703125	127	0.2176000028848648	0.7418400049209595	0.5436450242996216	3.9963901042938232	4.082200050354004
22.621337890625	127	0.2176000028848648	0.7408599853515625	0.5358250141143799	3.9865400791168213	3.990649938583374
22.63812255859375	127	0.2185399979352951	0.7418400049209595	0.5358250141143799	3.9723899364471436	3.994960069656372
22.65521240234375	127	0.2272000014781952	0.7648400068283081	0.5358250141143799	3.9741299152374268	4.007689952850342
22.6708984375	125	0.2275799959897995	0.7648400068283081	0.5519199967384338	4.001719951629639	4.004970073699951
22.68646240234375	125	0.2275799959897995	0.7379400134086609	0.5519199967384338	4.062489986419678	4.012569904327393
22.702880859375	125	0.21687999367713928	0.7354999780654907	0.5519199967384338	4.060420036315918	4.067709922790527
22.71990966796875	125	0.21459999680519104	0.7354999780654907	0.538349986076355	4.048079967498779	4.058189868927002
22.73712158203125	125	0.21459999680519104	0.7354999780654907	0.538349986076355	4.020770072937012	4.0123701095581055
22.751953125	125	0.24177999794483185	0.7671700119972229	0.538349986076355	4.142930030822754	4.123859882354736
22.76837158203125	127	0.24177999794483185	0.7671700119972229	0.54305499792099	3.980180025100708	4.069019794464111
22.78546142578125	127	0.3531999886035919	0.7359799742698669	0.54305499792099	3.9987800121307373	4.021790027618408
22.80181884765625	127	0.37248000502586365	0.7176200151443481	0.54305499792099	4.017429828643799	4.085319995880127
22.81890869140625	127	0.37248000502586365	0.7176200151443481	0.5365049839019775	4.0657501220703125	4.013179779052734
22.8348388671875	127	0.3727799952030182	0.7338600158691406	0.5365049839019775	4.031489849090576	4.0439300537109375
22.85125732421875	127	0.3892199993133545	0.7343800067901611	0.5365049839019775	4.164060115814209	4.058420181274414
22.8673095703125	127	0.3892199993133545	0.7350000143051147	0.5499000549316406	4.18189001083374	3.9719700813293457
22.883544921875	127	0.36566999554634094	0.7592999935150146	0.5499000549316406	3.999969959259033	4.068739891052246
22.9005126953125	127	0.35666999220848083	0.7748000025749207	0.5499000549316406	4.043970108032227	4.132780075073242
22.91790771484375	127	0.35666999220848083	0.7748000025749207	0.5334349870681763	4.066870212554932	4.105090141296387
22.9342041015625	127	0.35659998655319214	0.76528000831604	0.5334349870681763	4.036590099334717	4.163080215454102
22.95074462890625	127	0.3525199890136719	0.7597000002861023	0.5334349870681763	3.998159885406494	4.075789928436279
22.967529296875	127	0.3525199890136719	0.756309986114502	0.5281250476837158	4.1852898597717285	3.9937400817871094
22.98248291015625	127	0.4279400110244751	0.7463499903678894	0.5281250476837158	3.947930097579956	4.016119956970215
22.998779296875	127	0.4279400110244751	0.7391899824142456	0.5281250476837158	3.9940099716186523	4.0966901779174805
23.0159912109375	127	0.4279400110244751	0.7391899824142456	0.5418449640274048	4.057929992675781	4.11391019821167
23.0328369140625	127	0.43189001083374023	0.7424499988555908	0.5418449640274048	3.9628400802612305	3.9915599822998047
23.0487060546875	127	0.43189001083374023	0.7424499988555908	0.5418449640274048	4.007730007171631	4.022349834442139
23.06488037109375	127	0.43189001083374023	0.7398399710655212	0.5438899993896484	4.070240020751953	4.040420055389404
23.0809326171875	127	0.4315899908542633	0.7377099990844727	0.5438899993896484	4.0297698974609375	4.040209770202637
23.09759521484375	127	0.4315899908542633	0.7276899814605713	0.5438899993896484	4.025680065155029	4.109250068664551
23.1141357421875	127	0.4315899908542633	0.7276899814605713	0.545799970626831	4.023580074310303	4.033699989318848
23.130126953125	127	0.4315899908542633	0.7480300068855286	0.545799970626831	3.9719700813293457	4.0495100021362305
23.146728515625	127	0.43156999349594116	0.7574499845504761	0.545799970626831	4.049630165100098	4.071000099182129
23.1629638671875	127	0.43156999349594116	0.7574499845504761	0.5459650158882141	4.109600067138672	4.0654401779174805
23.17950439453125	127	0.4860599935054779	0.751579999923706	0.5459650158882141	4.017970085144043	3.871530055999756
23.1959228515625	127	0.49998000264167786	0.751579999923706	0.5459650158882141	3.988219976425171	3.8815999031066895
23.2137451171875	125	0.49998000264167786	0.751579999923706	0.5436000227928162	4.000490188598633	3.9354898929595947
23.22894287109375	125	0.49977999925613403	0.7452999949455261	0.5436000227928162	4.006040096282959	3.8934600353240967
23.246826171875	125	0.49977999925613403	0.7385500073432922	0.5436000227928162	4.037720203399658	3.9076600074768066
23.26287841796875	127	0.49977999925613403	0.7385500073432922	0.5471550226211548	4.039470195770264	3.9699199199676514
23.27825927734375	127	0.4941900074481964	0.7442700266838074	0.5471550226211548	3.978869915008545	3.825730085372925
23.29473876953125	127	0.494159996509552	0.7471299767494202	0.5471550226211548	4.015100002288818	3.843630075454712
23.31146240234375	127	0.494159996509552	0.7475699782371521	0.5242300033569336	3.979249954223633	3.9075400829315186
23.3272705078125	127	0.494159996509552	0.7476400136947632	0.5242300033569336	4.018229961395264	3.8838000297546387
23.344482421875	127	0.5260999798774719	0.7488600015640259	0.5242300033569336	4.148819923400879	3.875380039215088
23.36065673828125	127	0.5262200236320496	0.74822998046875	0.545395016670227	4.046140193939209	3.844170093536377
23.37689208984375	127	0.5870400071144104	0.7488600015640259	0.545395016670227	4.115230083465576	3.872390031814575
23.39337158203125	127	0.5884900093078613	0.7717300057411194	0.545395016670227	4.212930202484131	3.886579990386963
23.41082763671875	127	0.5884900093078613	0.7717300057411194	0.5455650091171265	4.026319980621338	3.8788700103759766
23.4263916015625	127	0.5813400149345398	0.7426300048828125	0.5455650091171265	4.069240093231201	3.9593100547790527
23.44384765625	127	0.5808699727058411	0.7426300048828125	0.5455650091171265	4.109899997711182	3.904409885406494
23.460693359375	127	0.5808699727058411	0.7426300048828125	0.5441499948501587	4.038730144500732	3.9222700595855713
23.47613525390625	127	0.5756999850273132	0.7438700199127197	0.5441499948501587	4.052830219268799	3.843130111694336
23.4942626953125	127	0.5694599747657776	0.7683600187301636	0.5441499948501587	4.115379810333252	3.907360076904297
23.51019287109375	127	0.5694599747657776	0.7683600187301636	0.5437600016593933	4.027629852294922	3.89913010597229
23.5250244140625	127	0.583079993724823	0.7660199999809265	0.5437600016593933	4.120880126953125	3.8526899814605713
23.5419921875	127	0.5832499861717224	0.7648900151252747	0.5437600016593933	4.2081098556518555	3.820460081100464
23.55859375	127	0.583079993724823	0.7648900151252747	0.5318650007247925	4.087860107421875	3.809770107269287
23.5740966796875	127	0.5583800077438354	0.7593100070953369	0.5318650007247925	4.032450199127197	3.825900077819824
23.59149169921875	127	0.5146300196647644	0.7593100070953369	0.5318650007247925	4.030059814453125	3.8752899169921875
23.60736083984375	127	0.5145699977874756	0.7593100070953369	0.5502200126647949	3.9794199466705322	3.825700044631958
23.62347412109375	127	0.5144100189208984	0.7475900053977966	0.5502200126647949	4.014090061187744	3.8541100025177
23.63934326171875	127	0.5144100189208984	0.7452099919319153	0.5502200126647949	4.113279819488525	3.8572700023651123
23.65582275390625	127	0.5144100189208984	0.7452099919319153	0.551550030708313	4.000569820404053	3.8090100288391113
23.671875	127	0.5093299746513367	0.7452099919319153	0.551550030708313	3.990070104598999	3.853640079498291
23.68975830078125	127	0.5093299746513367	0.753790020942688	0.551550030708313	4.112549781799316	3.992690086364746
23.7049560546875	127	0.5095199942588806	0.753790020942688	0.5466150045394897	4.027560234069824	3.8389599323272705
23.7215576171875	127	0.5295900106430054	0.7334700226783752	0.5466150045394897	4.098700046539307	3.900789976119995
23.7392578125	127	0.5737800002098083	0.7038599848747253	0.5466150045394897	4.2507100105285645	3.9386401176452637
23.75579833984375	127	0.5738599896430969	0.7038599848747253	0.556689977645874	4.174829959869385	3.922499895095825
23.7725830078125	127	0.6075500249862671	0.7308499813079834	0.556689977645874	4.257289886474609	4.072909832000732
23.78924560546875	127	0.6134200096130371	0.7308499813079834	0.556689977645874	4.17563009262085	4.073760032653809
23.80487060546875	127	0.6134200096130371	0.7308499813079834	0.5688400268554688	4.165760040283203	3.996079921722412
23.82122802734375	127	0.6134899854660034	0.7272700071334839	0.5688400268554688	4.19488000869751	3.9120900630950928
23.837646484375	127	0.6134899854660034	0.7089099884033203	0.5688400268554688	4.219580173492432	3.9871599674224854
23.8533935546875	127	0.6134899854660034	0.7089099884033203	0.5450500249862671	4.212699890136719	4.076089859008789
23.87030029296875	127	0.6126199960708618	0.7089499831199646	0.5450500249862671	4.314929962158203	4.1068902015686035
23.88623046875	127	0.6057599782943726	0.7147600054740906	0.5450500249862671	4.290150165557861	4.020050048828125
23.90386962890625	127	0.6057599782943726	0.7147600054740906	0.5431299805641174	4.229450225830078	4.054369926452637
23.91986083984375	127	0.6226800084114075	0.7373899817466736	0.5431299805641174	4.286340236663818	4.079929828643799
23.93597412109375	127	0.6993700265884399	0.7373899817466736	0.5431299805641174	4.279379844665527	4.167840003967285
23.95294189453125	127	0.6993700265884399	0.7373899817466736	0.5471049547195435	4.338699817657471	4.146639823913574
23.9696044921875	127	0.7566800117492676	0.7464900016784668	0.5471049547195435	4.344099998474121	4.2494001388549805
23.98541259765625	127	0.7566800117492676	0.7470300197601318	0.5471049547195435	4.342750072479248	4.260700225830078
24.0030517578125	127	0.7566800117492676	0.748740017414093	0.5398849844932556	4.381110191345215	4.275279998779297
24.01983642578125	127	0.7548499703407288	0.7512199878692627	0.5398849844932556	4.428040027618408	4.276199817657471
24.03582763671875	127	0.7454500198364258	0.7576299905776978	0.5398849844932556	4.422830104827881	4.3250298500061035
24.0540771484375	127	0.7454500198364258	0.7576299905776978	0.5476349592208862	4.429759979248047	4.250959873199463
24.07037353515625	127	0.7454500198364258	0.7576299905776978	0.5476349592208862	4.432859897613525	4.280920028686523
24.083984375	127	0.7613199949264526	0.744949996471405	0.5476349592208862	4.471479892730713	4.295479774475098
24.10009765625	127	0.7613199949264526	0.744949996471405	0.5283700227737427	4.464389801025391	4.29826021194458
24.11724853515625	127	0.7518399953842163	0.7564100027084351	0.5283700227737427	4.404819965362549	4.241869926452637
24.1326904296875	127	0.7515400052070618	0.7706999778747559	0.5283700227737427	4.491290092468262	4.333099842071533
24.14984130859375	127	0.7518399953842163	0.7706999778747559	0.5462549924850464	4.481870174407959	4.347829818725586
24.1654052734375	127	0.7883700132369995	0.7719200253486633	0.5462549924850464	4.40369987487793	4.29794979095459
24.18280029296875	127	0.7958800196647644	0.7735700011253357	0.5462549924850464	4.4759697914123535	4.287399768829346
24.1993408203125	127	0.7990700006484985	0.7735700011253357	0.5386199951171875	4.440989971160889	4.33351993560791
24.2149658203125	127	0.8022699952125549	0.7735700011253357	0.5386199951171875	4.393680095672607	4.295070171356201
[truncated: 2,179 more rows]

## Sheet: text1_student03
TIME	Validity	X	Y	Z	LP	RP
[truncated: 1,723 more rows]

## Sheet: text1_student04
TIME	Validity	X	Y	Z	LP	RP
[truncated: 4,703 more rows]

## Sheet: text1_student05
TIME	Validity	X	Y	Z	LP	RP
[truncated: 1,920 more rows]

## Sheet: text1_student06
TIME	Validity	X	Y	Z	LP	RP
[truncated: 1,444 more rows]

[truncated: 22 more sheets: text1_student07, text1_student08, text1_student09, text1_student10, text1_student11, text1_student12, text1_student13, text1_student14, text2_student01, text2_student02, text2_student03, text2_student04, text2_student05, text2_student06, text2_student07, text2_student08, text2_student09, text2_student10, text2_student11, text2_student12 …]
