# Supplementary material for: The Influence of Hearing Aid Type on Reading: Results of an Eye-Tracking Study at University
Source: Audiol Res. 2026 Feb 27;16(2):33. doi: 10.3390/audiolres16020033 (PMC13010651; doi:10.3390/audiolres16020033)
Supplement: Supplementary file 1 [file audiolres-16-00033-s001.zip › Table S3.xlsx]

## Sheet: README
Raw data are presented in the other sheets of this workbook.
In all names of sheets: "text1" corresponds to the narrative everyday text, "text2" corresponds to the expository educational text, in "studentNN" NN - stands for student's serial number in the group.
In the raw data sheets:
Time - time of capturing point from the start of stimuli (s)
Validity - validity score of point (0-127), calculated by the eyetracker
X, Y - coordinates of gaze in fractions of the screen (0,5 stands for the center of the screen)
Z - coordinate of gaze in axis perpendicular to the monitor. In fact stands for the distance from monitor to eyes (m)
LP - diameter of the left pupil (mm)
RP - diameter of the right pupil (mm)

## Sheet: text1_student01
TIME	Validity	X	Y	Z	LP	RP
0	127	0.2816599905490875	0.8683000206947327	0.5636700391769409	4.440989971160889	4.8047099113464355
0.016357421875	127	0.2917400002479553	0.8658599853515625	0.5636700391769409	4.471439838409424	4.821410179138184
0.033203125	127	0.2917400002479553	0.8658599853515625	0.5630500316619873	4.475759983062744	4.820230007171631
0.048828125	127	0.28565001487731934	0.8360499739646912	0.5630500316619873	4.485949993133545	4.815239906311035
0.06591796875	127	0.28565001487731934	0.8339700102806091	0.5630500316619873	4.4647698402404785	4.7849202156066895
0.081787109375	127	0.28565001487731934	0.8339700102806091	0.5648950338363647	4.460440158843994	4.76584005355835
0.098876953125	127	0.28565001487731934	0.7949000000953674	0.5648950338363647	4.456540107727051	4.786489963531494
0.11474609375	127	0.2895300090312958	0.7383099794387817	0.5648950338363647	4.494150161743164	4.853539943695068
0.1328125	127	0.2914400100708008	0.7359300255775452	0.551995038986206	4.460929870605469	4.890860080718994
0.14892578125	127	0.2941100001335144	0.7322900295257568	0.551995038986206	4.398119926452637	4.828660011291504
0.165771484375	127	0.295740008354187	0.7322900295257568	0.551995038986206	4.489699840545654	4.856750011444092
0.181396484375	127	0.2941100001335144	0.7332599759101868	0.5657150149345398	4.5084099769592285	4.855999946594238
0.197509765625	127	0.29576998949050903	0.7332599759101868	0.5657150149345398	4.419000148773193	4.84922981262207
0.214111328125	127	0.2918800115585327	0.7298099994659424	0.5657150149345398	4.435060024261475	4.882110118865967
0.23046875	127	0.2918800115585327	0.7298099994659424	0.5639849901199341	4.496140003204346	4.835140228271484
0.246826171875	127	0.2918800115585327	0.7259699702262878	0.5639849901199341	4.315460205078125	4.825900077819824
0.263427734375	127	0.292169988155365	0.7278199791908264	0.5639849901199341	4.3860602378845215	4.8284502029418945
0.279541015625	127	0.2953700125217438	0.7259699702262878	0.5599949955940247	4.471789836883545	4.825049877166748
0.296142578125	127	0.3016499876976013	0.7128700017929077	0.5599949955940247	4.437270164489746	4.835790157318115
0.31201171875	127	0.3017899990081787	0.7120400071144104	0.5599949955940247	4.460209846496582	4.875740051269531
0.3291015625	127	0.3017899990081787	0.7128700017929077	0.5661200284957886	4.459579944610596	4.847320079803467
0.34521484375	127	0.3017899990081787	0.7176700234413147	0.5661200284957886	4.512750148773193	4.789820194244385
0.3623046875	127	0.3126299977302551	0.7194600105285645	0.5661200284957886	4.398550033569336	4.804570198059082
0.380126953125	127	0.3126299977302551	0.7194600105285645	0.5778949856758118	4.39592981338501	4.773630142211914
0.3974609375	127	0.2880299985408783	0.7146999835968018	0.5778949856758118	4.3096699714660645	4.658840179443359
0.41162109375	127	0.2880299985408783	0.7146999835968018	0.5778949856758118	4.244349956512451	4.575230121612549
0.42919921875	127	0.2880299985408783	0.7146999835968018	0.5592750310897827	4.211830139160156	4.567460060119629
0.444580078125	127	0.2897300124168396	0.5900099873542786	0.5592750310897827	4.105189800262451	4.359020233154297
0.460205078125	127	0.2904599905014038	0.4794999957084656	0.5592750310897827	4.51515007019043	4.605760097503662
0.476806640625	127	0.2904599905014038	0.4676800072193146	0.5482800006866455	4.198309898376465	4.466239929199219
0.493408203125	127	0.29534000158309937	0.2785100042819977	0.5482800006866455	4.335879802703857	4.230599880218506
0.50927734375	127	0.30017998814582825	0.27402999997138977	0.5482800006866455	4.414909839630127	4.198400020599365
0.526123046875	127	0.30017998814582825	0.27402999997138977	0.5568150281906128	4.239500045776367	4.100820064544678
0.5419921875	127	0.2890099883079529	0.27402999997138977	0.5568150281906128	4.301040172576904	4.107180118560791
0.55908203125	127	0.2847000062465668	0.26868999004364014	0.5568150281906128	4.219299793243408	3.9823999404907227
0.57470703125	127	0.2847000062465668	0.26662999391555786	0.5679199695587158	4.1275200843811035	3.9916601181030273
0.591064453125	127	0.2836399972438812	0.26662999391555786	0.5679199695587158	4.10453987121582	3.754430055618286
0.607421875	127	0.27893999218940735	0.2752400040626526	0.5679199695587158	4.0063300132751465	3.697819948196411
0.625244140625	127	0.27838999032974243	0.2752400040626526	0.547469973564148	4.099490165710449	3.6859400272369385
0.6416015625	127	0.2732999920845032	0.0732399970293045	0.547469973564148	3.4204399585723877	3.7896199226379395
0.658447265625	127	0.2726399898529053	0.0732399970293045	0.547469973564148	3.399280071258545	4.036680221557617
0.6748046875	127	0.2711400091648102	0.06800000369548798	0.5585150122642517	3.416749954223633	3.9156301021575928
0.691162109375	127	0.26431000232696533	0.06317000091075897	0.5585150122642517	3.333120107650757	3.931610107421875
0.70751953125	127	0.2632499933242798	0.06317000091075897	0.5585150122642517	3.3999600410461426	4.121600151062012
0.722412109375	127	0.2632499933242798	0.06317000091075897	0.5488400459289551	3.362679958343506	4.069630146026611
0.739501953125	127	0.27153000235557556	0.06317000091075897	0.5488400459289551	3.329319953918457	3.871649980545044
0.756103515625	127	0.27153000235557556	0.047529999166727066	0.5488400459289551	3.254270076751709	3.9937798976898193
0.772705078125	127	0.27153000235557556	0.047529999166727066	0.5495749711990356	3.2684199810028076	3.960669994354248
0.78955078125	127	0.273470014333725	0.05347999930381775	0.5495749711990356	3.2347800731658936	4.018829822540283
0.807373046875	127	0.27489998936653137	0.06648000329732895	0.5495749711990356	3.17507004737854	3.870879888534546
0.821044921875	127	0.27489998936653137	0.06648000329732895	0.5574400424957275	3.143699884414673	4.083310127258301
0.837646484375	127	0.27437999844551086	0.058139998465776443	0.5574400424957275	3.089900016784668	4.112520217895508
0.85595703125	127	0.27437999844551086	0.048510000109672546	0.5574400424957275	3.1262400150299072	3.8158700466156006
0.873291015625	127	0.27437999844551086	0.048510000109672546	0.5495449900627136	3.225069999694824	3.9802401065826416
0.888427734375	127	0.23950999975204468	0.05011000111699104	0.5495449900627136	3.172869920730591	3.9428598880767822
0.905029296875	127	0.23385000228881836	0.09080000221729279	0.5495449900627136	3.098050117492676	3.8858799934387207
0.919677734375	127	0.23385000228881836	0.0923599973320961	0.5397999882698059	3.100260019302368	4.05109977722168
0.936279296875	127	0.25084999203681946	0.0923599973320961	0.5397999882698059	3.0852999687194824	3.7888200283050537
0.95361328125	127	0.2580200135707855	0.09159000217914581	0.5397999882698059	3.062150001525879	3.9842400550842285
0.968994140625	127	0.2580200135707855	0.08804000169038773	0.5539050102233887	3.151020050048828	4.199240207672119
0.985107421875	127	0.2551099956035614	0.07614000141620636	0.5539050102233887	3.083470106124878	3.9800500869750977
1.004150390625	127	0.24682000279426575	0.05844999849796295	0.5539050102233887	3.1052799224853516	3.9263699054718018
1.0185546875	127	0.24682000279426575	0.051330000162124634	0.5486899614334106	3.1257500648498535	4.232120037078857
1.03515625	127	0.2527799904346466	0.051330000162124634	0.5486899614334106	3.070349931716919	3.872420072555542
1.052978515625	127	0.25863999128341675	0.05570000037550926	0.5486899614334106	3.1837000846862793	4.375080108642578
1.069580078125	127	0.25863999128341675	0.05934000015258789	0.6187649965286255	3.140079975128174	3.9941000938415527
1.087646484375	127	0.25808000564575195	0.0711899995803833	0.6187649965286255	3.0731699466705322	3.680769920349121
1.10205078125	127	0.25808000564575195	0.07739999890327454	0.6187649965286255	3.07738995552063	3.8169500827789307
1.117431640625	127	0.25808000564575195	0.07739999890327454	0.6254149675369263	3.020289897918701	3.980720043182373
1.133544921875	127	0.2487500011920929	0.07739999890327454	0.6254149675369263	3.1136999130249023	4.126460075378418
1.150146484375	127	0.23393000662326813	0.07436999678611755	0.6254149675369263	3.1224400997161865	4.331590175628662
1.16748046875	127	0.23393000662326813	0.07436999678611755	0.5478150248527527	3.15841007232666	3.967439889907837
1.183349609375	127	0.2439900040626526	0.059300001710653305	0.5478150248527527	3.1463398933410645	3.951040029525757
1.198974609375	127	0.24796000123023987	0.059300001710653305	0.5478150248527527	3.058459997177124	4.348430156707764
1.215576171875	127	0.2497200071811676	0.0635799989104271	0.5608649849891663	3.152139902114868	4.256969928741455
1.232666015625	127	0.2497200071811676	0.0635799989104271	0.5608649849891663	3.0682499408721924	3.855220079421997
1.2490234375	127	0.23850999772548676	0.04913000017404556	0.5608649849891663	3.0837600231170654	3.8159399032592773
1.265625	127	0.23850999772548676	0.04913000017404556	0.5470449924468994	3.1565799713134766	4.004670143127441
1.2822265625	127	0.24817000329494476	0.052960000932216644	0.5470449924468994	3.082279920578003	4.041860103607178
1.2978515625	127	0.24939000606536865	0.05795999988913536	0.5470449924468994	3.088479995727539	4.016250133514404
1.31591796875	127	0.24939000606536865	0.06436000019311905	0.5480599999427795	3.2130699157714844	4.122179985046387
1.3330078125	127	0.24939000606536865	0.06468000262975693	0.5480599999427795	3.0869901180267334	3.9536900520324707
1.348388671875	127	0.24815000593662262	0.0695199966430664	0.5480599999427795	3.1861000061035156	3.8886001110076904
1.364990234375	127	0.24815000593662262	0.07269000262022018	0.5276200175285339	3.1801199913024902	3.755620002746582
1.381103515625	127	0.24991999566555023	0.07293999940156937	0.5276200175285339	3.1097400188446045	4.061739921569824
1.396728515625	127	0.2513299882411957	0.07582999765872955	0.5276200175285339	3.0916099548339844	4.066050052642822
1.413330078125	127	0.24991999566555023	0.08058000355958939	0.5349700450897217	3.1915199756622314	4.068729877471924
1.43017578125	127	0.2513299882411957	0.12872999906539917	0.5349700450897217	3.0657999515533447	4.257239818572998
1.4462890625	127	0.25047001242637634	0.12872999906539917	0.5349700450897217	3.056570053100586	4.039669990539551
1.462158203125	127	0.2516700029373169	0.12872999906539917	0.5693199634552002	3.109220027923584	4.376070022583008
1.478759765625	127	0.2560099959373474	0.17434999346733093	0.5693199634552002	3.022239923477173	3.7854599952697754
1.495361328125	127	0.3184199929237366	0.40720999240875244	0.5693199634552002	3.7786099910736084	3.349169969558716
1.51220703125	127	0.3237000107765198	0.426800012588501	0.5867149829864502	3.539870023727417	3.0947799682617188
1.52783203125	127	0.3420400023460388	0.7366300225257874	0.5867149829864502	3.103149890899658	3.0472400188446045
1.54541015625	127	0.3420400023460388	0.7366300225257874	0.5867149829864502	3.1986899375915527	2.975369930267334
1.560791015625	127	0.3420400023460388	0.7366300225257874	0.5740300416946411	3.0571699142456055	2.8970799446105957
1.576904296875	127	0.33932000398635864	0.7583699822425842	0.5740300416946411	3.0007100105285645	2.7877299785614014
1.593017578125	127	0.3406200110912323	0.76146000623703	0.5740300416946411	3.0546300411224365	2.8886001110076904
1.60986328125	127	0.3406200110912323	0.76146000623703	0.5746350288391113	3.201900005340576	2.8190999031066895
1.626220703125	127	0.3450999855995178	0.76146000623703	0.5746350288391113	3.151740074157715	2.8619799613952637
1.642333984375	127	0.3450999855995178	0.7609500288963318	0.5746350288391113	3.227479934692383	2.8961100578308105
1.658935546875	127	0.3433699905872345	0.7609500288963318	0.589169979095459	3.1960198879241943	2.8946499824523926
1.67578125	127	0.2944999933242798	0.7871400117874146	0.589169979095459	3.3661599159240723	3.1257100105285645
1.692138671875	47	0.11721999943256378	0.9060199856758118	0.589169979095459	3.893199920654297	3.1257100105285645
1.708251953125	47	0.10892000049352646	0.9067000150680542	0.5453100204467773	3.832240104675293	3.1257100105285645
1.726806640625	47	-0.04334000125527382	0.9753900170326233	0.5453100204467773	3.048870086669922	3.1257100105285645
1.741943359375	47	-0.04334000125527382	0.9917100071907043	0.5453100204467773	4.613530158996582	3.1257100105285645
1.757568359375	47	-0.016249999403953552	0.9933199882507324	0.5456849932670593	3.1076600551605225	3.1257100105285645
1.7763671875	47	-0.016249999403953552	1.0245699882507324	0.5456849932670593	3.102720022201538	3.1257100105285645
1.792724609375	47	-0.039090000092983246	1.028059959411621	0.5456849932670593	4.56443977355957	3.1257100105285645
1.807861328125	47	-0.04470999911427498	1.028059959411621	0.5558899641036987	3.180069923400879	3.1257100105285645
1.82373046875	47	-0.04470999911427498	0.99440997838974	0.5558899641036987	4.7701802253723145	3.1257100105285645
1.840087890625	47	-0.033649999648332596	0.99440997838974	0.5558899641036987	4.731289863586426	3.1257100105285645
1.8564453125	47	-0.033649999648332596	0.99440997838974	0.5426700115203857	3.274519920349121	3.1257100105285645
1.87255859375	87	-0.1902800053358078	0.9343299865722656	0.5426700115203857	3.274519920349121	3.397249937057495
1.888916015625	6	-0.1902800053358078	0.9343299865722656	0.5426700115203857	3.274519920349121	3.397249937057495
1.905517578125	87	-0.17750999331474304	0.9335600137710571	0.5332050323486328	3.274519920349121	4.029560089111328
1.92236328125	87	-0.19694000482559204	0.8960899710655212	0.5332050323486328	3.274519920349121	3.383500099182129
1.938720703125	6	-0.19694000482559204	0.8960899710655212	0.5332050323486328	3.274519920349121	3.383500099182129
1.95458984375	87	-0.1873999983072281	0.8961899876594543	0.5362150073051453	3.274519920349121	3.1464099884033203
1.97216796875	87	-0.16617999970912933	0.8961899876594543	0.5362150073051453	3.274519920349121	3.351140022277832
1.98828125	87	-0.16216999292373657	0.896340012550354	0.5362150073051453	3.274519920349121	3.9291300773620605
2.005859375	87	-0.16617999970912933	0.8963900208473206	0.5271949768066406	3.274519920349121	4.183839797973633
2.021240234375	87	-0.24650999903678894	1.1428799629211426	0.5271949768066406	3.274519920349121	3.857379913330078
2.037353515625	87	-0.24650999903678894	1.156190037727356	0.5271949768066406	3.274519920349121	4.029990196228027
2.0546875	83	-0.24650999903678894	1.156190037727356	0.5192000269889832	3.274519920349121	3.9896600246429443
2.07080078125	83	-0.28053000569343567	1.156190037727356	0.5192000269889832	3.274519920349121	3.971060037612915
2.087646484375	83	-0.29774001240730286	1.1512900590896606	0.5192000269889832	3.274519920349121	3.985840082168579
2.10498046875	83	-0.29774001240730286	1.1512900590896606	0.5192000269889832	3.274519920349121	3.8564600944519043
2.12158203125	83	-0.2731800079345703	1.143970012664795	0.5192000269889832	3.274519920349121	3.4639999866485596
2.136962890625	83	-0.2731800079345703	1.1168299913406372	0.5192000269889832	3.274519920349121	3.650130033493042
2.152099609375	87	-0.2731800079345703	1.1168299913406372	0.5319750308990479	3.274519920349121	3.875730037689209
2.168701171875	87	-0.2731800079345703	1.1125500202178955	0.5319750308990479	3.274519920349121	3.8250300884246826
2.185302734375	87	-0.24345000088214874	1.1125500202178955	0.5319750308990479	3.274519920349121	3.638089895248413
2.202392578125	87	-0.24345000088214874	1.1125500202178955	0.5342550277709961	3.274519920349121	3.752470016479492
2.21826171875	87	-0.2551499903202057	1.1142300367355347	0.5342550277709961	3.274519920349121	3.6538400650024414
2.235107421875	87	-0.2551499903202057	1.1190400123596191	0.5342550277709961	3.274519920349121	3.6632800102233887
2.251220703125	87	-0.2551499903202057	1.1190400123596191	0.5250700116157532	3.274519920349121	3.913830041885376
2.267333984375	87	-0.2498999983072281	1.1005100011825562	0.5250700116157532	3.274519920349121	3.839440107345581
2.283935546875	87	-0.24942000210285187	1.1005100011825562	0.5250700116157532	3.274519920349121	3.9076600074768066
2.30029296875	87	-0.24942000210285187	1.1005100011825562	0.5334349870681763	3.274519920349121	3.7952001094818115
2.31640625	87	-0.2506600022315979	1.108929991722107	0.5334349870681763	3.274519920349121	4.056270122528076
2.33349609375	87	-0.2618899941444397	1.112470030784607	0.5334349870681763	3.274519920349121	3.9904699325561523
2.349853515625	87	-0.2618899941444397	1.108929991722107	0.5413399934768677	3.274519920349121	4.003859996795654
2.36572265625	87	-0.2737799882888794	1.112470030784607	0.5413399934768677	3.274519920349121	3.929219961166382
2.3828125	87	-0.3193399906158447	1.1508599519729614	0.5413399934768677	3.274519920349121	4.0519700050354
2.401123046875	87	-0.3193399906158447	1.1508599519729614	0.5325250029563904	3.274519920349121	4.089990139007568
2.415283203125	87	-0.28242000937461853	1.1258399486541748	0.5325250029563904	3.274519920349121	4.090199947357178
2.431640625	87	-0.27807000279426575	1.123829960823059	0.5325250029563904	3.274519920349121	3.9992799758911133
2.448974609375	87	-0.27188000082969666	1.123829960823059	0.5231500267982483	3.274519920349121	3.965709924697876
2.464599609375	87	-0.27188000082969666	1.123460054397583	0.5231500267982483	3.274519920349121	4.050429821014404
2.481201171875	87	-0.2700999975204468	1.121709942817688	0.5231500267982483	3.274519920349121	4.132400035858154
2.498046875	87	-0.2700999975204468	1.121709942817688	0.5250250101089478	3.274519920349121	3.985490083694458
2.51318359375	87	-0.25446000695228577	1.1176700592041016	0.5250250101089478	3.274519920349121	4.004690170288086
2.529541015625	87	-0.25446000695228577	1.1176700592041016	0.5250250101089478	3.274519920349121	4.325610160827637
2.546630859375	87	-0.25446000695228577	1.1176700592041016	0.5344150066375732	3.274519920349121	3.946229934692383
2.563232421875	87	-0.20407000184059143	1.0872900485992432	0.5344150066375732	3.274519920349121	3.8042099475860596
2.5791015625	87	-0.20407000184059143	1.0872900485992432	0.5344150066375732	3.274519920349121	4.085010051727295
2.595947265625	87	-0.20680999755859375	1.0872900485992432	0.5299450159072876	3.274519920349121	3.875339984893799
2.61376953125	87	-0.20680999755859375	1.0887700319290161	0.5299450159072876	3.274519920349121	3.9946300983428955
2.630615234375	87	-0.20680999755859375	1.1069799661636353	0.5299450159072876	3.274519920349121	4.359829902648926
2.645263671875	87	-0.2048500031232834	1.1069799661636353	0.5483350157737732	3.274519920349121	3.6779301166534424
2.661865234375	87	-0.21032999455928802	1.106529951095581	0.5483350157737732	3.274519920349121	4.064050197601318
2.677978515625	87	-0.23478999733924866	1.106529951095581	0.5483350157737732	3.274519920349121	4.041009902954102
2.6962890625	83	-0.2404100000858307	1.1083300113677979	0.5192000269889832	3.274519920349121	3.4788401126861572
2.71142578125	83	-0.2404100000858307	1.1175299882888794	0.5192000269889832	3.274519920349121	3.6838300228118896
2.72900390625	83	-0.23818999528884888	1.1175299882888794	0.5192000269889832	3.274519920349121	4.5259199142456055
2.74462890625	87	-0.23818999528884888	1.1175299882888794	0.5424050092697144	3.274519920349121	3.8529000282287598
2.7607421875	87	-0.2549999952316284	1.1344499588012695	0.5424050092697144	3.274519920349121	3.7420599460601807
2.776611328125	87	-0.2549999952316284	1.1379200220108032	0.5424050092697144	3.274519920349121	4.24015998840332
2.79345703125	87	-0.2549999952316284	1.1379200220108032	0.5472550392150879	3.274519920349121	3.756510019302368
2.809326171875	87	-0.23978999257087708	1.0931600332260132	0.5472550392150879	3.274519920349121	3.921329975128174
2.826171875	87	-0.2317499965429306	1.09266996383667	0.5472550392150879	3.274519920349121	4.0163798332214355
2.842529296875	83	-0.2317499965429306	1.09266996383667	0.5192000269889832	3.274519920349121	3.7908599376678467
2.85986328125	83	-0.2230599969625473	1.0943700075149536	0.5192000269889832	3.274519920349121	3.6740100383758545
2.876220703125	83	-0.20083999633789062	1.0943700075149536	0.5192000269889832	3.274519920349121	4.056069850921631
2.89208984375	87	-0.20083999633789062	1.0943700075149536	0.5392500162124634	3.274519920349121	3.855530023574829
2.909423828125	87	-0.21186000108718872	1.0943700075149536	0.5392500162124634	3.274519920349121	3.69884991645813
2.924072265625	87	-0.2480500042438507	1.1070899963378906	0.5392500162124634	3.274519920349121	3.9529099464416504
2.940673828125	83	-0.2480500042438507	1.1070899963378906	0.5192000269889832	3.274519920349121	3.7794899940490723
2.95703125	83	-0.2546199858188629	1.1091599464416504	0.5192000269889832	3.274519920349121	3.6432600021362305
2.974609375	83	-0.25843000411987305	1.1353299617767334	0.5192000269889832	3.274519920349121	3.9417901039123535
2.989990234375	87	-0.25843000411987305	1.1353299617767334	0.5430799722671509	3.274519920349121	3.770020008087158
3.005859375	127	-0.12419000267982483	1.128890037536621	0.5430799722671509	3.744230031967163	3.9055299758911133
3.0224609375	127	-0.11111000180244446	1.128890037536621	0.5430799722671509	3.879349946975708	4.410610198974609
3.038818359375	127	-0.11111000180244446	1.128890037536621	0.5623400211334229	3.768160104751587	4.054029941558838
3.0556640625	127	-0.13214999437332153	1.1293799877166748	0.5623400211334229	3.819149971008301	3.858720064163208
3.072509765625	127	-0.13569000363349915	1.1356199979782104	0.5623400211334229	3.856519937515259	4.060180187225342
3.08984375	127	-0.14743000268936157	1.1356199979782104	0.5773600339889526	3.8048601150512695	4.081779956817627
3.106201171875	127	-0.1536100059747696	1.1333999633789062	0.5773600339889526	3.892280101776123	3.8729701042175293
3.121826171875	127	-0.1623699963092804	1.1333999633789062	0.5773600339889526	3.8927500247955322	3.9491701126098633
3.138671875	127	-0.1623699963092804	1.133970022201538	0.5599650144577026	3.919569969177246	4.087540149688721
3.1552734375	127	-0.14348000288009644	1.133970022201538	0.5599650144577026	3.911400079727173	3.9397599697113037
3.171142578125	127	-0.12703999876976013	1.124690055847168	0.5599650144577026	4.113969802856445	3.983139991760254
3.18798828125	127	-0.12609000504016876	1.1241099834442139	0.5776200294494629	3.8739500045776367	3.974709987640381
3.20458984375	127	-0.12509000301361084	1.1241099834442139	0.5776200294494629	3.9395499229431152	3.916029930114746
3.221435546875	127	-0.1163799986243248	1.125789999961853	0.5776200294494629	4.017020225524902	3.998840093612671
3.2373046875	127	-0.1163799986243248	1.128440022468567	0.5867699980735779	3.894390106201172	3.9795401096343994
3.25390625	127	-0.1545100063085556	1.1386499404907227	0.5867699980735779	3.9338700771331787	3.944580078125
3.26904296875	127	-0.15563000738620758	1.1405800580978394	0.5867699980735779	4.8249897956848145	4.043039798736572
3.28515625	127	-0.16200999915599823	1.1405800580978394	0.5829650163650513	3.9865798950195312	4.0607500076293945
3.3017578125	127	-0.16200999915599823	1.1405800580978394	0.5829650163650513	3.9627699851989746	4.072690010070801
3.318115234375	127	-0.14469000697135925	1.1283700466156006	0.5829650163650513	4.841780185699463	4.067590236663818
3.334716796875	127	-0.12835000455379486	1.1283700466156006	0.5634000301361084	4.017560005187988	4.11899995803833
3.351318359375	127	-0.11530999839305878	1.1286699771881104	0.5634000301361084	3.981879949569702	4.101749897003174
3.367919921875	127	-0.09390000253915787	1.1286699771881104	0.5634000301361084	4.0578999519348145	4.187230110168457
3.384521484375	127	-0.08744999766349792	1.12746000289917	0.5859500169754028	4.125949859619141	4.0921101570129395
3.40185546875	127	-0.06586000323295593	1.0577499866485596	0.5859500169754028	4.622799873352051	3.979180097579956
3.419189453125	127	0.04019999876618385	0.8575599789619446	0.5859500169754028	4.7972798347473145	3.778049945831299
3.43603515625	127	0.057190001010894775	0.8547700047492981	0.5973100066184998	4.597700119018555	3.550230026245117
3.450439453125	127	0.34929001331329346	0.4054200053215027	0.5973100066184998	4.680840015411377	4.528170108795166
3.468994140625	127	0.43867000937461853	0.24808000028133392	0.5973100066184998	4.50560998916626	4.388510227203369
3.48486328125	127	0.4399999976158142	0.23420999944210052	0.6039450168609619	4.5048699378967285	4.344850063323975
3.50146484375	127	0.4497799873352051	0.22870999574661255	0.6039450168609619	4.5154900550842285	4.276750087738037
3.517578125	127	0.4497799873352051	0.22870999574661255	0.6039450168609619	4.579850196838379	4.381239891052246
3.533447265625	127	0.4492399990558624	0.23118999600410461	0.5830749869346619	4.538380146026611	4.360469818115234
3.5498046875	127	0.44874998927116394	0.24176999926567078	0.5830749869346619	4.583620071411133	4.330460071563721
3.566650390625	127	0.44589000940322876	0.2515600025653839	0.5830749869346619	4.486879825592041	4.354700088500977
3.5830078125	127	0.44589000940322876	0.25846999883651733	0.5947099924087524	4.4796600341796875	4.349780082702637
3.599365234375	127	0.44589000940322876	0.26789000630378723	0.5947099924087524	4.446800231933594	4.2659101486206055
3.61474609375	127	0.4444200098514557	0.26789000630378723	0.5947099924087524	4.409339904785156	4.24960994720459
3.63134765625	127	0.4444200098514557	0.264629989862442	0.609529972076416	4.3900299072265625	4.2157697677612305
3.64794921875	127	0.44815999269485474	0.264629989862442	0.609529972076416	4.219649791717529	4.223529815673828
3.666259765625	127	0.49998000264167786	0.27584999799728394	0.609529972076416	4.438610076904297	4.309989929199219
3.68212890625	127	0.5001800060272217	0.2821899950504303	0.6122850179672241	4.486660003662109	4.350979804992676
3.697265625	127	0.5189899802207947	0.29155999422073364	0.6122850179672241	4.31928014755249	4.075129985809326
3.713134765625	127	0.5190200209617615	0.3264400064945221	0.6122850179672241	4.282919883728027	4.033180236816406
3.73046875	127	0.5190200209617615	0.33223000168800354	0.5979900360107422	4.4372100830078125	4.107580184936523
3.746337890625	127	0.5192499756813049	0.3399699926376343	0.5979900360107422	4.1820597648620605	4.015560150146484
3.762939453125	127	0.5192499756813049	0.34060999751091003	0.5979900360107422	4.118869781494141	3.8281500339508057
3.779052734375	127	0.5192499756813049	0.34060999751091003	0.5857800245285034	4.176690101623535	3.8949999809265137
3.7958984375	127	0.518589973449707	0.34915000200271606	0.5857800245285034	4.108920097351074	3.720249891281128
3.812744140625	127	0.5185800194740295	0.35673001408576965	0.5857800245285034	4.0972900390625	3.7298200130462646
3.8291015625	127	0.5185800194740295	0.35673001408576965	0.593250036239624	4.186830043792725	3.7808499336242676
3.846435546875	127	0.5185800194740295	0.35989999771118164	0.593250036239624	3.9967598915100098	3.6736900806427
3.86279296875	127	0.4778600037097931	0.3575800061225891	0.593250036239624	3.8141798973083496	3.835599899291992
3.879638671875	127	0.47714000940322876	0.3689799904823303	0.6110749840736389	3.953429937362671	3.6808600425720215
3.897216796875	127	0.40724998712539673	0.436710000038147	0.6110749840736389	3.73294997215271	3.5358200073242188
3.912353515625	127	0.3958599865436554	0.436710000038147	0.6110749840736389	3.7040998935699463	3.5244500637054443
3.927734375	123	0.3958599865436554	0.436710000038147	0.5844200253486633	3.9102001190185547	3.623389959335327
3.94287109375	123	0.41231000423431396	0.4563100039958954	0.5844200253486633	3.634320020675659	3.4877800941467285
3.96044921875	123	0.4248499870300293	0.45829999446868896	0.5844200253486633	3.7286899089813232	3.432650089263916
3.977294921875	127	0.4251999855041504	0.4563100039958954	0.596114993095398	3.8131000995635986	3.5139501094818115
3.99267578125	127	0.4260700047016144	0.45730000734329224	0.596114993095398	3.6716299057006836	3.271559953689575
4.010009765625	127	0.4264400005340576	0.45730000734329224	0.596114993095398	3.732530117034912	3.5287699699401855
4.026611328125	127	0.4260700047016144	0.463919997215271	0.5683249831199646	3.560420036315918	3.6078500747680664
4.042724609375	127	0.42386001348495483	0.4653399884700775	0.5683249831199646	3.678950071334839	3.3743300437927246
4.05810546875	127	0.42386001348495483	0.47255000472068787	0.5683249831199646	3.720370054244995	3.475130081176758
4.076171875	123	0.42386001348495483	0.4653399884700775	0.5779200196266174	3.565419912338257	3.5494000911712646
4.09228515625	123	0.42215999960899353	0.4437299966812134	0.5779200196266174	3.7053399085998535	3.2457900047302246
4.107177734375	123	0.41822999715805054	0.44137001037597656	0.5779200196266174	3.720750093460083	3.327709913253784
4.12548828125	127	0.41822999715805054	0.4437299966812134	0.5707700252532959	3.5985500812530518	3.246579885482788
4.141845703125	127	0.417820006608963	0.4612500071525574	0.5707700252532959	3.5889298915863037	3.3404901027679443
4.158447265625	127	0.41857001185417175	0.46553999185562134	0.5707700252532959	3.628420114517212	3.569080114364624
4.173828125	127	0.41857001185417175	0.4612500071525574	0.5788600444793701	3.616379976272583	3.27908992767334
4.189453125	127	0.41857001185417175	0.46553999185562134	0.5788600444793701	3.522439956665039	3.4658899307250977
4.2060546875	127	0.4158700108528137	0.47742000222206116	0.5788600444793701	3.559149980545044	3.6189000606536865
4.222412109375	127	0.4158700108528137	0.47742000222206116	0.6014549732208252	3.612420082092285	3.2827301025390625
4.239013671875	127	0.4309200048446655	0.47663000226020813	0.6014549732208252	3.40664005279541	3.4748098850250244
4.2548828125	127	0.4309200048446655	0.44089001417160034	0.6014549732208252	3.500499963760376	3.5352399349212646
4.271728515625	123	0.43066999316215515	0.44089001417160034	0.5848699808120728	3.5360000133514404	3.2860300540924072
4.287841796875	123	0.43066999316215515	0.44822001457214355	0.5848699808120728	3.453929901123047	3.2772300243377686
4.3046875	123	0.4375300109386444	0.4482400119304657	0.5848699808120728	3.430850028991699	3.4630000591278076
4.321533203125	127	0.4375300109386444	0.4482400119304657	0.6025649905204773	3.5152599811553955	3.3098199367523193
4.337646484375	127	0.43347999453544617	0.4482400119304657	0.6025649905204773	3.629349946975708	3.2335000038146973
4.354248046875	127	0.42601001262664795	0.4413500130176544	0.6025649905204773	3.6138598918914795	3.342400074005127
4.36962890625	127	0.42601001262664795	0.4413500130176544	0.5903350114822388	3.576040029525757	3.3366799354553223
4.386474609375	127	0.4349899888038635	0.44701001048088074	0.5903350114822388	3.6329100131988525	3.357290029525757
4.40380859375	127	0.44290000200271606	0.45392000675201416	0.5903350114822388	3.6355600357055664	3.4408299922943115
4.42138671875	127	0.44290000200271606	0.45392000675201416	0.5751349925994873	3.670300006866455	3.428100109100342
4.436767578125	127	0.4341300129890442	0.45392000675201416	0.5751349925994873	3.718980073928833	3.4295599460601807
4.453125	127	0.41936999559402466	0.48159998655319214	0.5751349925994873	3.6697399616241455	3.4394800662994385
4.469482421875	123	0.41936999559402466	0.48159998655319214	0.5778399705886841	3.7130300998687744	3.408910036087036
4.485107421875	123	0.4248799979686737	0.45719999074935913	0.5778399705886841	3.6761300563812256	3.5403900146484375
4.50146484375	123	0.4248799979686737	0.4549599885940552	0.5778399705886841	3.763240098953247	3.48649001121521
4.518310546875	127	0.4248799979686737	0.4549599885940552	0.5743000507354736	3.7888801097869873	3.6453499794006348
4.534423828125	127	0.43481001257896423	0.4549599885940552	0.5743000507354736	3.7806899547576904	3.6630499362945557
4.55126953125	127	0.43571001291275024	0.46070000529289246	0.5743000507354736	3.7448201179504395	3.7077300548553467
4.567626953125	127	0.43571001291275024	0.46070000529289246	0.5916500091552734	3.7882399559020996	3.7375500202178955
4.584228515625	127	0.41885998845100403	0.4474000036716461	0.5916500091552734	3.8560900688171387	3.7077701091766357
4.601318359375	127	0.4131399989128113	0.44227999448776245	0.5916500091552734	3.847440004348755	3.724940061569214
4.616943359375	123	0.4131399989128113	0.4474000036716461	0.5814099907875061	3.852370023727417	3.769469976425171
4.6337890625	123	0.43981999158859253	0.44418999552726746	0.5814099907875061	3.8617899417877197	3.7707300186157227
4.650146484375	123	0.4433799982070923	0.4490300118923187	0.5814099907875061	3.895930051803589	3.7538700103759766
4.66650390625	127	0.4433799982070923	0.4490300118923187	0.5990250110626221	3.8438498973846436	3.7736399173736572
4.683349609375	127	0.4409700036048889	0.4670700132846832	0.5990250110626221	3.8250598907470703	3.8511500358581543
4.698974609375	127	0.4215100109577179	0.46830999851226807	0.5990250110626221	3.89559006690979	3.800230026245117
4.716064453125	123	0.4215100109577179	0.46830999851226807	0.5814099907875061	3.8977599143981934	3.7848598957061768
4.732421875	123	0.41912001371383667	0.46830999851226807	0.5814099907875061	3.75462007522583	3.7283499240875244
4.74853515625	123	0.4119499921798706	0.47749999165534973	0.5814099907875061	3.9369499683380127	3.6666300296783447
4.76513671875	123	0.4102199971675873	0.47749999165534973	0.5818700194358826	3.9141499996185303	3.7713398933410645
4.781005859375	123	0.3254300057888031	0.26377999782562256	0.5818700194358826	4.106820106506348	3.848910093307495
4.79736328125	123	0.3127799928188324	0.26377999782562256	0.5818700194358826	4.09935998916626	3.770009994506836
4.814697265625	123	0.3127799928188324	0.26521000266075134	0.5606099963188171	4.17080020904541	3.7835700511932373
4.83154296875	123	0.3170199990272522	0.2697499990463257	0.5606099963188171	4.063459873199463	3.886320114135742
4.846923828125	123	0.3170199990272522	0.27511000633239746	0.5606099963188171	4.053679943084717	3.7519099712371826
4.863037109375	123	0.3170199990272522	0.27511000633239746	0.5843700170516968	4.031290054321289	3.5993199348449707
4.879638671875	123	0.3170199990272522	0.26864001154899597	0.5843700170516968	3.909749984741211	3.601789951324463
4.896240234375	123	0.31738999485969543	0.26190999150276184	0.5843700170516968	4.308000087738037	3.6433699131011963
4.9130859375	123	0.31850001215934753	0.2528499960899353	0.5809699892997742	3.8790700435638428	3.8533101081848145
4.9296875	123	0.31738999485969543	0.24060000479221344	0.5809699892997742	3.962209939956665	3.6176700592041016
4.946533203125	123	0.3062700033187866	0.23589999973773956	0.5809699892997742	3.955440044403076	3.751539945602417
4.96337890625	127	0.3062700033187866	0.23432999849319458	0.5887600183486938	3.9110400676727295	3.9056200981140137
4.979736328125	127	0.33281001448631287	0.23432999849319458	0.5887600183486938	3.7835400104522705	3.5781800746917725
4.994873046875	127	0.33281001448631287	0.2562899887561798	0.5887600183486938	3.711869955062866	3.7355499267578125
5.01318359375	87	0.32537001371383667	0.2562899887561798	0.5891950130462646	3.711869955062866	3.873579978942871
5.028076171875	87	0.29774001240730286	0.16312000155448914	0.5891950130462646	3.711869955062866	3.790679931640625
5.043701171875	87	0.2180899977684021	0.16312000155448914	0.5891950130462646	3.711869955062866	4.3559699058532715
5.0615234375	83	0.2180899977684021	0.16312000155448914	0.5888199806213379	3.711869955062866	3.8008499145507812
5.0771484375	83	0.21758000552654266	0.11620999872684479	0.5888199806213379	3.711869955062866	4.276360034942627
5.09423828125	83	0.20532000064849854	0.11620999872684479	0.5888199806213379	3.711869955062866	4.452209949493408
5.109375	87	0.20453999936580658	0.11620999872684479	0.578315019607544	3.711869955062866	3.711970090866089
5.126220703125	87	0.20148000121116638	0.09175000339746475	0.578315019607544	3.711869955062866	4.472799777984619
5.1435546875	87	0.13127000629901886	0.08477000147104263	0.578315019607544	3.711869955062866	3.2894599437713623
5.160400390625	87	0.13127000629901886	0.07739000022411346	0.578315019607544	3.711869955062866	3.599250078201294
5.175537109375	87	0.13127000629901886	0.07739000022411346	0.578315019607544	3.711869955062866	3.083630084991455
5.1943359375	87	0.059130001813173294	0.8532999753952026	0.578315019607544	3.711869955062866	6.464409828186035
5.2109375	87	0.056699998676776886	0.8532999753952026	0.578315019607544	3.711869955062866	3.1226298809051514
5.226806640625	22	0.056699998676776886	0.8532999753952026	0.578315019607544	3.711869955062866	2.6677799224853516
5.241943359375	87	0.0575999990105629	0.6651899814605713	0.578315019607544	3.711869955062866	5.399129867553711
5.25927734375	6	0.0575999990105629	0.6651899814605713	0.578315019607544	3.711869955062866	5.399129867553711
5.27392578125	6	0.0575999990105629	0.6651899814605713	0.578315019607544	3.711869955062866	5.399129867553711
5.290771484375	6	0.0575999990105629	0.6651899814605713	0.578315019607544	3.711869955062866	5.399129867553711
5.306884765625	6	0.0575999990105629	0.6651899814605713	0.578315019607544	3.711869955062866	5.399129867553711
5.322998046875	6	0.0575999990105629	0.6651899814605713	0.578315019607544	3.711869955062866	5.399129867553711
5.33984375	6	0.0575999990105629	0.6651899814605713	0.578315019607544	3.711869955062866	5.399129867553711
5.358154296875	6	0.0575999990105629	0.6651899814605713	0.578315019607544	3.711869955062866	5.399129867553711
5.372314453125	6	0.0575999990105629	0.6651899814605713	0.578315019607544	3.711869955062866	5.399129867553711
5.38916015625	6	0.0575999990105629	0.6651899814605713	0.578315019607544	3.711869955062866	5.399129867553711
5.40673828125	6	0.0575999990105629	0.6651899814605713	0.578315019607544	3.711869955062866	5.399129867553711
5.4228515625	6	0.0575999990105629	0.6651899814605713	0.578315019607544	3.711869955062866	5.399129867553711
5.43896484375	6	0.0575999990105629	0.6651899814605713	0.578315019607544	3.711869955062866	5.399129867553711
5.456298828125	6	0.0575999990105629	0.6651899814605713	0.578315019607544	3.711869955062866	5.399129867553711
5.4716796875	6	0.0575999990105629	0.6651899814605713	0.578315019607544	3.711869955062866	5.399129867553711
5.488037109375	6	0.0575999990105629	0.6651899814605713	0.578315019607544	3.711869955062866	5.399129867553711
5.505615234375	6	0.0575999990105629	0.6651899814605713	0.578315019607544	3.711869955062866	5.399129867553711
5.521240234375	6	0.0575999990105629	0.6651899814605713	0.578315019607544	3.711869955062866	5.399129867553711
5.537353515625	6	0.0575999990105629	0.6651899814605713	0.578315019607544	3.711869955062866	5.399129867553711
5.552978515625	6	0.0575999990105629	0.6651899814605713	0.578315019607544	3.711869955062866	5.399129867553711
5.5693359375	6	0.0575999990105629	0.6651899814605713	0.578315019607544	3.711869955062866	5.399129867553711
5.5859375	6	0.0575999990105629	0.6651899814605713	0.578315019607544	3.711869955062866	5.399129867553711
5.6025390625	6	0.0575999990105629	0.6651899814605713	0.578315019607544	3.711869955062866	5.399129867553711
5.61865234375	6	0.0575999990105629	0.6651899814605713	0.578315019607544	3.711869955062866	5.399129867553711
5.635009765625	6	0.0575999990105629	0.6651899814605713	0.578315019607544	3.711869955062866	5.399129867553711
5.6513671875	6	0.0575999990105629	0.6651899814605713	0.578315019607544	3.711869955062866	5.399129867553711
5.668701171875	6	0.0575999990105629	0.6651899814605713	0.578315019607544	3.711869955062866	5.399129867553711
5.684326171875	6	0.0575999990105629	0.6651899814605713	0.578315019607544	3.711869955062866	5.399129867553711
5.70068359375	6	0.0575999990105629	0.6651899814605713	0.578315019607544	3.711869955062866	5.399129867553711
5.71728515625	6	0.0575999990105629	0.6651899814605713	0.578315019607544	3.711869955062866	5.399129867553711
5.73388671875	6	0.0575999990105629	0.6651899814605713	0.578315019607544	3.711869955062866	5.399129867553711
5.750244140625	6	0.0575999990105629	0.6651899814605713	0.578315019607544	3.711869955062866	5.399129867553711
5.76708984375	6	0.0575999990105629	0.6651899814605713	0.578315019607544	3.711869955062866	5.399129867553711
5.78515625	6	0.0575999990105629	0.6651899814605713	0.578315019607544	3.711869955062866	5.399129867553711
5.801025390625	6	0.0575999990105629	0.6651899814605713	0.578315019607544	3.711869955062866	5.399129867553711
5.816650390625	6	0.0575999990105629	0.6651899814605713	0.578315019607544	3.711869955062866	5.399129867553711
5.83349609375	6	0.0575999990105629	0.6651899814605713	0.578315019607544	3.711869955062866	5.399129867553711
5.84912109375	6	0.0575999990105629	0.6651899814605713	0.578315019607544	3.711869955062866	5.399129867553711
5.86572265625	6	0.0575999990105629	0.6651899814605713	0.578315019607544	3.711869955062866	5.399129867553711
5.882080078125	6	0.0575999990105629	0.6651899814605713	0.578315019607544	3.711869955062866	5.399129867553711
5.898681640625	6	0.0575999990105629	0.6651899814605713	0.578315019607544	3.711869955062866	5.399129867553711
5.915283203125	6	0.0575999990105629	0.6651899814605713	0.578315019607544	3.711869955062866	5.399129867553711
5.931640625	6	0.0575999990105629	0.6651899814605713	0.578315019607544	3.711869955062866	5.399129867553711
5.9482421875	6	0.0575999990105629	0.6651899814605713	0.578315019607544	3.711869955062866	5.399129867553711
5.964111328125	6	0.0575999990105629	0.6651899814605713	0.578315019607544	3.711869955062866	5.399129867553711
5.97998046875	6	0.0575999990105629	0.6651899814605713	0.578315019607544	3.711869955062866	5.399129867553711
5.996826171875	87	0.0575999990105629	0.6651899814605713	0.5871099829673767	3.711869955062866	4.285409927368164
6.013427734375	87	0.2908099889755249	0.05448000133037567	0.5871099829673767	3.711869955062866	4.148650169372559
6.029296875	87	0.2908099889755249	0.05448000133037567	0.5871099829673767	3.711869955062866	4.32436990737915
6.04541015625	87	0.2908099889755249	0.05448000133037567	0.5886099934577942	3.711869955062866	4.0507001876831055
6.062255859375	87	0.30028000473976135	0.05448000133037567	0.5886099934577942	3.711869955062866	4.29826021194458
6.078857421875	87	0.30149000883102417	0.06592000275850296	0.5886099934577942	3.711869955062866	4.399849891662598
6.09619140625	87	0.30149000883102417	0.06592000275850296	0.5977450013160706	3.711869955062866	4.188739776611328
6.111572265625	87	0.3066500127315521	0.027659999206662178	0.5977450013160706	3.711869955062866	4.422460079193115
6.1279296875	87	0.3207699954509735	0.020649999380111694	0.5977450013160706	3.711869955062866	4.379630088806152
6.144287109375	87	0.3207699954509735	0.020649999380111694	0.5869649648666382	3.711869955062866	4.321889877319336
6.160888671875	87	0.30943000316619873	0.026399999856948853	0.5869649648666382	3.711869955062866	4.514780044555664
6.177734375	87	0.30799999833106995	0.03533000126481056	0.5869649648666382	3.711869955062866	4.580009937286377
6.1943359375	87	0.30943000316619873	0.026399999856948853	0.5920050144195557	3.711869955062866	4.261529922485352
6.21044921875	87	0.3227100074291229	-0.006399999838322401	0.5920050144195557	3.711869955062866	4.26855993270874
6.22607421875	87	0.3227100074291229	-0.0147299999371171	0.5920050144195557	3.711869955062866	4.3112897872924805
6.242919921875	87	0.3227100074291229	-0.0147299999371171	0.5869649648666382	3.711869955062866	4.367149829864502
6.25927734375	87	0.31624001264572144	-0.0020000000949949026	0.5869649648666382	3.711869955062866	4.42572021484375
6.276123046875	87	0.31369999051094055	0.0035500000230968	0.5869649648666382	3.711869955062866	4.76161003112793
6.293212890625	87	0.31369999051094055	0.012900000438094139	0.5683499574661255	3.711869955062866	4.388329982757568
6.309326171875	87	0.30375000834465027	0.05640000104904175	0.5683499574661255	3.711869955062866	4.5272698402404785
6.326904296875	87	0.30270999670028687	0.07760000228881836	0.5683499574661255	3.711869955062866	4.637519836425781
6.34375	87	0.30375000834465027	0.07760000228881836	0.5714100003242493	3.711869955062866	4.536109924316406
6.35888671875	87	0.3055900037288666	0.039409998804330826	0.5714100003242493	3.711869955062866	4.316949844360352
6.376708984375	87	0.3190400004386902	0.006690000183880329	0.5714100003242493	3.711869955062866	4.0073699951171875
6.391357421875	87	0.3190400004386902	0.006690000183880329	0.597885012626648	3.711869955062866	4.487790107727051
6.407958984375	87	0.2984600067138672	0.026890000328421593	0.597885012626648	3.711869955062866	4.4878997802734375
6.423828125	87	0.2984600067138672	0.04684999957680702	0.597885012626648	3.711869955062866	4.00806999206543
6.441162109375	87	0.2984600067138672	0.04684999957680702	0.5777950286865234	3.711869955062866	4.576859951019287
6.45703125	87	0.3073500096797943	0.02597999945282936	0.5777950286865234	3.711869955062866	4.266940116882324
6.473876953125	87	0.32328000664711	-0.014689999632537365	0.5777950286865234	3.711869955062866	4.491429805755615
6.4892578125	87	0.32328000664711	-0.01803000085055828	0.5777950286865234	3.711869955062866	4.7054901123046875
6.505859375	87	0.3188000023365021	-0.023089999333024025	0.5777950286865234	3.711869955062866	4.253089904785156
6.52294921875	87	0.31836000084877014	-0.0421300008893013	0.5777950286865234	3.711869955062866	4.735469818115234
6.53857421875	83	0.31836000084877014	-0.0421300008893013	0.5888199806213379	3.711869955062866	4.1120500564575195
6.55517578125	83	0.31244000792503357	-0.021050000563263893	0.5888199806213379	3.711869955062866	4.355130195617676
6.5712890625	83	0.2839699983596802	0.0024800000246614218	0.5888199806213379	3.711869955062866	4.647649765014648
6.58837890625	83	0.2839699983596802	0.0024800000246614218	0.5888199806213379	3.711869955062866	4.133729934692383
6.604248046875	83	0.32256999611854553	-0.026480000466108322	0.5888199806213379	3.711869955062866	4.400100231170654
6.621826171875	83	0.32256999611854553	-0.026480000466108322	0.5888199806213379	3.711869955062866	4.755730152130127
6.6376953125	87	0.3212299942970276	-0.026480000466108322	0.5635449886322021	3.711869955062866	4.075669765472412
6.654052734375	87	0.3148599863052368	-0.019109999760985374	0.5635449886322021	3.711869955062866	4.19488000869751
6.669921875	87	0.2996000051498413	0.0044200001284480095	0.5635449886322021	3.711869955062866	4.423449993133545
6.68603515625	87	0.2996000051498413	0.0044200001284480095	0.5594049692153931	3.711869955062866	4.105939865112305
6.703125	87	0.3071399927139282	0.01080000028014183	0.5594049692153931	3.711869955062866	4.408919811248779
6.71923828125	87	0.3071399927139282	0.01080000028014183	0.5594049692153931	3.711869955062866	4.675660133361816
6.73583984375	83	0.3071399927139282	0.017330000177025795	0.5888199806213379	3.711869955062866	4.069009780883789
6.75244140625	83	0.3064199984073639	0.02377999946475029	0.5888199806213379	3.711869955062866	4.862569808959961
6.768798828125	83	0.3064199984073639	0.03764000162482262	0.5888199806213379	3.711869955062866	4.1628499031066895
6.78564453125	87	0.3064199984073639	0.03764000162482262	0.559654951095581	3.711869955062866	4.482540130615234
6.80224609375	87	0.3070099949836731	0.019379999488592148	0.559654951095581	3.711869955062866	4.0912299156188965
6.81787109375	87	0.3070099949836731	-0.007849999703466892	0.559654951095581	3.711869955062866	4.249619960784912
6.8349609375	87	0.3070099949836731	-0.007849999703466892	0.560824990272522	3.711869955062866	4.672999858856201
6.8515625	6	0.3070099949836731	-0.007849999703466892	0.560824990272522	3.711869955062866	4.672999858856201
6.867431640625	6	0.3070099949836731	-0.007849999703466892	0.560824990272522	3.711869955062866	4.672999858856201
6.885498046875	6	0.3070099949836731	-0.007849999703466892	0.560824990272522	3.711869955062866	4.672999858856201
6.90283203125	6	0.3070099949836731	-0.007849999703466892	0.560824990272522	3.711869955062866	4.672999858856201
6.918212890625	6	0.3070099949836731	-0.007849999703466892	0.560824990272522	3.711869955062866	4.672999858856201
6.935791015625	6	0.3070099949836731	-0.007849999703466892	0.560824990272522	3.711869955062866	4.672999858856201
6.95166015625	6	0.3070099949836731	-0.007849999703466892	0.560824990272522	3.711869955062866	4.672999858856201
6.968017578125	47	0.363290011882782	-0.03355000168085098	0.560824990272522	4.172530174255371	4.672999858856201
6.984375	47	0.363290011882782	-0.007829999551177025	0.5292049646377563	4.594180107116699	4.672999858856201
7	127	0.2816399931907654	0.014480000361800194	0.5292049646377563	5.0349202156066895	3.800420045852661
7.016357421875	127	0.2816399931907654	0.04475000128149986	0.5292049646377563	3.736609935760498	3.9029500484466553
7.031982421875	123	0.284960001707077	0.06621000170707703	0.5262200236320496	3.1057798862457275	4.053830146789551
7.048095703125	83	0.28554999828338623	0.10461000353097916	0.5262200236320496	3.1057798862457275	3.956439971923828
7.064697265625	83	0.2906999886035919	0.11201000213623047	0.5262200236320496	3.1057798862457275	3.996840000152588
7.082275390625	83	0.2906999886035919	0.11201000213623047	0.5262200236320496	3.1057798862457275	4.318940162658691
7.097900390625	83	0.2906999886035919	0.11201000213623047	0.5262200236320496	3.1057798862457275	4.317540168762207
7.115966796875	83	0.2884399890899658	0.12438999861478806	0.5262200236320496	3.1057798862457275	4.412529945373535
7.13232421875	87	0.2884399890899658	0.12438999861478806	0.5332850217819214	3.1057798862457275	4.463819980621338
7.14794921875	87	0.2884399890899658	0.11565999686717987	0.5332850217819214	3.1057798862457275	4.515570163726807
7.1630859375	87	0.2893100082874298	0.11565999686717987	0.5332850217819214	3.1057798862457275	4.397819995880127
7.180908203125	87	0.2893100082874298	0.11565999686717987	0.52892005443573	3.1057798862457275	4.3615498542785645
7.196533203125	87	0.2895199954509735	0.11565999686717987	0.52892005443573	3.1057798862457275	4.3534698486328125
7.214111328125	87	0.29486000537872314	0.11731000244617462	0.52892005443573	3.1057798862457275	4.248970031738281
7.228271484375	87	0.29486000537872314	0.11731000244617462	0.5296100378036499	3.1057798862457275	4.364560127258301
7.245849609375	87	0.2882699966430664	0.131290003657341	0.5296100378036499	3.1057798862457275	4.310830116271973
7.26220703125	87	0.2882699966430664	0.131290003657341	0.5296100378036499	3.1057798862457275	4.487929821014404
7.27880859375	87	0.2882699966430664	0.131290003657341	0.52503502368927	3.1057798862457275	4.328050136566162
7.295166015625	87	0.2882699966430664	0.12086000293493271	0.52503502368927	3.1057798862457275	4.496789932250977
7.311767578125	87	0.29537999629974365	0.11568000167608261	0.52503502368927	3.1057798862457275	4.304230213165283
7.32763671875	83	0.29537999629974365	0.11568000167608261	0.5262200236320496	3.1057798862457275	4.482120037078857
7.343994140625	83	0.2961699962615967	0.10919000208377838	0.5262200236320496	3.1057798862457275	4.494969844818115
7.361083984375	83	0.29785001277923584	0.07942000031471252	0.5262200236320496	3.1057798862457275	4.411340236663818
7.3779296875	87	0.29785001277923584	0.06842999905347824	0.5360400080680847	3.1057798862457275	4.489419937133789
7.393310546875	87	0.2982499897480011	0.06842999905347824	0.5360400080680847	3.1057798862457275	4.385300159454346
7.41015625	87	0.29736998677253723	0.0754299983382225	0.5360400080680847	3.1057798862457275	4.545440196990967
7.426025390625	87	0.2982499897480011	0.08184999972581863	0.5360400080680847	3.1057798862457275	4.554800033569336
7.443359375	87	0.3250400125980377	0.09091000258922577	0.5360400080680847	3.1057798862457275	4.430729866027832
7.459228515625	87	0.33065998554229736	0.09464000165462494	0.5360400080680847	3.1057798862457275	4.3033599853515625
7.476806640625	87	0.3315199911594391	0.10503999888896942	0.5360400080680847	3.1057798862457275	4.492440223693848
7.4931640625	87	0.33065998554229736	0.11958000063896179	0.5360400080680847	3.1057798862457275	4.420839786529541
7.50830078125	87	0.31703001260757446	0.12588000297546387	0.5360400080680847	3.1057798862457275	4.591040134429932
7.525634765625	87	0.31703001260757446	0.12588000297546387	0.5360400080680847	3.1057798862457275	4.347469806671143
7.540771484375	87	0.3194600045681	0.11924999952316284	0.5360400080680847	3.1057798862457275	4.4538397789001465
7.558349609375	87	0.3194600045681	0.11924999952316284	0.5360400080680847	3.1057798862457275	4.207389831542969
7.57421875	87	0.3194600045681	0.11924999952316284	0.5360400080680847	3.1057798862457275	4.397930145263672
7.58984375	87	0.3175100088119507	0.11781000345945358	0.5360400080680847	3.1057798862457275	4.380099773406982
7.607666015625	87	0.31071001291275024	0.11341000348329544	0.5360400080680847	3.1057798862457275	4.284049987792969
7.62353515625	87	0.31071001291275024	0.11341000348329544	0.5360400080680847	3.1057798862457275	4.375080108642578
7.63916015625	87	0.3475300073623657	0.11341000348329544	0.5360400080680847	3.1057798862457275	4.230889797210693
7.65625	87	0.3480199873447418	0.11191999912261963	0.5360400080680847	3.1057798862457275	4.100599765777588
7.673828125	87	0.3475300073623657	0.11009000241756439	0.5524899959564209	3.1057798862457275	4.317959785461426
7.68896484375	87	0.3493100106716156	0.09070000052452087	0.5524899959564209	3.1057798862457275	4.181379795074463
7.705810546875	87	0.3578900098800659	0.07839000225067139	0.5524899959564209	3.1057798862457275	4.216169834136963
7.7236328125	83	0.3578900098800659	0.07839000225067139	0.5262200236320496	3.1057798862457275	4.242489814758301
7.73828125	83	0.3533500134944916	0.09055999666452408	0.5262200236320496	3.1057798862457275	4.285150051116943
7.755126953125	83	0.34606999158859253	0.09570000320672989	0.5262200236320496	3.1057798862457275	4.053850173950195
7.772216796875	87	0.34422001242637634	0.10976000130176544	0.5012999773025513	3.1057798862457275	4.164949893951416
7.787109375	87	0.34422001242637634	0.11305999755859375	0.5012999773025513	3.1057798862457275	4.239749908447266
7.803955078125	87	0.349590003490448	0.11305999755859375	0.5012999773025513	3.1057798862457275	4.546929836273193
7.8203125	83	0.349590003490448	0.11305999755859375	0.5262200236320496	3.1057798862457275	4.2918901443481445
7.83642578125	83	0.34540998935699463	0.10651999711990356	0.5262200236320496	3.1057798862457275	4.412089824676514
7.853271484375	83	0.34540998935699463	0.06153000146150589	0.5262200236320496	3.1057798862457275	4.465330123901367
7.86962890625	83	0.3463900089263916	0.06153000146150589	0.5262200236320496	3.1057798862457275	4.452859878540039
7.88623046875	83	0.35670000314712524	0.054749999195337296	0.5262200236320496	3.1057798862457275	4.036550045013428
7.902587890625	83	0.4129500091075897	0.05308999866247177	0.5262200236320496	3.1057798862457275	3.473170042037964
7.918701171875	87	0.4129500091075897	0.05308999866247177	0.5258450508117676	3.1057798862457275	3.4836299419403076
7.935791015625	87	0.40834999084472656	0.07955999672412872	0.5258450508117676	3.1057798862457275	3.6042399406433105
7.952392578125	87	0.4018400013446808	0.08207999914884567	0.5258450508117676	3.1057798862457275	3.784169912338257
7.967529296875	87	0.4018400013446808	0.08207999914884567	0.5327900052070618	3.1057798862457275	3.3702199459075928
7.984130859375	87	0.4175199866294861	0.05355000123381615	0.5327900052070618	3.1057798862457275	3.805150032043457
8.002685546875	87	0.4179899990558624	0.04665999859571457	0.5327900052070618	3.1057798862457275	3.6741600036621094
8.017822265625	87	0.41901999711990356	0.04665999859571457	0.5362499952316284	3.1057798862457275	3.3895299434661865
8.033447265625	22	0.41901999711990356	0.04665999859571457	0.5362499952316284	3.1057798862457275	3.332940101623535
8.051025390625	22	0.41901999711990356	0.04665999859571457	0.5362499952316284	3.1057798862457275	3.581249952316284
8.066650390625	22	0.41901999711990356	0.04665999859571457	0.5362499952316284	3.1057798862457275	3.3506500720977783
8.083251953125	87	0.4028399884700775	0.06581000238656998	0.5362499952316284	3.1057798862457275	3.784179925918579
8.099365234375	87	0.387800008058548	0.09237000346183777	0.5362499952316284	3.1057798862457275	4.065730094909668
8.116455078125	87	0.387800008058548	0.09237000346183777	0.5400949716567993	3.1057798862457275	3.876689910888672
8.13232421875	87	0.41335999965667725	0.08178000152111053	0.5400949716567993	3.1057798862457275	4.2024102210998535
8.1484375	6	0.41335999965667725	0.08178000152111053	0.5400949716567993	3.1057798862457275	4.2024102210998535
8.1650390625	87	0.41530999541282654	0.06835000216960907	0.5385850071907043	3.1057798862457275	4.3082499504089355
8.18310546875	6	0.41530999541282654	0.06835000216960907	0.5385850071907043	3.1057798862457275	4.3082499504089355
8.197998046875	6	0.41530999541282654	0.06835000216960907	0.5385850071907043	3.1057798862457275	4.3082499504089355
8.21435546875	6	0.41530999541282654	0.06835000216960907	0.5385850071907043	3.1057798862457275	4.3082499504089355
8.23193359375	6	0.41530999541282654	0.06835000216960907	0.5385850071907043	3.1057798862457275	4.3082499504089355
8.248779296875	6	0.41530999541282654	0.06835000216960907	0.5385850071907043	3.1057798862457275	4.3082499504089355
8.265380859375	6	0.41530999541282654	0.06835000216960907	0.5385850071907043	3.1057798862457275	4.3082499504089355
8.280517578125	6	0.41530999541282654	0.06835000216960907	0.5385850071907043	3.1057798862457275	4.3082499504089355
8.296630859375	6	0.41530999541282654	0.06835000216960907	0.5385850071907043	3.1057798862457275	4.3082499504089355
8.3134765625	6	0.41530999541282654	0.06835000216960907	0.5385850071907043	3.1057798862457275	4.3082499504089355
8.330810546875	127	0.41639000177383423	0.01641000062227249	0.5385850071907043	3.4780399799346924	3.9023799896240234
8.347900390625	127	0.3985399901866913	0.04067999869585037	0.5385850071907043	3.9216198921203613	3.2713398933410645
8.36279296875	127	0.3985399901866913	0.04067999869585037	0.5462549924850464	3.3921499252319336	4.1113600730896
8.379150390625	127	0.39914000034332275	0.015270000323653221	0.5462549924850464	3.3984599113464355	3.970489978790283
8.3955078125	127	0.39914000034332275	0.012969999574124813	0.5462549924850464	4.24960994720459	3.9070498943328857
8.412353515625	127	0.39914000034332275	0.008080000057816505	0.5482399463653564	4.408520221710205	3.98363995552063
8.427734375	127	0.4017300009727478	0.008080000057816505	0.5482399463653564	4.281370162963867	3.8945999145507812
8.444580078125	127	0.4029799997806549	0.020309999585151672	0.5482399463653564	4.448929786682129	4.064159870147705
8.461669921875	127	0.4029799997806549	0.020309999585151672	0.5535249710083008	4.52662992477417	3.992140054702759
8.47802734375	127	0.4013899862766266	-0.0044200001284480095	0.5535249710083008	4.296199798583984	4.497950077056885
8.494873046875	127	0.39454999566078186	-0.007420000154525042	0.5535249710083008	4.398930072784424	4.08951997756958
8.51171875	127	0.39454999566078186	-0.012409999966621399	0.5550700426101685	4.371129989624023	3.98786997795105
8.52685546875	127	0.39862000942230225	-0.014030000194907188	0.5550700426101685	4.330210208892822	4.045720100402832
8.5439453125	127	0.39862000942230225	-0.012409999966621399	0.5550700426101685	4.291039943695068	3.881350040435791
8.560302734375	127	0.39803001284599304	-0.010200000368058681	0.5439850091934204	4.602719783782959	4.090909957885742
8.57568359375	127	0.39803001284599304	-0.0050200000405311584	0.5439850091934204	4.283740043640137	4.03193998336792
8.592529296875	127	0.404229998588562	-0.0005499999970197678	0.5439850091934204	4.249259948730469	3.9899001121520996
8.609375	127	0.40533000230789185	-0.004370000213384628	0.5604050159454346	4.454269886016846	4.183380126953125
8.625	127	0.4069499969482422	-0.004370000213384628	0.5604050159454346	4.437389850616455	4.282569885253906
8.64111328125	127	0.409960001707077	-0.015709999948740005	0.5604050159454346	4.309750080108643	4.156529903411865
8.65771484375	127	0.409960001707077	-0.015709999948740005	0.5328199863433838	4.219590187072754	4.317500114440918
8.675048828125	127	0.3993000090122223	-0.01228999998420477	0.5328199863433838	4.4823899269104	4.402080059051514
8.69189453125	127	0.3993000090122223	-0.005200000014156103	0.5328199863433838	4.566969871520996	4.267590045928955
8.707763671875	127	0.39989998936653137	0.0030700000934302807	0.5443500280380249	4.398950099945068	4.1179399490356445
8.72412109375	127	0.4046800136566162	0.0030700000934302807	0.5443500280380249	4.528520107269287	4.3020501136779785
8.741455078125	127	0.4050300121307373	0.0031799999997019768	0.5443500280380249	4.416309833526611	4.428289890289307
8.757080078125	127	0.40547001361846924	0.0031799999997019768	0.5304399728775024	4.458469867706299	4.3266401290893555
8.772705078125	127	0.47371000051498413	0.005109999794512987	0.5304399728775024	3.9656100273132324	4.108890056610107
8.79052734375	127	0.4778499901294708	0.04010999947786331	0.5304399728775024	4.288599967956543	4.20527982711792
8.806640625	127	0.4778499901294708	0.04010999947786331	0.5453749895095825	4.347249984741211	4.159200191497803
8.82275390625	127	0.47510001063346863	0.038759998977184296	0.5453749895095825	4.406239986419678	4.289730072021484
8.840087890625	127	0.4745999872684479	0.038759998977184296	0.5453749895095825	4.448050022125244	4.193029880523682
8.8583984375	127	0.4745999872684479	0.04202000051736832	0.5347700119018555	4.209109783172607	4.190879821777344
8.873779296875	127	0.4745999872684479	0.04538000002503395	0.5347700119018555	4.3042497634887695	4.1255202293396
8.888427734375	127	0.4759199917316437	0.0507499985396862	0.5347700119018555	4.235360145568848	4.298029899597168
8.90478515625	127	0.4759199917316437	0.07441999763250351	0.521204948425293	4.276949882507324	4.052700042724609
8.920654296875	127	0.47541001439094543	0.08918000012636185	0.521204948425293	4.334740161895752	4.123879909515381
8.93701171875	127	0.47541001439094543	0.08918000012636185	0.521204948425293	4.320819854736328	4.191120147705078
8.953857421875	127	0.47541001439094543	0.08393000066280365	0.5403299927711487	4.3159098625183105	4.186379909515381
8.970703125	127	0.47527000308036804	0.07992000132799149	0.5403299927711487	4.3686299324035645	4.293829917907715
8.989990234375	127	0.47387999296188354	0.02379000000655651	0.5403299927711487	4.453229904174805	4.157279968261719
9.00390625	127	0.47387999296188354	0.02379000000655651	0.5262149572372437	4.155119895935059	4.191080093383789
9.019287109375	127	0.47387999296188354	0.05438999831676483	0.5262149572372437	4.388269901275635	4.121399879455566
9.037353515625	127	0.4764699935913086	0.07072000205516815	0.5262149572372437	4.326419830322266	4.146090030670166
9.05224609375	127	0.4764699935913086	0.0826599970459938	0.5324549674987793	4.225220203399658	4.127820014953613
9.069091796875	127	0.47749000787734985	0.0826599970459938	0.5324549674987793	4.2106499671936035	4.263299942016602
9.085693359375	127	0.4832000136375427	0.07744000107049942	0.5324549674987793	4.3179402351379395	4.083139896392822
9.1015625	127	0.48396000266075134	0.05730000138282776	0.5401600003242493	4.207870006561279	4.228960037231445
9.11767578125	127	0.5390200018882751	0.050519999116659164	0.5401600003242493	4.187719821929932	4.265419960021973
9.13427734375	127	0.5519400238990784	0.029349999502301216	0.5401600003242493	3.7248599529266357	3.7731800079345703
9.151123046875	127	0.5523200035095215	0.016610000282526016	0.5476549863815308	4.247900009155273	3.951900005340576
9.168212890625	127	0.5519400238990784	0.015690000727772713	0.5476549863815308	4.213019847869873	3.9772000312805176
9.1845703125	127	0.5463500022888184	0.016610000282526016	0.5476549863815308	4.230730056762695	4.043230056762695
9.200439453125	127	0.5463500022888184	0.015690000727772713	0.545835018157959	4.45205020904541	3.93996000289917
9.21728515625	127	0.5542299747467041	0.016750000417232513	0.545835018157959	4.049439907073975	4.006189823150635
9.23291015625	127	0.5559899806976318	0.028119999915361404	0.545835018157959	4.142879962921143	4.128109931945801
9.25048828125	127	0.5559899806976318	0.028119999915361404	0.5355049967765808	4.454269886016846	4.306859970092773
9.26806640625	127	0.5500900149345398	0.028119999915361404	0.5355049967765808	4.367269992828369	4.107240200042725
9.2822265625	127	0.5451300144195557	0.04075000062584877	0.5355049967765808	3.9949300289154053	4.076290130615234
9.300048828125	125	0.5451300144195557	0.04075000062584877	0.5563200116157532	4.240930080413818	4.001450061798096
9.3154296875	125	0.5531499981880188	0.036320000886917114	0.5563200116157532	4.127089977264404	4.09853982925415
9.332275390625	125	0.5535699725151062	0.028349999338388443	0.5563200116157532	4.075660228729248	3.9544200897216797
9.348388671875	127	0.5536999702453613	0.028349999338388443	0.5599900484085083	4.27331018447876	3.818779945373535
9.36474609375	127	0.5536999702453613	0.008170000277459621	0.5599900484085083	4.061339855194092	4.216370105743408
9.38134765625	127	0.5477200150489807	0.00016999999934341758	0.5599900484085083	4.226230144500732	4.176730155944824
9.397705078125	127	0.5477200150489807	0.00016999999934341758	0.5560250282287598	4.211699962615967	4.384089946746826
9.41357421875	127	0.54926997423172	-0.007590000052005053	0.5560250282287598	4.096350193023682	4.227190017700195
9.431640625	127	0.5504999756813049	-0.027380000799894333	0.5560250282287598	4.125790119171143	4.444799900054932
9.447509765625	127	0.5504999756813049	-0.027380000799894333	0.5443699955940247	4.131770133972168	4.169939994812012
9.463134765625	127	0.5496799945831299	-0.011140000075101852	0.5443699955940247	4.265170097351074	4.060070037841797
9.480224609375	127	0.5492500066757202	-0.007240000180900097	0.5443699955940247	4.0199198722839355	4.184160232543945
9.49658203125	123	0.5487800240516663	-0.007240000180900097	0.5686200261116028	4.218329906463623	3.9989500045776367
9.512451171875	123	0.5492500066757202	-0.005840000230818987	0.5686200261116028	4.193930149078369	4.0677900314331055
9.530029296875	123	0.5580599904060364	-0.005840000230818987	0.5686200261116028	4.2980499267578125	3.9621100425720215
9.546875	127	0.5580599904060364	-0.008729999884963036	0.531885027885437	4.1992998123168945	4.123569965362549
9.56201171875	127	0.5586400032043457	-0.009469999931752682	0.531885027885437	4.279099941253662	3.9776198863983154
9.57861328125	127	0.5883899927139282	-0.03370999917387962	0.531885027885437	4.192309856414795	3.6110401153564453
9.594970703125	127	0.5889700055122375	-0.03370999917387962	0.5331850051879883	4.113080024719238	4.315839767456055
9.61083984375	127	0.6002600193023682	-0.018459999933838844	0.5331850051879883	4.217490196228027	4.860750198364258
9.62744140625	127	0.613290011882782	-0.01841999962925911	0.5331850051879883	4.222549915313721	4.594180107116699
9.643798828125	127	0.613290011882782	-0.01841999962925911	0.5565450191497803	4.177060127258301	4.700329780578613
9.660400390625	127	0.6131399869918823	-0.01841999962925911	0.5565450191497803	4.082009792327881	4.555819988250732
9.677001953125	127	0.6068699955940247	-0.044440001249313354	0.5565450191497803	4.055409908294678	4.413249969482422
9.693359375	127	0.6062899827957153	-0.044440001249313354	0.5533050298690796	3.9498400688171387	4.963719844818115
9.70947265625	127	0.6068699955940247	-0.039650000631809235	0.5533050298690796	3.9903900623321533	4.730780124664307
9.725830078125	127	0.6127200126647949	-0.039650000631809235	0.5533050298690796	3.9268300533294678	4.265250205993652
9.7421875	127	0.6127200126647949	-0.04027999937534332	0.5467050075531006	4.117640018463135	4.663559913635254
9.758544921875	127	0.6010400056838989	-0.04027999937534332	0.5467050075531006	4.0364298820495605	4.604549884796143
9.77490234375	127	0.5974000096321106	-0.02092999964952469	0.5467050075531006	4.074289798736572	4.341179847717285
9.79150390625	127	0.5974000096321106	-0.01336000021547079	0.5649999976158142	3.9860401153564453	4.242819786071777
9.809326171875	127	0.6411399841308594	-0.013079999946057796	0.5649999976158142	4.078149795532227	4.251190185546875
9.824462890625	127	0.6617699861526489	-0.007790000177919865	0.5649999976158142	4.151279926300049	3.956089973449707
9.841796875	127	0.6617699861526489	-0.004739999771118164	0.5449550151824951	3.896790027618408	4.465459823608398
9.858642578125	127	0.6617699861526489	-0.004739999771118164	0.5449550151824951	4.167419910430908	4.335229873657227
9.874755859375	127	0.663860023021698	0.0064500002190470695	0.5449550151824951	4.298840045928955	4.356870174407959
9.89013671875	127	0.663860023021698	0.006550000049173832	0.5461100339889526	4.1586198806762695	4.285510063171387
9.906494140625	127	0.6626499891281128	0.009549999609589577	0.5461100339889526	4.047999858856201	4.348750114440918
9.9228515625	127	0.6626499891281128	0.006550000049173832	0.5461100339889526	4.103799819946289	4.2812700271606445
9.939208984375	127	0.6626499891281128	0.0013500000350177288	0.6444699764251709	3.9672000408172607	4.295340061187744
9.9560546875	127	0.6573699712753296	-0.0051299999468028545	0.6444699764251709	4.003890037536621	4.474170207977295
9.971923828125	127	0.6573699712753296	-0.01624000072479248	0.6444699764251709	3.895400047302246	4.419139862060547
9.98876953125	127	0.6574500203132629	-0.01624000072479248	0.5511300563812256	4.041170120239258	4.5901198387146
10.005615234375	127	0.6646699905395508	-0.015039999969303608	0.5511300563812256	4.009270191192627	4.483960151672363
10.021728515625	127	0.6937000155448914	-0.007739999797195196	0.5511300563812256	4.592309951782227	4.589419841766357
10.0390625	127	0.6937000155448914	-0.007739999797195196	0.5511300563812256	4.669839859008789	3.70878005027771
10.05615234375	30	0.6937000155448914	-0.007739999797195196	0.5511300563812256	3.6373798847198486	2.7375800609588623
10.072021484375	30	0.6937000155448914	-0.007739999797195196	0.5511300563812256	3.225490093231201	3.3898799419403076
10.08984375	14	0.6937000155448914	-0.007739999797195196	0.5511300563812256	1.9673000574111938	3.3898799419403076
10.103759765625	6	0.6937000155448914	-0.007739999797195196	0.5511300563812256	1.9673000574111938	3.3898799419403076
10.12060546875	6	0.6937000155448914	-0.007739999797195196	0.5511300563812256	1.9673000574111938	3.3898799419403076
10.136962890625	6	0.6937000155448914	-0.007739999797195196	0.5511300563812256	1.9673000574111938	3.3898799419403076
10.153564453125	6	0.6937000155448914	-0.007739999797195196	0.5511300563812256	1.9673000574111938	3.3898799419403076
10.169921875	6	0.6937000155448914	-0.007739999797195196	0.5511300563812256	1.9673000574111938	3.3898799419403076
10.18603515625	6	0.6937000155448914	-0.007739999797195196	0.5511300563812256	1.9673000574111938	3.3898799419403076
10.203369140625	6	0.6937000155448914	-0.007739999797195196	0.5511300563812256	1.9673000574111938	3.3898799419403076
10.219482421875	6	0.6937000155448914	-0.007739999797195196	0.5511300563812256	1.9673000574111938	3.3898799419403076
10.235107421875	6	0.6937000155448914	-0.007739999797195196	0.5511300563812256	1.9673000574111938	3.3898799419403076
10.251953125	6	0.6937000155448914	-0.007739999797195196	0.5511300563812256	1.9673000574111938	3.3898799419403076
10.268310546875	6	0.6937000155448914	-0.007739999797195196	0.5511300563812256	1.9673000574111938	3.3898799419403076
10.28466796875	6	0.6937000155448914	-0.007739999797195196	0.5511300563812256	1.9673000574111938	3.3898799419403076
10.301513671875	6	0.6937000155448914	-0.007739999797195196	0.5511300563812256	1.9673000574111938	3.3898799419403076
10.316650390625	6	0.6937000155448914	-0.007739999797195196	0.5511300563812256	1.9673000574111938	3.3898799419403076
10.333740234375	6	0.6937000155448914	-0.007739999797195196	0.5511300563812256	1.9673000574111938	3.3898799419403076
10.351318359375	6	0.6937000155448914	-0.007739999797195196	0.5511300563812256	1.9673000574111938	3.3898799419403076
10.366943359375	6	0.6937000155448914	-0.007739999797195196	0.5511300563812256	1.9673000574111938	3.3898799419403076
10.383056640625	6	0.6937000155448914	-0.007739999797195196	0.5511300563812256	1.9673000574111938	3.3898799419403076
10.399658203125	6	0.6937000155448914	-0.007739999797195196	0.5511300563812256	1.9673000574111938	3.3898799419403076
10.416259765625	6	0.6937000155448914	-0.007739999797195196	0.5511300563812256	1.9673000574111938	3.3898799419403076
10.432373046875	6	0.6937000155448914	-0.007739999797195196	0.5511300563812256	1.9673000574111938	3.3898799419403076
10.44873046875	6	0.6937000155448914	-0.007739999797195196	0.5511300563812256	1.9673000574111938	3.3898799419403076
10.46533203125	6	0.6937000155448914	-0.007739999797195196	0.5511300563812256	1.9673000574111938	3.3898799419403076
10.482177734375	6	0.6937000155448914	-0.007739999797195196	0.5511300563812256	1.9673000574111938	3.3898799419403076
10.49853515625	6	0.6937000155448914	-0.007739999797195196	0.5511300563812256	1.9673000574111938	3.3898799419403076
10.514404296875	6	0.6937000155448914	-0.007739999797195196	0.5511300563812256	1.9673000574111938	3.3898799419403076
10.531005859375	6	0.6937000155448914	-0.007739999797195196	0.5511300563812256	1.9673000574111938	3.3898799419403076
10.54833984375	6	0.6937000155448914	-0.007739999797195196	0.5511300563812256	1.9673000574111938	3.3898799419403076
10.56396484375	6	0.6937000155448914	-0.007739999797195196	0.5511300563812256	1.9673000574111938	3.3898799419403076
10.581298828125	6	0.6937000155448914	-0.007739999797195196	0.5511300563812256	1.9673000574111938	3.3898799419403076
10.597900390625	6	0.6937000155448914	-0.007739999797195196	0.5511300563812256	1.9673000574111938	3.3898799419403076
10.613037109375	6	0.6937000155448914	-0.007739999797195196	0.5511300563812256	1.9673000574111938	3.3898799419403076
10.62890625	6	0.6937000155448914	-0.007739999797195196	0.5511300563812256	1.9673000574111938	3.3898799419403076
10.64697265625	6	0.6937000155448914	-0.007739999797195196	0.5511300563812256	1.9673000574111938	3.3898799419403076
10.662353515625	6	0.6937000155448914	-0.007739999797195196	0.5511300563812256	1.9673000574111938	3.3898799419403076
10.6787109375	6	0.6937000155448914	-0.007739999797195196	0.5511300563812256	1.9673000574111938	3.3898799419403076
10.6953125	6	0.6937000155448914	-0.007739999797195196	0.5511300563812256	1.9673000574111938	3.3898799419403076
10.711669921875	6	0.6937000155448914	-0.007739999797195196	0.5511300563812256	1.9673000574111938	3.3898799419403076
10.728271484375	6	0.6937000155448914	-0.007739999797195196	0.5511300563812256	1.9673000574111938	3.3898799419403076
10.745361328125	6	0.6937000155448914	-0.007739999797195196	0.5511300563812256	1.9673000574111938	3.3898799419403076
10.76123046875	6	0.6937000155448914	-0.007739999797195196	0.5511300563812256	1.9673000574111938	3.3898799419403076
10.778076171875	6	0.6937000155448914	-0.007739999797195196	0.5511300563812256	1.9673000574111938	3.3898799419403076
10.79443359375	6	0.6937000155448914	-0.007739999797195196	0.5511300563812256	1.9673000574111938	3.3898799419403076
10.81201171875	6	0.6937000155448914	-0.007739999797195196	0.5511300563812256	1.9673000574111938	3.3898799419403076
10.828369140625	6	0.6937000155448914	-0.007739999797195196	0.5511300563812256	1.9673000574111938	3.3898799419403076
10.84375	6	0.6937000155448914	-0.007739999797195196	0.5511300563812256	1.9673000574111938	3.3898799419403076
10.860107421875	6	0.6937000155448914	-0.007739999797195196	0.5511300563812256	1.9673000574111938	3.3898799419403076
10.876708984375	6	0.6937000155448914	-0.007739999797195196	0.5511300563812256	1.9673000574111938	3.3898799419403076
10.892333984375	6	0.6937000155448914	-0.007739999797195196	0.5511300563812256	1.9673000574111938	3.3898799419403076
10.90869140625	6	0.6937000155448914	-0.007739999797195196	0.5511300563812256	1.9673000574111938	3.3898799419403076
10.9248046875	6	0.6937000155448914	-0.007739999797195196	0.5511300563812256	1.9673000574111938	3.3898799419403076
10.94091796875	6	0.6937000155448914	-0.007739999797195196	0.5511300563812256	1.9673000574111938	3.3898799419403076
10.957275390625	6	0.6937000155448914	-0.007739999797195196	0.5511300563812256	1.9673000574111938	3.3898799419403076
10.974365234375	6	0.6937000155448914	-0.007739999797195196	0.5511300563812256	1.9673000574111938	3.3898799419403076
10.99072265625	6	0.6937000155448914	-0.007739999797195196	0.5511300563812256	1.9673000574111938	3.3898799419403076
11.00830078125	6	0.6937000155448914	-0.007739999797195196	0.5511300563812256	1.9673000574111938	3.3898799419403076
11.024169921875	6	0.6937000155448914	-0.007739999797195196	0.5511300563812256	1.9673000574111938	3.3898799419403076
11.041259765625	6	0.6937000155448914	-0.007739999797195196	0.5511300563812256	1.9673000574111938	3.3898799419403076
11.05810546875	6	0.6937000155448914	-0.007739999797195196	0.5511300563812256	1.9673000574111938	3.3898799419403076
11.07373046875	6	0.6937000155448914	-0.007739999797195196	0.5511300563812256	1.9673000574111938	3.3898799419403076
11.091064453125	6	0.6937000155448914	-0.007739999797195196	0.5511300563812256	1.9673000574111938	3.3898799419403076
11.107421875	6	0.6937000155448914	-0.007739999797195196	0.5511300563812256	1.9673000574111938	3.3898799419403076
11.122314453125	6	0.6937000155448914	-0.007739999797195196	0.5511300563812256	1.9673000574111938	3.3898799419403076
11.138427734375	6	0.6937000155448914	-0.007739999797195196	0.5511300563812256	1.9673000574111938	3.3898799419403076
11.1552734375	6	0.6937000155448914	-0.007739999797195196	0.5511300563812256	1.9673000574111938	3.3898799419403076
11.17138671875	6	0.6937000155448914	-0.007739999797195196	0.5511300563812256	1.9673000574111938	3.3898799419403076
11.187744140625	6	0.6937000155448914	-0.007739999797195196	0.5511300563812256	1.9673000574111938	3.3898799419403076
11.204833984375	6	0.6937000155448914	-0.007739999797195196	0.5511300563812256	1.9673000574111938	3.3898799419403076
11.221923828125	6	0.6937000155448914	-0.007739999797195196	0.5511300563812256	1.9673000574111938	3.3898799419403076
11.238037109375	6	0.6937000155448914	-0.007739999797195196	0.5511300563812256	1.9673000574111938	3.3898799419403076
11.254638671875	6	0.6937000155448914	-0.007739999797195196	0.5511300563812256	1.9673000574111938	3.3898799419403076
11.273193359375	6	0.6937000155448914	-0.007739999797195196	0.5511300563812256	1.9673000574111938	3.3898799419403076
11.289306640625	6	0.6937000155448914	-0.007739999797195196	0.5511300563812256	1.9673000574111938	3.3898799419403076
11.30322265625	6	0.6937000155448914	-0.007739999797195196	0.5511300563812256	1.9673000574111938	3.3898799419403076
11.3203125	6	0.6937000155448914	-0.007739999797195196	0.5511300563812256	1.9673000574111938	3.3898799419403076
11.337890625	6	0.6937000155448914	-0.007739999797195196	0.5511300563812256	1.9673000574111938	3.3898799419403076
11.354736328125	6	0.6937000155448914	-0.007739999797195196	0.5511300563812256	1.9673000574111938	3.3898799419403076
11.370361328125	6	0.6937000155448914	-0.007739999797195196	0.5511300563812256	1.9673000574111938	3.3898799419403076
11.38720703125	14	0.6937000155448914	-0.007739999797195196	0.5511300563812256	4.320839881896973	3.3898799419403076
11.40283203125	47	0.631630003452301	0.03743999823927879	0.5511300563812256	3.8877899646759033	3.3898799419403076
11.41845703125	47	0.631630003452301	0.03743999823927879	0.5511300563812256	4.44890022277832	3.3898799419403076
11.435791015625	47	0.6074100136756897	0.03884999826550484	0.5511300563812256	4.426869869232178	3.3898799419403076
11.451416015625	14	0.6074100136756897	0.03884999826550484	0.5511300563812256	7.272930145263672	3.3898799419403076
11.4697265625	14	0.6074100136756897	0.03884999826550484	0.5511300563812256	4.534070014953613	3.3898799419403076
11.485595703125	63	0.5833899974822998	0.11072000116109848	0.5511300563812256	4.152629852294922	3.913480043411255
11.500244140625	63	0.5872399806976318	0.06154999881982803	0.5511300563812256	4.189599990844727	3.7052700519561768
11.516845703125	63	0.5872399806976318	0.06154999881982803	0.5511300563812256	4.319839954376221	4.059780120849609
11.533935546875	127	0.561020016670227	0.11131999641656876	0.5511300563812256	4.095620155334473	3.716830015182495
11.549560546875	127	0.561020016670227	0.11131999641656876	0.5511300563812256	4.051750183105469	3.4967501163482666
11.567626953125	127	0.561020016670227	0.11131999641656876	0.5511300563812256	4.441549777984619	4.033299922943115
11.583740234375	127	0.5522599816322327	0.11131999641656876	0.5511300563812256	4.047770023345947	3.7473199367523193
11.598876953125	127	0.5502200126647949	0.09759999811649323	0.5511300563812256	4.247729778289795	3.5187299251556396
11.615478515625	127	0.550059974193573	0.09759999811649323	0.5396950244903564	4.2817702293396	3.749959945678711
11.6328125	127	0.4910599887371063	0.1587900072336197	0.5396950244903564	4.167200088500977	3.9336800575256348
11.64794921875	127	0.46178001165390015	0.1587900072336197	0.5396950244903564	4.317220211029053	3.560189962387085
11.66455078125	123	0.46178001165390015	0.14459000527858734	0.5966100096702576	4.429769992828369	3.883120059967041
11.68115234375	83	0.4643400013446808	0.10012000054121017	0.5966100096702576	4.429769992828369	3.5864601135253906
11.697509765625	83	0.46970000863075256	0.07598000019788742	0.5966100096702576	4.429769992828369	3.632689952850342
11.714599609375	87	0.4689500033855438	0.040449999272823334	0.5926650166511536	4.429769992828369	3.8431999683380127
11.72998046875	87	0.4689500033855438	0.040449999272823334	0.5926650166511536	4.429769992828369	3.59525990486145
11.747314453125	87	0.45436999201774597	0.06005999818444252	0.5926650166511536	4.429769992828369	3.7839701175689697
11.763671875	83	0.45436999201774597	0.06005999818444252	0.5966100096702576	4.429769992828369	3.9049201011657715
11.779296875	83	0.4635300040245056	0.04382000118494034	0.5966100096702576	4.429769992828369	3.8494999408721924
11.795654296875	83	0.4635300040245056	0.04382000118494034	0.5966100096702576	4.429769992828369	3.676419973373413
11.812255859375	87	0.4635300040245056	0.058559998869895935	0.5763449668884277	4.429769992828369	3.785209894180298
11.82861328125	87	0.47012999653816223	0.0780399963259697	0.5763449668884277	4.429769992828369	3.7538199424743652
11.846435546875	87	0.47012999653816223	0.15489999949932098	0.5763449668884277	4.429769992828369	3.4864299297332764
11.861083984375	83	0.47012999653816223	0.15489999949932098	0.5966100096702576	4.429769992828369	3.9206299781799316
11.87841796875	83	0.4768899977207184	0.08889000117778778	0.5966100096702576	4.429769992828369	3.6797399520874023
11.8955078125	83	0.4769900143146515	0.08889000117778778	0.5966100096702576	4.429769992828369	3.8104400634765625
11.911865234375	87	0.4769900143146515	0.08889000117778778	0.5712299942970276	4.429769992828369	3.7101500034332275
11.92919921875	87	0.44321000576019287	0.08889000117778778	0.5712299942970276	4.429769992828369	3.872529983520508
11.94384765625	87	0.40735000371932983	0.09345000237226486	0.5712299942970276	4.429769992828369	3.5977399349212646
11.960205078125	87	0.40650999546051025	0.08754999935626984	0.564395010471344	4.429769992828369	3.8078200817108154
11.976318359375	87	0.28847000002861023	0.041200000792741776	0.564395010471344	4.429769992828369	4.401919841766357
11.9931640625	87	0.27698999643325806	0.041200000792741776	0.564395010471344	4.429769992828369	4.481299877166748
12.00927734375	87	0.27698999643325806	0.04749999940395355	0.5626050233840942	4.429769992828369	4.3160200119018555
12.025634765625	87	0.285290002822876	0.04749999940395355	0.5626050233840942	4.429769992828369	4.2583699226379395
12.042724609375	87	0.2940399944782257	0.0392099991440773	0.5626050233840942	4.429769992828369	4.294099807739258
12.058837890625	83	0.2940399944782257	0.0392099991440773	0.5966100096702576	4.429769992828369	4.2616801261901855
12.07568359375	83	0.2940399944782257	0.0392099991440773	0.5966100096702576	4.429769992828369	3.7791600227355957
12.09326171875	83	0.2950499951839447	0.028310000896453857	0.5966100096702576	4.429769992828369	3.8086299896240234
12.109130859375	83	0.2950499951839447	0.028310000896453857	0.5966100096702576	4.429769992828369	4.299610137939453
12.1259765625	83	0.2784099876880646	0.028310000896453857	0.5966100096702576	4.429769992828369	3.7425100803375244
12.141357421875	83	0.2773900032043457	0.014530000276863575	0.5966100096702576	4.429769992828369	3.8127400875091553
12.1572265625	87	0.2784099876880646	0.008729999884963036	0.5487799644470215	4.429769992828369	4.772970199584961
12.17333984375	87	0.28898999094963074	0.014530000276863575	0.5487799644470215	4.429769992828369	4.553369998931885
12.18994140625	87	0.28898999094963074	0.02769000083208084	0.5487799644470215	4.429769992828369	4.654930114746094
12.20654296875	87	0.28804001212120056	0.02769000083208084	0.5539649724960327	4.429769992828369	4.763120174407959
12.22314453125	87	0.28466999530792236	0.03350000083446503	0.5539649724960327	4.429769992828369	3.7939600944519043
12.239013671875	87	0.27358999848365784	0.02938999980688095	0.5539649724960327	4.429769992828369	3.8393499851226807
12.25634765625	87	0.27358999848365784	0.02938999980688095	0.5641199946403503	4.429769992828369	4.530029773712158
12.272705078125	87	0.2806999981403351	0.02930000051856041	0.5641199946403503	4.429769992828369	4.549779891967773
12.28857421875	87	0.2934199869632721	0.016829999163746834	0.5641199946403503	4.429769992828369	3.811300039291382
12.3056640625	87	0.29440999031066895	0.011029999703168869	0.5597950220108032	4.429769992828369	4.363719940185547
12.322509765625	87	0.29440999031066895	0.011029999703168869	0.5597950220108032	4.429769992828369	4.603960037231445
12.338623046875	87	0.28808000683784485	0.028300000354647636	0.5597950220108032	4.429769992828369	3.8247499465942383
12.35546875	83	0.28808000683784485	0.028300000354647636	0.5966100096702576	4.429769992828369	4.5134501457214355
12.372314453125	83	0.2898600101470947	0.006719999946653843	0.5966100096702576	4.429769992828369	4.595980167388916
12.387451171875	83	0.3004299998283386	-0.02346000075340271	0.5966100096702576	4.429769992828369	3.7759499549865723
12.40380859375	83	0.30171000957489014	-0.03013000078499317	0.5966100096702576	4.429769992828369	4.674139976501465
12.420166015625	83	0.3100700080394745	-0.051920000463724136	0.5966100096702576	4.429769992828369	4.7316999435424805
12.4365234375	83	0.31106001138687134	-0.0544000007212162	0.5966100096702576	4.429769992828369	4.512639999389648
12.453125	83	0.31106001138687134	-0.0544000007212162	0.5966100096702576	4.429769992828369	4.647429943084717
12.469482421875	83	0.30327001214027405	-0.038040000945329666	0.5966100096702576	4.429769992828369	4.6245598793029785
12.485595703125	83	0.30195000767707825	-0.03130999952554703	0.5966100096702576	4.429769992828369	4.5289998054504395
12.50390625	87	0.30327001214027405	-0.038040000945329666	0.5601149797439575	4.429769992828369	4.722060203552246
12.51953125	87	0.30195000767707825	-0.03130999952554703	0.5601149797439575	4.429769992828369	4.464879989624023
12.535400390625	87	0.3006500005722046	0.0017399999778717756	0.5601149797439575	4.429769992828369	3.5525200366973877
12.55322265625	87	0.3006500005722046	0.0017399999778717756	0.5713050365447998	4.429769992828369	4.669559955596924
12.5703125	87	0.3006500005722046	-0.014700000174343586	0.5713050365447998	4.429769992828369	3.4882099628448486
12.58447265625	87	0.29791998863220215	-0.014700000174343586	0.5713050365447998	4.429769992828369	3.581199884414673
12.60205078125	87	0.29684001207351685	-0.010180000215768814	0.552780032157898	4.429769992828369	4.799880027770996
12.618408203125	87	0.29673001170158386	-0.010180000215768814	0.552780032157898	4.429769992828369	4.573729991912842
12.634521484375	87	0.29545000195503235	-0.011099999770522118	0.552780032157898	4.429769992828369	4.3164801597595215
12.650634765625	87	0.29545000195503235	-0.011099999770522118	0.5616700053215027	4.429769992828369	4.3533501625061035
12.6669921875	87	0.29545000195503235	-0.011099999770522118	0.5616700053215027	4.429769992828369	3.3541600704193115
12.682861328125	87	0.2984499931335449	-0.027969999238848686	0.5616700053215027	4.429769992828369	3.3152101039886475
12.699462890625	87	0.2984499931335449	-0.027969999238848686	0.5631099939346313	4.429769992828369	4.8431501388549805
12.716796875	87	0.2798900008201599	-0.010950000025331974	0.5631099939346313	4.429769992828369	3.263969898223877
12.732177734375	87	0.27208998799324036	0.0004199999966658652	0.5631099939346313	4.429769992828369	3.2115299701690674
12.748779296875	87	0.27208998799324036	0.0004199999966658652	0.5602350234985352	4.429769992828369	3.204699993133545
12.765625	87	0.277539998292923	-0.003710000077262521	0.5602350234985352	4.429769992828369	3.1746599674224854
12.7822265625	87	0.29774999618530273	-0.037689998745918274	0.5602350234985352	4.429769992828369	3.2295899391174316
12.798583984375	87	0.29774999618530273	-0.037689998745918274	0.5609250068664551	4.429769992828369	3.212589979171753
12.815185546875	87	0.29774999618530273	-0.024529999122023582	0.5609250068664551	4.429769992828369	3.076659917831421
12.8310546875	87	0.3038400113582611	-0.024529999122023582	0.5609250068664551	4.429769992828369	3.093169927597046
12.84814453125	87	0.3038400113582611	-0.024529999122023582	0.563854992389679	4.429769992828369	3.1090800762176514
12.865478515625	87	0.2753399908542633	0.001120000029914081	0.563854992389679	4.429769992828369	3.096829891204834
12.88037109375	87	0.2753399908542633	0.001120000029914081	0.563854992389679	4.429769992828369	3.094899892807007
12.897216796875	83	0.2753399908542633	0.001120000029914081	0.5966100096702576	4.429769992828369	3.035670042037964
12.91357421875	83	0.2753399908542633	-0.0005300000193528831	0.5966100096702576	4.429769992828369	2.9842700958251953
12.92919921875	83	0.2708899974822998	-0.0005300000193528831	0.5966100096702576	4.429769992828369	3.019059896469116
12.94580078125	83	0.2708899974822998	-0.0005300000193528831	0.5966100096702576	4.429769992828369	3.0347800254821777
12.962158203125	83	0.3066900074481964	-0.051989998668432236	0.5966100096702576	4.429769992828369	2.9364500045776367
12.978759765625	83	0.30720001459121704	-0.051989998668432236	0.5966100096702576	4.429769992828369	2.9694299697875977
12.9951171875	83	0.30720001459121704	-0.051989998668432236	0.5966100096702576	4.429769992828369	3.000999927520752
13.01123046875	83	0.3003700077533722	-0.05663000047206879	0.5966100096702576	4.429769992828369	3.026710033416748
13.028564453125	83	0.28843000531196594	-0.05663000047206879	0.5966100096702576	4.429769992828369	2.9818201065063477
13.04443359375	83	0.28843000531196594	-0.05663000047206879	0.5966100096702576	4.429769992828369	2.9514501094818115
13.060791015625	83	0.28843000531196594	-0.05663000047206879	0.5966100096702576	4.429769992828369	2.8907198905944824
13.078125	83	0.3004699945449829	-0.0508200004696846	0.5966100096702576	4.429769992828369	2.9910900592803955
13.0947265625	87	0.3004699945449829	-0.0508200004696846	0.5527750253677368	4.429769992828369	2.947890043258667
13.111083984375	87	0.2935900092124939	-0.023930000141263008	0.5527750253677368	4.429769992828369	2.9092400074005127
13.128662109375	87	0.2935900092124939	-0.023930000141263008	0.5527750253677368	4.429769992828369	2.9274001121520996
13.144287109375	83	0.2949399948120117	-0.030889999121427536	0.5966100096702576	4.429769992828369	2.9565300941467285
13.159912109375	83	0.2949399948120117	-0.0531499981880188	0.5966100096702576	4.429769992828369	2.8485100269317627
13.17626953125	83	0.2878499925136566	-0.05855000019073486	0.5966100096702576	4.429769992828369	2.882270097732544
13.19287109375	87	0.2865299880504608	-0.0531499981880188	0.5616700053215027	4.429769992828369	2.936889886856079
13.208984375	87	0.2878499925136566	-0.04684999957680702	0.5616700053215027	4.429769992828369	2.9562299251556396
13.22509765625	87	0.3045499920845032	-0.03990999981760979	0.5616700053215027	4.429769992828369	2.9641900062561035
13.241455078125	83	0.3059299886226654	-0.04684999957680702	0.5966100096702576	4.429769992828369	2.9303998947143555
13.2578125	83	0.3045499920845032	-0.03990999981760979	0.5966100096702576	4.429769992828369	2.944279909133911
13.274169921875	83	0.28011998534202576	-0.007439999841153622	0.5966100096702576	4.429769992828369	2.9357399940490723
13.290771484375	87	0.28011998534202576	-0.007439999841153622	0.5648300051689148	4.429769992828369	2.9260098934173584
13.307373046875	87	0.28088998794555664	-0.007439999841153622	0.5648300051689148	4.429769992828369	2.9514200687408447
13.323974609375	87	0.2820799946784973	-0.0010900000343099236	0.5648300051689148	4.429769992828369	3.011780023574829
13.340576171875	87	0.2820799946784973	-0.0010900000343099236	0.5738500356674194	4.429769992828369	3.0345799922943115
13.35693359375	87	0.285180002450943	-0.00965999998152256	0.5738500356674194	4.429769992828369	3.042449951171875
13.37548828125	87	0.2901900112628937	-0.016249999403953552	0.5738500356674194	4.429769992828369	3.0384600162506104
13.389892578125	87	0.2901900112628937	-0.016249999403953552	0.560325026512146	4.429769992828369	3.1061899662017822
13.40673828125	87	0.29401999711990356	-0.027489999309182167	0.560325026512146	4.429769992828369	3.114720106124878
13.423095703125	87	0.29798999428749084	-0.050609998404979706	0.560325026512146	4.429769992828369	3.2337698936462402
13.43896484375	87	0.2994599938392639	-0.050609998404979706	0.5573999881744385	4.429769992828369	3.116270065307617
13.455078125	87	0.3018600046634674	-0.036079999059438705	0.5573999881744385	4.429769992828369	3.257390022277832
13.47216796875	87	0.3018600046634674	-0.031980000436306	0.5573999881744385	4.429769992828369	3.2189300060272217
13.489013671875	87	0.300680011510849	-0.025909999385476112	0.5501400232315063	4.429769992828369	3.191580057144165
13.504638671875	87	0.300680011510849	-0.025909999385476112	0.5501400232315063	4.429769992828369	3.2533199787139893
13.5205078125	87	0.3063800036907196	-0.03345999866724014	0.5501400232315063	4.429769992828369	3.3063700199127197
13.536865234375	83	0.3063800036907196	-0.03345999866724014	0.5966100096702576	4.429769992828369	3.347259998321533
13.553955078125	83	0.27851998805999756	0.007149999961256981	0.5966100096702576	4.429769992828369	3.37106990814209
13.56982421875	83	0.27028998732566833	0.007149999961256981	0.5966100096702576	4.429769992828369	3.4027199745178223
13.586181640625	83	0.27028998732566833	0.0013000000035390258	0.5966100096702576	4.429769992828369	3.389319896697998
13.603271484375	83	0.29131001234054565	-0.025709999725222588	0.5966100096702576	4.429769992828369	3.4282100200653076
13.619384765625	83	0.30125999450683594	-0.025709999725222588	0.5966100096702576	4.429769992828369	3.455349922180176
13.63720703125	87	0.30125999450683594	-0.025709999725222588	0.5638099908828735	4.429769992828369	3.4514999389648438
13.65185546875	87	0.29151999950408936	-0.025709999725222588	0.5638099908828735	4.429769992828369	3.4365899562835693
13.6689453125	87	0.29151999950408936	-0.011660000309348106	0.5638099908828735	4.429769992828369	3.4745500087738037
13.68603515625	83	0.29151999950408936	-0.011660000309348106	0.5966100096702576	4.429769992828369	3.4334800243377686
13.702392578125	83	0.29078999161720276	-0.011660000309348106	0.5966100096702576	4.429769992828369	3.4388298988342285
13.718994140625	83	0.28898999094963074	-0.003590000094845891	0.5966100096702576	4.429769992828369	3.4470200538635254
13.734619140625	83	0.28898999094963074	-0.003590000094845891	0.5966100096702576	4.429769992828369	3.4511499404907227
13.75048828125	83	0.28898999094963074	-0.003590000094845891	0.5966100096702576	4.429769992828369	3.3714799880981445
13.76708984375	83	0.2914699912071228	-0.02428000047802925	0.5966100096702576	4.429769992828369	3.453089952468872
13.78369140625	87	0.2914699912071228	-0.02428000047802925	0.5563000440597534	4.429769992828369	3.4200499057769775
13.7998046875	87	0.28310999274253845	0.012670000083744526	0.5563000440597534	4.429769992828369	3.307260036468506
13.816650390625	87	0.28310999274253845	0.012670000083744526	0.5563000440597534	4.429769992828369	3.388580083847046
13.83349609375	87	0.284280002117157	0.0059899999760091305	0.5728850364685059	4.429769992828369	3.358069896697998
13.84912109375	87	0.31700998544692993	-0.014890000224113464	0.5728850364685059	4.429769992828369	3.4008400440216064
13.86669921875	87	0.33208999037742615	-0.043389998376369476	0.5728850364685059	4.429769992828369	3.9365499019622803
13.883544921875	87	0.3345299959182739	-0.06419999897480011	0.5778650045394897	4.429769992828369	4.269859790802002
13.899658203125	87	0.3361299932003021	-0.06809999793767929	0.5778650045394897	4.429769992828369	4.238959789276123
13.91552734375	87	0.34599998593330383	-0.08304999768733978	0.5778650045394897	4.429769992828369	4.242700099945068
13.9326171875	87	0.34599998593330383	-0.08304999768733978	0.5722000002861023	4.429769992828369	3.2659800052642822
13.948486328125	87	0.33733001351356506	-0.04402000084519386	0.5722000002861023	4.429769992828369	4.347780227661133
13.964599609375	87	0.33590999245643616	-0.036320000886917114	0.5722000002861023	4.429769992828369	4.362420082092285
13.98193359375	87	0.335889995098114	-0.04393000155687332	0.5695099830627441	4.429769992828369	4.479229927062988
13.9970703125	87	0.332720011472702	-0.036320000886917114	0.5695099830627441	4.429769992828369	4.421899795532227
14.014404296875	87	0.332720011472702	-0.03443000093102455	0.5695099830627441	4.429769992828369	4.620389938354492
14.03076171875	87	0.332720011472702	-0.03443000093102455	0.5692399740219116	4.429769992828369	4.552720069885254
14.046630859375	87	0.34362998604774475	-0.04391000047326088	0.5692399740219116	4.429769992828369	3.2133100032806396
14.063232421875	87	0.34362998604774475	-0.04391000047326088	0.5692399740219116	4.429769992828369	3.2994000911712646
14.08251953125	87	0.34362998604774475	-0.04391000047326088	0.572005033493042	4.429769992828369	3.3170199394226074
14.09619140625	87	0.34362998604774475	-0.04391000047326088	0.572005033493042	4.429769992828369	4.3919501304626465
14.11181640625	87	0.35354000329971313	-0.04094000160694122	0.572005033493042	4.429769992828369	4.557030200958252
14.129638671875	87	0.35475999116897583	-0.0355600006878376	0.5628800392150879	4.429769992828369	4.394740104675293
14.145751953125	87	0.36287999153137207	-0.03415000066161156	0.5628800392150879	4.429769992828369	4.431759834289551
14.162109375	87	0.36287999153137207	-0.029020000249147415	0.5628800392150879	4.429769992828369	4.505320072174072
14.17822265625	87	0.36287999153137207	-0.029020000249147415	0.5722000002861023	4.429769992828369	4.156290054321289
14.1943359375	87	0.3610199987888336	-0.029020000249147415	0.5722000002861023	4.429769992828369	4.118229866027832
14.2109375	87	0.3599399924278259	-0.04022999852895737	0.5722000002861023	4.429769992828369	4.273719787597656
14.22705078125	83	0.3610199987888336	-0.04022999852895737	0.5966100096702576	4.429769992828369	4.236269950866699
14.244384765625	83	0.36735999584198	-0.031060000881552696	0.5966100096702576	4.429769992828369	4.184549808502197
14.26123046875	83	0.37654998898506165	-0.005810000002384186	0.5966100096702576	4.429769992828369	4.295340061187744
14.277099609375	83	0.37766000628471375	-0.005810000002384186	0.5966100096702576	4.429769992828369	4.356080055236816
14.29443359375	83	0.4109500050544739	-0.036660000681877136	0.5966100096702576	4.429769992828369	4.192969799041748
14.31103515625	83	0.4150499999523163	-0.0385500006377697	0.5966100096702576	4.429769992828369	4.082550048828125
14.32666015625	83	0.4150499999523163	-0.0385500006377697	0.5966100096702576	4.429769992828369	4.49029016494751
14.34326171875	83	0.4076499938964844	-0.030009999871253967	0.5966100096702576	4.429769992828369	4.212289810180664
14.359375	83	0.4076499938964844	-0.017669999971985817	0.5966100096702576	4.429769992828369	4.112520217895508
14.375244140625	87	0.4076499938964844	-0.017669999971985817	0.5629550218582153	4.429769992828369	4.247590065002441
14.3916015625	87	0.414110004901886	-0.028030000627040863	0.5629550218582153	4.429769992828369	4.158870220184326
14.408447265625	87	0.414110004901886	-0.028030000627040863	0.5629550218582153	4.429769992828369	4.2072601318359375
14.424072265625	87	0.413129985332489	-0.02191999927163124	0.5538350343704224	4.429769992828369	4.365109920501709
14.440673828125	87	0.4128499925136566	-0.007780000101774931	0.5538350343704224	4.429769992828369	4.102779865264893
14.456787109375	87	0.40139999985694885	-0.007780000101774931	0.5538350343704224	4.429769992828369	4.057620048522949
14.47314453125	87	0.40139999985694885	-0.007780000101774931	0.5635499954223633	4.429769992828369	4.342989921569824
14.490478515625	87	0.40011000633239746	-0.02703999914228916	0.5635499954223633	4.429769992828369	4.031519889831543
14.50634765625	87	0.39921000599861145	-0.03317999839782715	0.5635499954223633	4.429769992828369	4.1331400871276855
14.523681640625	87	0.39921000599861145	-0.03317999839782715	0.5649150013923645	4.429769992828369	3.9761300086975098
14.540283203125	87	0.4103899896144867	-0.037379998713731766	0.5649150013923645	4.429769992828369	4.038539886474609
14.55615234375	87	0.4139600098133087	-0.037379998713731766	0.5649150013923645	4.429769992828369	4.165229797363281
14.5732421875	87	0.4139600098133087	-0.031199999153614044	0.5521149635314941	4.429769992828369	4.108709812164307
14.5908203125	87	0.41165000200271606	-0.020969999954104424	0.5521149635314941	4.429769992828369	3.012660026550293
14.606201171875	87	0.41165000200271606	-0.020969999954104424	0.5521149635314941	4.429769992828369	3.090519905090332
14.621826171875	87	0.41165000200271606	-0.020969999954104424	0.5615099668502808	4.429769992828369	4.134679794311523
14.638671875	87	0.41165000200271606	-0.020969999954104424	0.5615099668502808	4.429769992828369	2.9658401012420654
14.654541015625	87	0.41679999232292175	-0.0635799989104271	0.5615099668502808	4.429769992828369	3.04082989692688
14.6708984375	87	0.41679999232292175	-0.0635799989104271	0.5656499862670898	4.429769992828369	4.099480152130127
14.687255859375	87	0.4153999984264374	-0.057179998606443405	0.5656499862670898	4.429769992828369	4.064650058746338
14.70361328125	87	0.4153999984264374	-0.057179998606443405	0.5656499862670898	4.429769992828369	4.003359794616699
14.720458984375	87	0.4153999984264374	-0.057179998606443405	0.5611000061035156	4.429769992828369	3.890399932861328
14.736328125	87	0.4899100065231323	-0.0738999992609024	0.5611000061035156	4.429769992828369	3.000999927520752
14.753173828125	87	0.5003399848937988	-0.0738999992609024	0.5611000061035156	4.429769992828369	3.094320058822632
14.770263671875	87	0.5003399848937988	-0.0738999992609024	0.5565550327301025	4.429769992828369	4.278719902038574
14.785888671875	87	0.4912700057029724	-0.0738999992609024	0.5565550327301025	4.429769992828369	4.156630039215088
14.8037109375	87	0.4912700057029724	-0.09474000334739685	0.5565550327301025	4.429769992828369	4.118060111999512
14.8203125	87	0.4923900067806244	-0.10221999883651733	0.5694000124931335	4.429769992828369	4.174079895019531
14.8369140625	6	0.4923900067806244	-0.10221999883651733	0.5694000124931335	4.429769992828369	4.174079895019531
14.851806640625	6	0.4923900067806244	-0.10221999883651733	0.5694000124931335	4.429769992828369	4.174079895019531
14.86865234375	6	0.4923900067806244	-0.10221999883651733	0.5694000124931335	4.429769992828369	4.174079895019531
14.885498046875	6	0.4923900067806244	-0.10221999883651733	0.5694000124931335	4.429769992828369	4.174079895019531
14.90185546875	6	0.4923900067806244	-0.10221999883651733	0.5694000124931335	4.429769992828369	4.174079895019531
14.918212890625	6	0.4923900067806244	-0.10221999883651733	0.5694000124931335	4.429769992828369	4.174079895019531
14.934326171875	6	0.4923900067806244	-0.10221999883651733	0.5694000124931335	4.429769992828369	4.174079895019531
14.951171875	6	0.4923900067806244	-0.10221999883651733	0.5694000124931335	4.429769992828369	4.174079895019531
14.968505859375	6	0.4923900067806244	-0.10221999883651733	0.5694000124931335	4.429769992828369	4.174079895019531
14.98388671875	127	0.48311999440193176	-0.13342000544071198	0.5694000124931335	3.173530101776123	4.235260009765625
15.0009765625	127	0.47328001260757446	-0.12691999971866608	0.5694000124931335	3.203360080718994	4.062389850616455
15.01611328125	127	0.47328001260757446	-0.10453999787569046	0.5338699817657471	3.3112800121307373	4.141880035400391
15.033447265625	127	0.4779599905014038	-0.041689999401569366	0.5338699817657471	3.3831698894500732	4.015560150146484
15.0498046875	127	0.5010600090026855	-0.028200000524520874	0.5338699817657471	3.438469886779785	3.9348599910736084
15.064697265625	127	0.5013499855995178	-0.013140000402927399	0.5699449777603149	3.3586599826812744	3.979569911956787
15.081787109375	127	0.5013499855995178	-0.011060000397264957	0.5699449777603149	3.4016900062561035	4.022749900817871
15.098876953125	127	0.4960800111293793	-0.011060000397264957	0.5699449777603149	3.4045000076293945	4.239369869232178
15.115966796875	127	0.4960800111293793	-0.007160000037401915	0.5364949703216553	3.3904099464416504	4.121389865875244
15.130859375	127	0.5013499855995178	-0.004819999914616346	0.5364949703216553	3.476639986038208	3.931040048599243
15.147705078125	127	0.5013499855995178	-0.003160000080242753	0.5364949703216553	3.4769399166107178	3.899970054626465
15.164306640625	127	0.5012699961662292	-0.003160000080242753	0.5415849685668945	3.5448899269104004	4.018799781799316
15.18017578125	127	0.5012699961662292	-0.02855999954044819	0.5415849685668945	3.4240400791168213	4.225210189819336
15.196533203125	127	0.5124899744987488	-0.03957999870181084	0.5415849685668945	3.557270050048828	4.31102991104126
15.212890625	127	0.5124899744987488	-0.03957999870181084	0.5409849882125854	3.4412999153137207	4.180910110473633
15.229248046875	127	0.5171599984169006	-0.005549999885261059	0.5409849882125854	4.0061798095703125	4.300479888916016
15.246337890625	127	0.5736500024795532	0.01228999998420477	0.5409849882125854	3.7706000804901123	3.3190701007843018
15.261962890625	127	0.5744799971580505	0.017319999635219574	0.5307049751281738	4.374300003051758	4.163879871368408
15.278564453125	127	0.5736500024795532	0.023110000416636467	0.5307049751281738	4.102260112762451	4.193079948425293
15.29638671875	127	0.5671499967575073	0.03604999929666519	0.5307049751281738	4.200779914855957	3.9982399940490723
15.31201171875	127	0.5671499967575073	0.03604999929666519	0.5465999841690063	4.258930206298828	4.186659812927246
15.329345703125	127	0.5671499967575073	0.0076500000432133675	0.5465999841690063	4.219369888305664	3.9960598945617676
15.346923828125	127	0.5657899975776672	0.0015999999595806003	0.5465999841690063	4.047599792480469	3.3850600719451904
15.3623046875	127	0.5657899975776672	-0.013209999538958073	0.548009991645813	4.2458600997924805	3.819010019302368
15.376953125	127	0.570609986782074	-0.03443999961018562	0.548009991645813	4.163219928741455	4.0713701248168945
15.39453125	127	0.570609986782074	-0.03443999961018562	0.548009991645813	4.089399814605713	3.3000900745391846
15.41064453125	127	0.570609986782074	-0.03443999961018562	0.5419800281524658	4.048439979553223	3.861020088195801
15.42724609375	127	0.5686600208282471	-0.03150999918580055	0.5419800281524658	4.122869968414307	4.102789878845215
15.44384765625	127	0.5456299781799316	-0.009809999726712704	0.5419800281524658	4.275680065155029	3.340329885482788
15.4599609375	127	0.5456299781799316	-0.006310000084340572	0.5337749719619751	4.15408992767334	4.216249942779541
15.475830078125	127	0.5499799847602844	-0.006310000084340572	0.5337749719619751	4.128849983215332	4.007669925689697
15.492431640625	127	0.5499799847602844	-0.008659999817609787	0.5337749719619751	4.272729873657227	3.9310600757598877
15.509033203125	127	0.5499799847602844	-0.008659999817609787	0.5374950170516968	4.13601016998291	4.057960033416748
15.52587890625	127	0.5540099740028381	-0.0026000000070780516	0.5374950170516968	4.2009100914001465	3.8528199195861816
15.541748046875	127	0.5687400102615356	0.007369999773800373	0.5374950170516968	4.30334997177124	4.091899871826172
15.558837890625	127	0.5687400102615356	0.007369999773800373	0.5371699929237366	4.151289939880371	4.015160083770752
15.577392578125	127	0.5667399764060974	0.004970000125467777	0.5371699929237366	4.224860191345215	4.102779865264893
15.59130859375	127	0.5667399764060974	0.0014100000262260437	0.5371699929237366	4.36506986618042	4.215950012207031
15.60986328125	127	0.5667399764060974	0.0014100000262260437	0.5442299842834473	4.196159839630127	4.023119926452637
15.62548828125	127	0.5672799944877625	0.0014100000262260437	0.5442299842834473	4.213840007781982	3.9398701190948486
15.640869140625	127	0.5822399854660034	0.002630000002682209	0.5442299842834473	4.324490070343018	3.3340001106262207
15.6572265625	127	0.5822399854660034	0.002630000002682209	0.5426750183105469	3.803189992904663	4.130879878997803
15.673583984375	127	0.6155099868774414	-0.0011599999852478504	0.5426750183105469	4.006549835205078	3.169559955596924
15.690185546875	127	0.6155099868774414	-0.0011599999852478504	0.5426750183105469	3.945810079574585	3.300539970397949
15.706298828125	127	0.6162999868392944	0.0037400000728666782	0.5264450311660767	3.942110061645508	4.324069976806641
15.72216796875	127	0.6152899861335754	0.00977999996393919	0.5264450311660767	3.942049980163574	3.1585700511932373
15.738525390625	127	0.6144000291824341	0.02490999922156334	0.5264450311660767	4.058909893035889	3.273129940032959
15.755126953125	127	0.6144000291824341	0.028780000284314156	0.5355550050735474	3.9765799045562744	4.2154998779296875
15.771484375	127	0.6144000291824341	0.028780000284314156	0.5355550050735474	4.070549964904785	3.2357699871063232
15.788818359375	127	0.6087200045585632	0.005350000225007534	0.5355550050735474	4.01308012008667	3.249650001525879
15.805419921875	127	0.6087200045585632	0.003010000102221966	0.525065004825592	4.032619953155518	4.198910236358643
15.82177734375	127	0.6292799711227417	0.003010000102221966	0.525065004825592	3.9417200088500977	3.146850109100342
15.838623046875	127	0.6451399922370911	0.028379999101161957	0.525065004825592	4.111370086669922	3.286870002746582
15.85498046875	127	0.6451500058174133	0.028379999101161957	0.5453000068664551	4.148719787597656	3.1746199131011963
15.87109375	127	0.6451399922370911	0.01336000021547079	0.5453000068664551	4.316299915313721	3.223599910736084
15.887451171875	127	0.6409100294113159	0.010440000332891941	0.5453000068664551	4.315269947052002	3.2389299869537354
15.90380859375	127	0.6409100294113159	0.010440000332891941	0.5319949984550476	4.290110111236572	3.207390069961548
15.91943359375	127	0.6541600227355957	0.022549999877810478	0.5319949984550476	4.239630222320557	3.203010082244873
15.935791015625	127	0.6541600227355957	0.028599999845027924	0.5319949984550476	4.301670074462891	3.2354700565338135
15.9521484375	127	0.6541600227355957	0.028599999845027924	0.5348149538040161	4.08542013168335	4.014319896697998
15.968994140625	127	0.6541600227355957	0.026189999654889107	0.5348149538040161	4.125899791717529	3.2602200508117676
15.98486328125	127	0.6477900147438049	0.026189999654889107	0.5348149538040161	4.190780162811279	3.2321300506591797
16.001220703125	127	0.6477900147438049	0.025769999250769615	0.5152900218963623	4.327539920806885	4.250619888305664
16.018798828125	127	0.6692399978637695	0.031929999589920044	0.5152900218963623	4.235479831695557	3.1331100463867188
16.03515625	127	0.6692399978637695	0.031929999589920044	0.5152900218963623	4.206270217895508	3.151210069656372
16.052001953125	127	0.6692399978637695	0.031929999589920044	0.5362499952316284	4.180339813232422	3.1215100288391113
16.0673828125	127	0.6741300225257874	0.03099999949336052	0.5362499952316284	4.1921000480651855	3.0700299739837646
16.083984375	127	0.6826300024986267	0.030799999833106995	0.5362499952316284	4.160990238189697	3.116580009460449
16.1005859375	127	0.6826300024986267	0.009709999896585941	0.5435450077056885	4.342390060424805	3.0739901065826416
16.11669921875	127	0.6824100017547607	-0.03181999921798706	0.5435450077056885	4.148540019989014	2.9935100078582764
16.133544921875	127	0.6818699836730957	-0.03181999921798706	0.5435450077056885	4.160439968109131	3.0743300914764404
16.150390625	127	0.6818699836730957	-0.028109999373555183	0.5293650031089783	4.147339820861816	3.015860080718994
16.165771484375	127	0.6818699836730957	0.005679999943822622	0.5293650031089783	4.074840068817139	2.995310068130493
16.18408203125	127	0.6858599781990051	0.015399999916553497	0.5293650031089783	4.230219841003418	2.9931700229644775
16.19921875	127	0.6859700083732605	0.015399999916553497	0.5437450408935547	4.103010177612305	2.9890100955963135
16.21484375	127	0.7062600255012512	0.010180000215768814	0.5437450408935547	4.250569820404053	2.9528000354766846
16.231201171875	127	0.7062600255012512	-0.011989999562501907	0.5437450408935547	4.3714599609375	2.9337000846862793
16.247802734375	127	0.7062600255012512	-0.011989999562501907	0.5277349948883057	4.295420169830322	3.0144200325012207
16.264892578125	127	0.7062600255012512	-0.0030400000978261232	0.5277349948883057	4.277470111846924	2.894399881362915
16.28076171875	127	0.700160026550293	0.01001999992877245	0.5277349948883057	4.340060234069824	2.898279905319214
16.297119140625	127	0.6984000205993652	0.026110000908374786	0.5277850031852722	4.164209842681885	2.9398000240325928
16.314453125	127	0.6984000205993652	0.042980000376701355	0.5277850031852722	4.119319915771484	2.892669916152954
16.33203125	127	0.7053099870681763	0.042980000376701355	0.5277850031852722	4.218530178070068	2.9192099571228027
16.3466796875	127	0.7053099870681763	0.04746999964118004	0.5365099906921387	4.2078399658203125	2.9337499141693115
16.36279296875	127	0.7060400247573853	0.040139999240636826	0.5365099906921387	4.404489994049072	2.9222400188446045
16.38037109375	127	0.7060400247573853	0.025359999388456345	0.5365099906921387	4.2571001052856445	2.955709934234619
16.395751953125	127	0.7060400247573853	0.021229999139904976	0.5267750024795532	4.404990196228027	2.9273300170898438
16.412109375	127	0.7063300013542175	0.015720000490546227	0.5267750024795532	4.306310176849365	2.9296600818634033
16.428955078125	127	0.707360029220581	0.015720000490546227	0.5267750024795532	4.48544979095459	2.9622299671173096
16.44580078125	127	0.7084400057792664	0.026559999212622643	0.5129150152206421	4.440659999847412	2.9532198905944824
16.462158203125	127	0.756630003452301	0.04668999835848808	0.5129150152206421	3.3653199672698975	2.9860401153564453
16.47900390625	127	0.7742800116539001	0.053449999541044235	0.5129150152206421	4.476960182189941	3.064429998397827
16.49560546875	127	0.7742800116539001	0.053449999541044235	0.538129985332489	4.82528018951416	3.003730058670044
16.511474609375	127	0.7708699703216553	0.044530000537633896	0.538129985332489	4.442609786987305	3.0405499935150146
16.527099609375	127	0.7708699703216553	0.024229999631643295	0.538129985332489	4.348450183868408	3.0979199409484863
16.5439453125	127	0.7719699740409851	0.024229999631643295	0.5215499997138977	4.424560070037842	3.003809928894043
16.564208984375	127	0.7735900282859802	0.03305999934673309	0.5215499997138977	4.287059783935547	3.011280059814453
16.57666015625	127	0.7735900282859802	0.036079999059438705	0.5215499997138977	4.281320095062256	3.096280097961426
16.593994140625	127	0.773389995098114	0.046620000153779984	0.5285750031471252	4.301819801330566	3.102400064468384
16.60986328125	127	0.7603099942207336	0.046620000153779984	0.5285750031471252	4.480999946594238	3.0408499240875244
16.626708984375	127	0.7582600116729736	0.05384000018239021	0.5285750031471252	3.3768699169158936	3.128309965133667
16.642578125	127	0.7582600116729736	0.04916999861598015	0.521204948425293	3.424149990081787	3.133150100708008
16.6591796875	127	0.7609800100326538	0.05384000018239021	0.521204948425293	4.23406982421875	3.037519931793213
16.675537109375	127	0.7622799873352051	0.05404999852180481	0.521204948425293	4.260429859161377	3.0915699005126953
16.692626953125	127	0.7622799873352051	0.05404999852180481	0.5295050144195557	4.2778000831604	3.091480016708374
16.707763671875	127	0.7589799761772156	0.049630001187324524	0.5295050144195557	4.274889945983887	3.044600009918213
16.72509765625	127	0.7589799761772156	0.03723999857902527	0.5295050144195557	4.2882399559021	3.18900990486145
16.742431640625	127	0.7606499791145325	0.02701999992132187	0.538830041885376	4.097099781036377	3.0691099166870117
16.757080078125	127	0.7640699744224548	0.020250000059604645	0.538830041885376	4.3726301193237305	3.1399900913238525
16.774169921875	127	0.7716500163078308	0.020250000059604645	0.538830041885376	4.2663397789001465	3.1036698818206787
16.793212890625	127	0.772159993648529	0.02297000028192997	0.5160599946975708	4.065680027008057	3.099839925765991
16.80712890625	127	0.7969200015068054	0.04764999821782112	0.5160599946975708	3.3961100578308105	3.0773000717163086
16.82470703125	127	0.7969200015068054	0.06933999806642532	0.5160599946975708	3.4579501152038574	3.119570016860962
16.84033203125	127	0.7950800061225891	0.06933999806642532	0.5462499856948853	3.4608800411224365	3.112149953842163
16.856201171875	127	0.7946299910545349	0.0530799999833107	0.5462499856948853	3.424180030822754	3.0492000579833984
16.87255859375	127	0.7925800085067749	0.052069999277591705	0.5462499856948853	3.472640037536621	3.115380048751831
16.889404296875	127	0.7925800085067749	0.0530799999833107	0.5293300151824951	4.387030124664307	3.1185100078582764
16.9052734375	127	0.7965800166130066	0.04355999827384949	0.5293300151824951	3.3853800296783447	3.0506300926208496
16.921875	127	0.7970899939537048	0.04355999827384949	0.5293300151824951	3.4127800464630127	3.1085100173950195
16.937744140625	127	0.7970899939537048	0.040789999067783356	0.5411900281906128	3.450659990310669	3.084439992904663
16.955078125	127	0.7985699772834778	0.008659999817609787	0.5411900281906128	3.5284500122070312	3.1366400718688965
16.9716796875	127	0.798770010471344	0.00622999994084239	0.5411900281906128	3.4529099464416504	3.1925599575042725
16.988525390625	127	0.798770010471344	0.0023799999617040157	0.5318750143051147	3.444240093231201	3.151139974594116
17.004150390625	127	0.800000011920929	0.0023799999617040157	0.5318750143051147	3.520859956741333	3.1552999019622803
17.022216796875	127	0.8017699718475342	0.019869999960064888	0.5318750143051147	3.4708399772644043	3.240910053253174
17.039794921875	127	0.8023599982261658	0.023490000516176224	0.5433499813079834	4.474820137023926	3.1830599308013916
17.0537109375	127	0.8023599982261658	0.04571999981999397	0.5433499813079834	3.5264699459075928	3.1389501094818115
17.0712890625	127	0.8189299702644348	0.047929998487234116	0.5433499813079834	3.571510076522827	3.193279981613159
17.0859375	127	0.8223299980163574	0.06474000215530396	0.5371899604797363	3.6043899059295654	3.1413300037384033
17.10205078125	127	0.8525300025939941	0.07361999899148941	0.5371899604797363	3.4476799964904785	3.1654200553894043
17.11865234375	127	0.8537300229072571	0.10092999786138535	0.5371899604797363	3.433300018310547	3.1942999362945557
17.13623046875	127	0.8543599843978882	0.10092999786138535	0.5520600080490112	3.422329902648926	3.1580300331115723
17.15185546875	127	0.8702600002288818	0.08239000290632248	0.5520600080490112	3.4008700847625732	3.1092400550842285
17.168701171875	127	0.8725000023841858	0.023930000141263008	0.5520600080490112	3.5201199054718018	3.0934200286865234
17.184326171875	127	0.874779999256134	0.016499999910593033	0.5476399660110474	3.52170991897583	3.166719913482666
17.20068359375	127	0.8761500120162964	0.016499999910593033	0.5476399660110474	3.438539981842041	3.0999999046325684
17.21728515625	127	0.874779999256134	0.028519999235868454	0.5476399660110474	3.4034600257873535	3.1215600967407227
17.2333984375	127	0.8724200129508972	0.05293000116944313	0.5407999753952026	3.4008800983428955	3.165839910507202
17.250244140625	127	0.8574600219726562	0.09015999734401703	0.5407999753952026	3.365920066833496	3.1066300868988037
17.26708984375	127	0.8566300272941589	0.10153000056743622	0.5407999753952026	3.3979101181030273	3.0378201007843018
17.283203125	127	0.8574600219726562	0.10457000136375427	0.5419399738311768	3.3542699813842773	3.0098700523376465
17.2998046875	127	0.8574699759483337	0.10457000136375427	0.5419399738311768	3.322740077972412	2.976219892501831
17.31689453125	127	0.8582599759101868	0.07592999935150146	0.5419399738311768	3.3565499782562256	2.964629888534546
17.332275390625	127	0.8582599759101868	0.07592999935150146	0.5331549644470215	3.433029890060425	3.0035500526428223
17.34814453125	127	0.8922100067138672	0.1003199964761734	0.5331549644470215	3.278589963912964	2.982880115509033
17.366455078125	127	0.8939499855041504	0.10233999788761139	0.5331549644470215	3.327620029449463	3.047640085220337
17.381591796875	127	0.8939499855041504	0.12341000139713287	0.5319349765777588	3.208669900894165	2.899060010910034
17.3984375	127	0.8918499946594238	0.1324000060558319	0.5319349765777588	3.1901400089263916	2.9830899238586426
17.4150390625	127	0.8800899982452393	0.1345299929380417	0.5319349765777588	3.1885600090026855	2.9240000247955322
17.4306640625	127	0.8745800256729126	0.15279999375343323	0.47886499762535095	3.1992900371551514	2.9817299842834473
17.447021484375	127	0.8676900267601013	0.177389994263649	0.47886499762535095	3.1805200576782227	2.880000114440918
17.46337890625	127	0.8582599759101868	0.1994200050830841	0.47886499762535095	3.156599998474121	2.899290084838867
17.479736328125	127	0.8582599759101868	0.21119999885559082	0.4763849973678589	3.183120012283325	2.9354300498962402
17.496337890625	127	0.8595899939537048	0.21310000121593475	0.4763849973678589	3.152129888534546	2.824120044708252
17.512451171875	127	0.8781800270080566	0.21748000383377075	0.4763849973678589	3.162569999694824	2.8063700199127197
17.529541015625	127	0.8835300207138062	0.21748000383377075	0.48525500297546387	3.2327799797058105	2.800230026245117
17.546142578125	127	0.8890500068664551	0.1950400024652481	0.48525500297546387	3.149019956588745	2.8620100021362305
17.562255859375	127	0.9004300236701965	0.1777700036764145	0.48525500297546387	3.1900899410247803	2.8072099685668945
17.579345703125	127	0.9083999991416931	0.15358999371528625	0.4734399914741516	3.2085299491882324	2.8323299884796143
17.595947265625	127	0.9083999991416931	0.1353899985551834	0.4734399914741516	3.3014800548553467	2.7647199630737305
17.612060546875	127	0.9094200134277344	0.12623000144958496	0.4734399914741516	3.244800090789795	2.7940499782562256
17.62890625	127	0.9107400178909302	0.12623000144958496	0.493120014667511	3.224869966506958	2.82354998588562
17.645263671875	127	0.9193500280380249	0.11869999766349792	0.493120014667511	3.155410051345825	2.8420300483703613
17.6611328125	127	0.9222599864006042	0.10952000319957733	0.493120014667511	3.184809923171997	2.8503499031066895
17.677490234375	127	0.9222599864006042	0.1063700020313263	0.4832000136375427	3.1895499229431152	2.8348801136016846
17.694091796875	127	0.9147599935531616	0.1063700020313263	0.4832000136375427	3.229640007019043	2.806030035018921
17.7099609375	127	0.9130799770355225	0.11349999904632568	0.4832000136375427	3.2003300189971924	2.850250005722046
17.726318359375	127	0.9121599793434143	0.11349999904632568	0.4832000136375427	3.2025198936462402	2.944969892501831
17.742919921875	127	0.9121599793434143	0.12599000334739685	0.4832000136375427	3.2397899627685547	2.8282899856567383
17.759521484375	127	0.9131900072097778	0.13468000292778015	0.4832000136375427	3.231980085372925	2.8995399475097656
17.776611328125	127	0.9131900072097778	0.13468000292778015	0.4832000136375427	3.2809700965881348	3.0097100734710693
17.79296875	127	0.9090999960899353	0.14365999400615692	0.4832000136375427	3.2383298873901367	2.8671000003814697
17.809814453125	127	0.9067400097846985	0.14365999400615692	0.4832000136375427	3.3738698959350586	2.867959976196289
17.826171875	127	0.9067400097846985	0.1344899982213974	0.49130499362945557	3.298330068588257	2.8497300148010254
17.843017578125	127	0.9151700139045715	0.12432000041007996	0.49130499362945557	3.231879949569702	2.853640079498291
17.859619140625	127	0.924780011177063	0.11235000193119049	0.49130499362945557	3.291179895401001	2.9631600379943848
17.876220703125	127	0.924780011177063	0.1001100018620491	0.4915199875831604	3.3242299556732178	2.988879919052124
17.891845703125	127	0.6879799962043762	0.09080000221729279	0.4915199875831604	3.6531500816345215	3.242259979248047
17.906982421875	127	0.555649995803833	0.07297000288963318	0.4915199875831604	4.115270137786865	3.870189905166626
17.92431640625	127	0.555649995803833	0.07297000288963318	0.5216749906539917	3.7524099349975586	3.3494999408721924
17.93994140625	127	0.30774998664855957	0.09284999966621399	0.5216749906539917	3.392009973526001	3.517199993133545
17.956787109375	127	0.221670001745224	0.12380000203847885	0.5216749906539917	3.432990074157715	3.967250108718872
17.972900390625	123	0.221670001745224	0.12380000203847885	0.5348600149154663	3.3108201026916504	3.838789939880371
17.98974609375	123	0.221670001745224	0.13705000281333923	0.5348600149154663	3.2121100425720215	4.192659854888916
18.00634765625	123	0.2240999937057495	0.1471399962902069	0.5348600149154663	3.2843899726867676	4.3124098777771
18.0224609375	127	0.2240999937057495	0.1471399962902069	0.5321249961853027	3.259589910507202	4.3356099128723145
18.038818359375	127	0.22362999618053436	0.10887999832630157	0.5321249961853027	3.246959924697876	4.006380081176758
18.0546875	127	0.19811999797821045	0.10887999832630157	0.5321249961853027	3.4044699668884277	4.030290126800537
18.072021484375	127	0.19811999797821045	0.10887999832630157	0.5361800193786621	3.3160901069641113	3.940619945526123
18.088134765625	127	0.14014999568462372	0.16540999710559845	0.5361800193786621	3.334009885787964	3.9818899631500244
18.104736328125	127	0.14014999568462372	0.16840000450611115	0.5361800193786621	3.3784399032592773	4.075139999389648
18.120849609375	127	0.14103999733924866	0.17646999657154083	0.5221199989318848	3.312959909439087	4.282299995422363
18.13720703125	127	0.14303000271320343	0.1766500025987625	0.5221199989318848	3.301379919052124	3.9512200355529785
18.1533203125	127	0.14512999355793	0.18513000011444092	0.5221199989318848	3.3522799015045166	4.184430122375488
18.170166015625	127	0.15460999310016632	0.21130000054836273	0.49998998641967773	3.3107900619506836	3.8977200984954834
18.186279296875	127	0.1602800041437149	0.21344000101089478	0.49998998641967773	3.3780500888824463	4.267059803009033
18.20361328125	127	0.17576000094413757	0.22889000177383423	0.49998998641967773	3.329590082168579	4.085879802703857
18.22021484375	127	0.17576000094413757	0.22889000177383423	0.4927700161933899	3.326280117034912	4.495610237121582
18.23583984375	127	0.17547999322414398	0.21985000371932983	0.4927700161933899	3.295259952545166	4.040929794311523
18.252197265625	127	0.17382000386714935	0.21985000371932983	0.4927700161933899	3.3638699054718018	3.2853500843048096
18.2685546875	127	0.17382000386714935	0.22193999588489532	0.48987501859664917	3.38142991065979	4.457870006561279
18.28466796875	127	0.17427000403404236	0.2237599939107895	0.48987501859664917	3.3982300758361816	3.265810012817383
18.301513671875	127	0.1751299947500229	0.22799000144004822	0.48987501859664917	3.274169921875	3.240920066833496
18.31884765625	127	0.17427000403404236	0.22799000144004822	0.4914399981498718	3.312730073928833	3.221359968185425
18.335693359375	127	0.17565999925136566	0.25181999802589417	0.4914399981498718	3.223069906234741	3.154520034790039
18.351318359375	127	0.17709000408649445	0.2534500062465668	0.4914399981498718	3.2694599628448486	3.283289909362793
18.36962890625	127	0.17709000408649445	0.2534500062465668	0.4968699812889099	3.192610025405884	3.1727499961853027
18.3857421875	127	0.17709000408649445	0.24597999453544617	0.4968699812889099	3.2389800548553467	3.1967999935150146
18.4052734375	127	0.17162999510765076	0.20036999881267548	0.4968699812889099	3.315239906311035	3.0881900787353516
18.41796875	127	0.1778700053691864	0.1836100071668625	0.5328850150108337	3.317049980163574	3.14628005027771
18.434326171875	127	0.20322999358177185	0.17987999320030212	0.5328850150108337	3.254930019378662	3.1150898933410645
18.44970703125	127	0.20568999648094177	0.15524999797344208	0.5328850150108337	3.233750104904175	3.1551599502563477
18.466064453125	127	0.20568999648094177	0.14905999600887299	0.523110032081604	3.247260093688965	3.1029999256134033
18.482666015625	127	0.20159000158309937	0.14905999600887299	0.523110032081604	3.262969970703125	3.077660083770752
18.5	127	0.19257999956607819	0.1529500037431717	0.523110032081604	3.2703800201416016	4.668759822845459
18.517822265625	127	0.19257999956607819	0.1529500037431717	0.5357199907302856	3.2024600505828857	4.092289924621582
18.533203125	127	0.1988999992609024	0.12334000319242477	0.5357199907302856	3.17864990234375	4.378089904785156
18.55078125	127	0.1988999992609024	0.10936000198125839	0.5357199907302856	3.294219970703125	4.6817097663879395
18.564697265625	127	0.1988999992609024	0.09655000269412994	0.533935010433197	3.221940040588379	4.239620208740234
18.580810546875	127	0.19584999978542328	0.09655000269412994	0.533935010433197	3.323390007019043	4.257870197296143
18.597900390625	127	0.1926400065422058	0.10322000086307526	0.533935010433197	3.3085598945617676	4.589560031890869
18.6142578125	127	0.19237999618053436	0.10617999732494354	0.5260599851608276	3.311569929122925	4.689449787139893
18.630126953125	127	0.1903499960899353	0.10841000080108643	0.5260599851608276	3.220710039138794	4.27161979675293
18.64697265625	127	0.1903499960899353	0.1256999969482422	0.5260599851608276	3.2727301120758057	4.32135009765625
18.664306640625	127	0.19512000679969788	0.1287499964237213	0.5230950117111206	3.2556400299072266	3.1355600357055664
18.680419921875	127	0.27000999450683594	0.1287499964237213	0.5230950117111206	3.258430004119873	3.8644800186157227
18.69580078125	127	0.29264000058174133	0.10956999659538269	0.5230950117111206	3.232599973678589	3.905940055847168
18.712646484375	127	0.29264000058174133	0.10956999659538269	0.5283600091934204	3.2599198818206787	4.053619861602783
18.72900390625	127	0.2903600037097931	0.1139800027012825	0.5283600091934204	3.1629199981689453	4.031839847564697
18.7451171875	127	0.28613001108169556	0.13736000657081604	0.5283600091934204	3.1762099266052246	4.055490016937256
18.761474609375	127	0.28613001108169556	0.14124000072479248	0.5306199789047241	3.313119888305664	4.072740077972412
18.77783203125	127	0.29513999819755554	0.14124000072479248	0.5306199789047241	3.2286899089813232	4.13769006729126
18.794677734375	127	0.29513999819755554	0.1352899968624115	0.5306199789047241	3.244029998779297	3.8492300510406494
18.81103515625	127	0.29513999819755554	0.1349100023508072	0.5395500063896179	3.2253799438476562	3.9706900119781494
18.827392578125	127	0.29440000653266907	0.1262200027704239	0.5395500063896179	3.2021799087524414	4.022819995880127
18.84423828125	127	0.290149986743927	0.11706999689340591	0.5395500063896179	3.2336199283599854	4.031589984893799
18.861328125	127	0.2881399989128113	0.10488999634981155	0.5385800004005432	3.275629997253418	3.9922099113464355
18.87744140625	127	0.28630998730659485	0.10284999758005142	0.5385800004005432	3.312530040740967	3.946690082550049
18.894287109375	127	0.28630998730659485	0.10284999758005142	0.5385800004005432	3.29148006439209	3.9888501167297363
18.910888671875	127	0.28703999519348145	0.10698000341653824	0.5303750038146973	3.3050498962402344	4.143589973449707
18.926025390625	127	0.33379998803138733	0.11169999837875366	0.5303750038146973	3.3965799808502197	4.060989856719971
18.94189453125	127	0.33840999007225037	0.1423500031232834	0.5303750038146973	3.3883800506591797	3.945080041885376
18.959716796875	127	0.33924999833106995	0.14820000529289246	0.5201600193977356	3.390660047531128	3.9614200592041016
18.97607421875	127	0.34400999546051025	0.14820000529289246	0.5201600193977356	3.3581299781799316	3.8816699981689453
18.9921875	127	0.34400999546051025	0.13673999905586243	0.5201600193977356	3.4001500606536865	3.899199962615967
19.008056640625	127	0.3431900143623352	0.13609999418258667	0.5140900015830994	3.40054988861084	3.8395800590515137
19.0244140625	127	0.33809998631477356	0.1307000070810318	0.5140900015830994	3.4494199752807617	4.130990028381348
19.04150390625	127	0.33809998631477356	0.11992999911308289	0.5140900015830994	3.4474198818206787	4.213290214538574
19.0576171875	127	0.33809998631477356	0.11992999911308289	0.5304050445556641	4.432610034942627	4.225180149078369
19.074462890625	127	0.3384299874305725	0.1171099990606308	0.5304050445556641	3.4003000259399414	4.004749774932861
19.091552734375	127	0.3491699993610382	0.11039000004529953	0.5304050445556641	3.4247798919677734	4.045790195465088
19.107666015625	127	0.35030999779701233	0.0941699966788292	0.5462250113487244	3.4954700469970703	3.9153800010681152
19.122802734375	127	0.36777999997138977	0.0864500030875206	0.5462250113487244	4.7241997718811035	3.9414100646972656
19.140625	127	0.36777999997138977	0.08415000140666962	0.5462250113487244	4.928100109100342	3.9599099159240723
19.156982421875	127	0.36777999997138977	0.08274000138044357	0.5442550182342529	4.582600116729736	3.982599973678589
19.1728515625	127	0.3676599860191345	0.08274000138044357	0.5442550182342529	4.420680046081543	4.007850170135498
19.189453125	127	0.3691299855709076	0.096670001745224	0.5442550182342529	4.438240051269531	4.0079498291015625
19.205078125	127	0.3691299855709076	0.11027000099420547	0.5442550182342529	4.43828010559082	3.9757800102233887
19.221435546875	127	0.37900999188423157	0.11643999814987183	0.5442550182342529	4.289629936218262	3.979180097579956
19.23779296875	127	0.37900999188423157	0.11643999814987183	0.5442550182342529	4.83620023727417	4.004580020904541
19.2548828125	127	0.3783400058746338	0.11249999701976776	0.5498149991035461	4.836629867553711	4.056240081787109
19.270751953125	127	0.37518998980522156	0.10001999884843826	0.5498149991035461	4.464250087738037	3.998339891433716
19.286865234375	127	0.3697899878025055	0.10001999884843826	0.5498149991035461	4.441259860992432	4.042359828948975
19.303955078125	127	0.3697899878025055	0.10268999636173248	0.5181000232696533	4.332910060882568	4.045989990234375
19.320556640625	127	0.36945998668670654	0.10481999814510345	0.5181000232696533	4.357860088348389	3.9755799770355225
19.336669921875	127	0.3638400137424469	0.11653999984264374	0.5181000232696533	4.22967004776001	4.006239891052246
19.35400390625	127	0.3638400137424469	0.11653999984264374	0.5181000232696533	4.215010166168213	4.008210182189941
19.36962890625	127	0.3795900046825409	0.1290999948978424	0.5181000232696533	4.183020114898682	4.024119853973389
19.38623046875	127	0.3916800022125244	0.1290999948978424	0.5181000232696533	4.135540008544922	3.849179983139038
19.40283203125	127	0.3922399878501892	0.13431000709533691	0.5206049680709839	4.2688398361206055	3.910749912261963
19.41845703125	127	0.4211300015449524	0.1351500004529953	0.5206049680709839	4.380370140075684	3.878690004348755
19.435302734375	127	0.4215100109577179	0.13702000677585602	0.5206049680709839	4.292970180511475	3.9113900661468506
19.451904296875	127	0.4215100109577179	0.13702000677585602	0.5253099799156189	4.363450050354004	3.8471200466156006
19.468505859375	127	0.4215500056743622	0.12660999596118927	0.5253099799156189	4.343959808349609	3.786489963531494
19.484130859375	127	0.4215500056743622	0.11548999696969986	0.5253099799156189	4.356100082397461	4.052020072937012
19.500732421875	127	0.4206700026988983	0.09318000078201294	0.5373749732971191	4.354189872741699	4.066860198974609
19.51708984375	127	0.4100300073623657	0.08167999982833862	0.5373749732971191	4.435659885406494	3.7815499305725098
19.533447265625	127	0.4096600115299225	0.06651999801397324	0.5373749732971191	4.499279975891113	3.785360097885132
19.550537109375	127	0.4096600115299225	0.06651999801397324	0.5406349897384644	4.1062798500061035	3.943510055541992
19.566650390625	127	0.46226999163627625	0.08290000259876251	0.5406349897384644	4.04000997543335	3.9172699451446533
19.587158203125	127	0.47005000710487366	0.10025999695062637	0.5406349897384644	3.9361000061035156	3.941159963607788
19.6005859375	127	0.47005000710487366	0.10597000271081924	0.5370299816131592	3.930340051651001	3.9350500106811523
19.615966796875	127	0.4691599905490875	0.10687000304460526	0.5370299816131592	3.942919969558716	3.957509994506836
19.6328125	127	0.4659099876880646	0.11598999798297882	0.5370299816131592	3.890350103378296	3.946929931640625
19.649169921875	127	0.4659099876880646	0.11598999798297882	0.5370299816131592	3.914489984512329	3.863100051879883
19.6650390625	127	0.47106000781059265	0.0745600014925003	0.5370299816131592	3.9765799045562744	3.7985498905181885
19.681884765625	127	0.47137001156806946	0.07083000242710114	0.5370299816131592	3.9457099437713623	3.796600103378296
19.69775390625	127	0.4716300070285797	0.07083000242710114	0.5488849878311157	3.9589099884033203	3.7980899810791016
19.714111328125	127	0.4716300070285797	0.054749999195337296	0.5488849878311157	3.9200100898742676	3.964020013809204
19.73046875	127	0.4628100097179413	0.045499999076128006	0.5488849878311157	3.8997199535369873	3.880189895629883
19.74755859375	127	0.4628100097179413	0.045499999076128006	0.5257300138473511	3.8873400688171387	3.831779956817627
19.763427734375	127	0.49807000160217285	0.06605999916791916	0.5257300138473511	3.933759927749634	3.989269971847534
19.77978515625	127	0.4981299936771393	0.06618999689817429	0.5257300138473511	4.019100189208984	3.9903900623321533
19.796630859375	127	0.49807000160217285	0.07393000274896622	0.5376050472259521	4.228000164031982	3.8912200927734375
19.81298828125	127	0.49132999777793884	0.08224999904632568	0.5376050472259521	4.042079925537109	4.207580089569092
19.8291015625	127	0.49132999777793884	0.08408000320196152	0.5376050472259521	3.9949300289154053	4.164490222930908
19.847412109375	127	0.4914500117301941	0.08408000320196152	0.5272400379180908	4.080230236053467	4.029510021209717
19.86279296875	127	0.49884000420570374	0.08986999839544296	0.5272400379180908	3.9897000789642334	4.008520126342773
19.87841796875	127	0.49884000420570374	0.08986999839544296	0.5272400379180908	4.206480026245117	4.015059947967529
19.8974609375	127	0.49834001064300537	0.09306000173091888	0.5299550294876099	4.067890167236328	3.794420003890991
19.912353515625	127	0.4975300133228302	0.10730999708175659	0.5299550294876099	4.075729846954346	3.8678998947143555
19.927978515625	127	0.4920400083065033	0.10730999708175659	0.5299550294876099	4.152890205383301	3.9829399585723877
19.9443359375	127	0.4920400083065033	0.10135000199079514	0.536965012550354	4.082459926605225	4.04302978515625
19.960693359375	127	0.555649995803833	0.08973000198602676	0.536965012550354	3.767080068588257	3.738830089569092
19.97705078125	127	0.5671300292015076	0.08973000198602676	0.536965012550354	3.9272100925445557	3.893359899520874
19.995849609375	127	0.5671300292015076	0.08973000198602676	0.5287100076675415	4.111000061035156	3.9317100048065186
20.0107421875	127	0.5578399896621704	0.09821999818086624	0.5287100076675415	4.130000114440918	3.726330041885376
20.027587890625	127	0.5578399896621704	0.10127999633550644	0.5287100076675415	4.12647008895874	3.919480085372925
20.043701171875	127	0.5578399896621704	0.10127999633550644	0.5411050319671631	4.137959957122803	3.9124300479888916
20.0595703125	127	0.5578399896621704	0.09026999771595001	0.5411050319671631	3.887320041656494	3.9093499183654785
20.07568359375	127	0.5563600063323975	0.08409000188112259	0.5411050319671631	4.1046600341796875	4.058489799499512
20.092041015625	127	0.5561800003051758	0.08409000188112259	0.5348600149154663	4.121399879455566	4.04872989654541
20.1083984375	127	0.5556300282478333	0.08083999902009964	0.5348600149154663	4.051990032196045	3.8933699131011963
20.125244140625	127	0.551069974899292	0.08440999686717987	0.5348600149154663	4.128379821777344	3.929719924926758
20.141845703125	127	0.551069974899292	0.08156999945640564	0.5353549718856812	4.128290176391602	4.073959827423096
20.158447265625	127	0.562720000743866	0.08440999686717987	0.5353549718856812	4.150020122528076	4.06505012512207
20.175537109375	127	0.562720000743866	0.08620999753475189	0.5353549718856812	4.121389865875244	3.9561500549316406
20.192626953125	127	0.562720000743866	0.08620999753475189	0.5391299724578857	4.15831995010376	3.963210105895996
20.208251953125	127	0.5623900294303894	0.06340999901294708	0.5391299724578857	3.960659980773926	4.041749954223633
20.225830078125	127	0.5554699897766113	0.05697999894618988	0.5391299724578857	4.06220006942749	3.9387199878692627
20.24169921875	127	0.5554699897766113	0.056940000504255295	0.5318700075149536	3.954659938812256	4.149409770965576
20.257568359375	127	0.5611299872398376	0.05697999894618988	0.5318700075149536	4.1649298667907715	3.7528300285339355
20.27587890625	127	0.5616700053215027	0.06518000364303589	0.5318700075149536	4.238949775695801	3.891040086746216
20.289306640625	123	0.5616700053215027	0.06518000364303589	0.5467699766159058	4.148079872131348	3.8944599628448486
20.30615234375	123	0.5957499742507935	0.06518000364303589	0.5467699766159058	3.9579200744628906	4.257359981536865
20.322509765625	123	0.6098799705505371	0.08099000155925751	0.5467699766159058	3.8912599086761475	4.100580215454102
20.338623046875	127	0.6098799705505371	0.08455999940633774	0.5374000072479248	3.8715200424194336	4.099329948425293
20.355224609375	127	0.5975300073623657	0.08314000070095062	0.5374000072479248	3.928149938583374	4.211030006408691
20.37158203125	127	0.5964099764823914	0.08558999747037888	0.5374000072479248	3.9549999237060547	4.255050182342529
20.387939453125	127	0.5975300073623657	0.10256999731063843	0.5196599960327148	4.009200096130371	4.245779991149902
20.404541015625	127	0.6048200130462646	0.12984000146389008	0.5196599960327148	4.022640228271484	4.064169883728027
20.4208984375	127	0.606939971446991	0.12984000146389008	0.5196599960327148	4.138730049133301	4.065169811248779
20.4384765625	127	0.6075599789619446	0.12660999596118927	0.5466649532318115	4.084579944610596	4.003689765930176
20.454345703125	127	0.6075599789619446	0.08028999716043472	0.5466649532318115	4.303160190582275	3.9697000980377197
20.470947265625	127	0.605139970779419	0.06396999955177307	0.5466649532318115	4.231349945068359	3.964060068130493
20.48828125	127	0.605139970779419	0.047359999269247055	0.5439749956130981	4.289100170135498	3.9055800437927246
20.50439453125	127	0.610319972038269	0.047359999269247055	0.5439749956130981	4.15008020401001	4.232490062713623
20.51953125	127	0.6318699717521667	0.06100999936461449	0.5439749956130981	3.8277900218963623	4.017000198364258
20.535888671875	127	0.6328999996185303	0.07485999912023544	0.5300400257110596	4.062320232391357	4.065589904785156
20.55517578125	127	0.6478099822998047	0.09077999740839005	0.5300400257110596	4.046539783477783	4.041820049285889
20.56884765625	127	0.6478099822998047	0.1001100018620491	0.5300400257110596	3.799570083618164	4.283689975738525
20.58544921875	127	0.6471400260925293	0.10626000165939331	0.5286250114440918	3.7995901107788086	4.354700088500977
20.602294921875	127	0.6435199975967407	0.10626000165939331	0.5286250114440918	4.105669975280762	3.973259925842285
20.618408203125	127	0.6406700015068054	0.10286000370979309	0.5286250114440918	3.813920021057129	4.143640041351318
20.634521484375	127	0.6401200294494629	0.10160999745130539	0.5213599801063538	3.7853200435638428	4.240320205688477
20.650634765625	127	0.635919988155365	0.10286000370979309	0.5213599801063538	3.782670021057129	3.766860008239746
20.66748046875	127	0.6347299814224243	0.12564000487327576	0.5213599801063538	3.8313000202178955	3.790260076522827
20.683837890625	127	0.6347299814224243	0.1316699981689453	0.5199450254440308	3.829669952392578	3.76705002784729
20.7001953125	127	0.6393700242042542	0.1435299962759018	0.5199450254440308	3.937999963760376	3.8221800327301025
20.717041015625	127	0.6399499773979187	0.1435299962759018	0.5199450254440308	3.968830108642578	3.8842899799346924
20.73388671875	127	0.6393700242042542	0.13760000467300415	0.5302000045776367	3.900779962539673	3.942349910736084
20.749755859375	127	0.6392199993133545	0.1368200033903122	0.5302000045776367	4.008969783782959	3.845439910888672
20.766845703125	127	0.6392199993133545	0.1310099959373474	0.5302000045776367	4.010270118713379	4.118599891662598
20.783935546875	127	0.6410999894142151	0.11674000322818756	0.5451899766921997	3.936069965362549	3.744489908218384
20.7998046875	127	0.7195799946784973	0.07064999639987946	0.5451899766921997	3.9625000953674316	3.0746700763702393
20.8154296875	127	0.7262899875640869	0.07064999639987946	0.5451899766921997	3.962019920349121	3.235529899597168
20.8330078125	127	0.7262899875640869	0.07955999672412872	0.5152999758720398	4.24105978012085	4.115449905395508
20.84912109375	127	0.7193899750709534	0.11957000195980072	0.5152999758720398	4.152790069580078	3.0687201023101807
20.86474609375	127	0.718999981880188	0.15655000507831573	0.5152999758720398	4.1454901695251465	3.0482399463653564
20.88134765625	127	0.7183700203895569	0.1764499992132187	0.522974967956543	4.072440147399902	3.0809600353240967
20.898193359375	127	0.7183700203895569	0.1764499992132187	0.522974967956543	4.264319896697998	3.0131499767303467
20.915283203125	127	0.7236400246620178	0.14564000070095062	0.522974967956543	4.161520004272461	2.987649917602539
20.93017578125	127	0.7236400246620178	0.13290999829769135	0.5626100301742554	4.177289962768555	3.0203299522399902
20.9462890625	127	0.7150400280952454	0.12741999328136444	0.5626100301742554	4.117280006408691	2.9580299854278564
20.9638671875	127	0.709659993648529	0.12741999328136444	0.5626100301742554	4.108799934387207	2.9786601066589355
20.979736328125	127	0.709659993648529	0.13333000242710114	0.5219650268554688	4.173890113830566	3.9674599170684814
20.995361328125	127	0.7087699770927429	0.13461999595165253	0.5219650268554688	3.929650068283081	2.9578499794006348
21.012939453125	127	0.7054100036621094	0.15435999631881714	0.5219650268554688	4.251029968261719	3.0341999530792236
21.029052734375	127	0.7054100036621094	0.15435999631881714	0.5169450044631958	4.085090160369873	2.947690010070801
21.046142578125	127	0.7172499895095825	0.14278000593185425	0.5169450044631958	4.129749774932861	2.9870901107788086
21.061279296875	127	0.7485100030899048	0.1413699984550476	0.5169450044631958	3.928689956665039	2.9723899364471436
21.078125	127	0.7507299780845642	0.13683000206947327	0.5302599668502808	3.820080041885376	2.9343199729919434
21.0947265625	127	0.7815099954605103	0.13683000206947327	0.5302599668502808	4.301340103149414	2.9541399478912354
21.1103515625	127	0.7955700159072876	0.13683000206947327	0.5302599668502808	3.961060047149658	3.0238699913024902
21.126708984375	127	0.7955700159072876	0.12612000107765198	0.533905029296875	4.007420063018799	2.9506499767303467
21.143310546875	127	0.7880399823188782	0.1190200001001358	0.533905029296875	4.011149883270264	2.966439962387085
21.159912109375	127	0.7880399823188782	0.08810999989509583	0.533905029296875	4.032199859619141	3.043950080871582
21.176025390625	127	0.7880399823188782	0.08810999989509583	0.5277400016784668	4.1474199295043945	2.9588301181793213
21.19287109375	127	0.7886800169944763	0.11941999942064285	0.5277400016784668	4.144780158996582	2.9054698944091797
21.209716796875	127	0.7886800169944763	0.13120000064373016	0.5277400016784668	4.446340084075928	2.991729974746704
21.226806640625	127	0.7872700095176697	0.13120000064373016	0.5297449827194214	4.080130100250244	2.9641799926757812
21.244140625	127	0.7872700095176697	0.13053999841213226	0.5297449827194214	4.028439998626709	2.944740056991577
21.26025390625	127	0.7896699905395508	0.12436000257730484	0.5297449827194214	3.9274299144744873	3.035370111465454
21.276123046875	127	0.7896699905395508	0.12436000257730484	0.5271000266075134	4.124599933624268	2.9466800689697266
21.29443359375	127	0.7896699905395508	0.12436000257730484	0.5271000266075134	4.02800989151001	2.9905099868774414
21.30810546875	127	0.802590012550354	0.13555000722408295	0.5271000266075134	4.076039791107178	2.966830015182495
21.32421875	123	0.8039000034332275	0.13555000722408295	0.5149000287055969	4.0470099449157715	2.9528799057006836
21.3408203125	123	0.8191800117492676	0.1413699984550476	0.5149000287055969	3.211509943008423	2.8751699924468994
21.357666015625	123	0.8191800117492676	0.14414000511169434	0.5149000287055969	3.2408299446105957	2.9652099609375
21.37353515625	127	0.8191800117492676	0.14414000511169434	0.5312550067901611	3.91759991645813	2.8788599967956543
21.390380859375	127	0.8184499740600586	0.14414000511169434	0.5312550067901611	3.178489923477173	2.9205799102783203
21.406494140625	127	0.8149700164794922	0.12414000183343887	0.5312550067901611	4.019269943237305	3.004810094833374
21.423583984375	127	0.8149700164794922	0.12414000183343887	0.5140299797058105	4.01708984375	2.988759994506836
21.4404296875	127	0.8220300078392029	0.13826000690460205	0.5140299797058105	3.2297699451446533	2.860450029373169
21.4560546875	127	0.8220300078392029	0.15660999715328217	0.5140299797058105	4.069799900054932	2.962430000305176
21.473388671875	127	0.8220300078392029	0.1594499945640564	0.520550012588501	3.3516299724578857	2.93245005607605
21.488525390625	127	0.8395400047302246	0.17027999460697174	0.520550012588501	3.299259901046753	2.9775800704956055
21.505859375	127	0.8817999958992004	0.1728000044822693	0.520550012588501	3.320230007171631	3.026099920272827
21.523681640625	127	0.8844500184059143	0.1785700023174286	0.4967150092124939	3.335789918899536	2.9787700176239014
21.5419921875	127	0.8817999958992004	0.1893399953842163	0.4967150092124939	3.252779960632324	2.9696199893951416
21.554931640625	127	0.8773699998855591	0.19472000002861023	0.4967150092124939	3.2847399711608887	3.0025599002838135
21.5712890625	127	0.8773699998855591	0.19472000002861023	0.5119149684906006	3.242799997329712	3.0248401165008545
21.58740234375	127	0.879830002784729	0.19960999488830566	0.5119149684906006	3.2230401039123535	3.0138099193573
21.603271484375	127	0.8942999839782715	0.19960999488830566	0.5119149684906006	3.3554599285125732	3.119460105895996
21.619873046875	127	0.8942999839782715	0.1967799961566925	0.5061399936676025	3.3523600101470947	3.010319948196411
21.63623046875	127	0.886900007724762	0.1967799961566925	0.5061399936676025	3.296099901199341	3.079699993133545
21.65283203125	127	0.8776000142097473	0.2028300017118454	0.5061399936676025	3.280289888381958	3.0457499027252197
21.669921875	127	0.8776000142097473	0.2028300017118454	0.5114750266075134	3.3437700271606445	3.0450398921966553
21.685791015625	127	0.8811100125312805	0.18380999565124512	0.5114750266075134	3.316509962081909	2.979219913482666
21.702392578125	127	0.8842499852180481	0.15972000360488892	0.5114750266075134	3.33951997756958	3.0109500885009766
21.71923828125	123	0.8859999775886536	0.15408000349998474	0.5102800130844116	3.31961989402771	3.0199100971221924
21.73486328125	123	0.887939989566803	0.15302999317646027	0.5102800130844116	3.2711501121520996	2.9569098949432373
21.752197265625	123	0.8902199864387512	0.15004999935626984	0.5102800130844116	3.3157799243927	3.0350499153137207
21.771240234375	123	0.8918499946594238	0.14485999941825867	0.4988600015640259	3.312390089035034	2.9842898845672607
21.784423828125	123	0.8918499946594238	0.144679993391037	0.4988600015640259	3.325279951095581	2.971329927444458
21.80078125	123	0.8930100202560425	0.14211000502109528	0.4988600015640259	3.3852999210357666	3.034480094909668
21.81787109375	123	0.8930100202560425	0.14211000502109528	0.5235599875450134	3.3257598876953125	3.0304501056671143
21.834228515625	123	0.8995800018310547	0.14348000288009644	0.5235599875450134	3.4497900009155273	2.941070079803467
21.850341796875	123	0.8995800018310547	0.15148000419139862	0.5235599875450134	3.4008901119232178	3.0714800357818604
21.86669921875	127	0.89656001329422	0.15330000221729279	0.49331000447273254	3.3619298934936523	3.0622899532318115
21.883056640625	127	0.8873500227928162	0.1877799928188324	0.49331000447273254	3.333630084991455	3.0149199962615967
21.89990234375	127	0.88441002368927	0.20172999799251556	0.49331000447273254	3.4459500312805176	3.0604898929595947
21.915771484375	127	0.8754799962043762	0.23442000150680542	0.4724400043487549	3.3429698944091797	3.0928399562835693
21.9326171875	127	0.8724499940872192	0.28275999426841736	0.4724400043487549	3.4016199111938477	3.106990098953247
21.949462890625	127	0.8659300208091736	0.2926200032234192	0.4724400043487549	3.41294002532959	3.219019889831543
21.96533203125	127	0.8659300208091736	0.3004400134086609	0.4724400043487549	3.4446399211883545	3.2187700271606445
21.982177734375	127	0.8660600185394287	0.30118000507354736	0.4724400043487549	3.406280040740967	3.2287099361419678
22.000244140625	127	0.8688899874687195	0.3004400134086609	0.4724400043487549	3.414799928665161	3.23622989654541
22.015380859375	127	0.8688899874687195	0.29763999581336975	0.49505001306533813	3.4395101070404053	3.2339999675750732
22.031982421875	127	0.8942599892616272	0.26034000515937805	0.49505001306533813	3.4656500816345215	3.2959799766540527
22.048583984375	127	0.8967800140380859	0.2555899918079376	0.49505001306533813	3.4403200149536133	3.330970048904419
22.0634765625	127	0.8977900147438049	0.25352999567985535	0.49190497398376465	3.3988699913024902	3.2781100273132324
22.079833984375	127	0.9058700203895569	0.25352999567985535	0.49190497398376465	3.4019598960876465	3.2684900760650635
22.096923828125	127	0.9074199795722961	0.2592099905014038	0.49190497398376465	3.441380023956299	3.2679901123046875
22.11328125	127	0.9058700203895569	0.2630400061607361	0.49352502822875977	3.433120012283325	3.34945011138916
22.130615234375	127	0.9067999720573425	0.260699987411499	0.49352502822875977	3.3973500728607178	3.3336400985717773
22.146240234375	127	0.9052900075912476	0.2643199861049652	0.49352502822875977	3.515360116958618	3.3302199840545654
22.162109375	127	0.9052900075912476	0.2643199861049652	0.4833049774169922	3.4510600566864014	3.334089994430542
22.178955078125	127	0.8938999772071838	0.2711000144481659	0.4833049774169922	3.4783198833465576	3.2795801162719727
22.19580078125	127	0.8937399983406067	0.2874299883842468	0.4833049774169922	3.5088601112365723	3.3056299686431885
22.211181640625	127	0.8892999887466431	0.2916400134563446	0.47570499777793884	3.502609968185425	3.3025999069213867
22.227783203125	127	0.8860099911689758	0.29297998547554016	0.47570499777793884	3.4979000091552734	3.279750108718872
22.244384765625	127	0.8860099911689758	0.2916400134563446	0.47570499777793884	3.4710800647735596	3.3493499755859375
22.261962890625	127	0.8875799775123596	0.2890099883079529	0.4860900044441223	3.4779200553894043	3.3289899826049805
22.279296875	127	0.8953700065612793	0.2818000018596649	0.4860900044441223	3.399660110473633	3.2802999019622803
22.29443359375	127	0.8991000056266785	0.27254000306129456	0.4860900044441223	3.41936993598938	3.3345799446105957
22.31103515625	127	0.8991000056266785	0.26361000537872314	0.49352502822875977	3.405479907989502	3.3423099517822266
22.3271484375	127	0.9006400108337402	0.2560099959373474	0.49352502822875977	3.3843600749969482	3.2327001094818115
22.343505859375	127	0.9037200212478638	0.25516998767852783	0.49352502822875977	3.399139881134033	3.3308799266815186
22.359619140625	127	0.9097700119018555	0.24049000442028046	0.49352502822875977	3.431999921798706	3.2326600551605225
22.375732421875	127	0.92330002784729	0.2129800021648407	0.49352502822875977	3.384619951248169	3.231950044631958
22.392333984375	127	0.9266999959945679	0.18854999542236328	0.49352502822875977	3.3191399574279785	3.2614500522613525
22.40869140625	127	0.9266999959945679	0.18854999542236328	0.4864000082015991	3.371309995651245	3.3365700244903564
22.425048828125	127	0.8183500170707703	0.1927500069141388	0.4864000082015991	3.9776699542999268	3.259399890899658
22.442626953125	127	0.6878100037574768	0.24174000322818756	0.4864000082015991	3.9799299240112305	3.2790699005126953
22.458984375	127	0.6873999834060669	0.24174000322818756	0.5382950305938721	3.4978199005126953	3.8854598999023438
22.474609375	127	0.42287999391555786	0.22168000042438507	0.5382950305938721	3.541300058364868	3.5102601051330566
22.492431640625	127	0.30300000309944153	0.19565999507904053	0.5382950305938721	3.3737900257110596	3.9163401126861572
22.51171875	127	0.2965199947357178	0.19565999507904053	0.5085350275039673	3.318190097808838	3.5833499431610107
22.523681640625	127	0.2281699925661087	0.20427000522613525	0.5085350275039673	3.318079948425293	3.8360300064086914
22.54052734375	127	0.2281699925661087	0.23115000128746033	0.5085350275039673	3.322499990463257	3.8720600605010986
22.558837890625	127	0.23071999847888947	0.2500300109386444	0.5190500020980835	3.2614901065826416	4.005849838256836
22.573486328125	127	0.2555899918079376	0.2500300109386444	0.5190500020980835	3.228440046310425	3.7741899490356445
22.591064453125	127	0.2555899918079376	0.24690000712871552	0.5190500020980835	3.2506799697875977	3.8031599521636963
22.60546875	127	0.2541100084781647	0.2439900040626526	0.5034300088882446	3.228490114212036	3.903409957885742
22.621826171875	127	0.20148999989032745	0.2439900040626526	0.5034300088882446	3.352020025253296	4.002799987792969
22.638427734375	127	0.16210000216960907	0.2689099907875061	0.5034300088882446	3.4118900299072266	3.946120023727417
22.654541015625	127	0.1619500070810318	0.2689099907875061	0.5109250545501709	3.29475998878479	4.179029941558838
22.671142578125	127	0.1350799947977066	0.2592099905014038	0.5109250545501709	3.2876999378204346	4.1786699295043945
22.688232421875	127	0.1349100023508072	0.2500399947166443	0.5109250545501709	3.357100009918213	4.127349853515625
22.70458984375	127	0.1350799947977066	0.24481000006198883	0.5184699892997742	3.2540900707244873	4.27646017074585
22.721435546875	127	0.13303999602794647	0.22999000549316406	0.5184699892997742	3.2583000659942627	4.128990173339844
22.738037109375	127	0.1311900019645691	0.22999000549316406	0.5184699892997742	3.344759941101074	3.987760066986084
22.753662109375	127	0.1311900019645691	0.22999000549316406	0.5174750089645386	3.398710012435913	4.024129867553711
22.7705078125	127	0.13886000216007233	0.22043000161647797	0.5174750089645386	3.3345000743865967	4.085599899291992
22.78662109375	127	0.13886000216007233	0.22043000161647797	0.5174750089645386	3.3454198837280273	4.158609867095947
22.804931640625	127	0.13886000216007233	0.22043000161647797	0.5195299983024597	3.3831300735473633	4.0495500564575195
22.820068359375	127	0.13886000216007233	0.226500004529953	0.5195299983024597	3.3287699222564697	3.9436099529266357
22.836669921875	127	0.13328999280929565	0.226500004529953	0.5195299983024597	3.4120900630950928	4.109079837799072
22.851806640625	127	0.13328999280929565	0.22583000361919403	0.5238800048828125	3.431720018386841	4.107379913330078
22.868408203125	127	0.13321000337600708	0.22583000361919403	0.5238800048828125	3.331249952316284	4.198130130767822
22.88525390625	127	0.13273000717163086	0.23325000703334808	0.5238800048828125	3.364459991455078	4.099669933319092
22.902099609375	127	0.13273000717163086	0.23325000703334808	0.5141099691390991	3.3721799850463867	4.1127400398254395
22.917724609375	127	0.14611999690532684	0.23325000703334808	0.5141099691390991	3.318419933319092	4.1615800857543945
22.934326171875	127	0.17771999537944794	0.241349995136261	0.5141099691390991	3.3378400802612305	4.120110034942627
22.950927734375	127	0.18160000443458557	0.2525700032711029	0.5072699785232544	3.331120014190674	4.029109954833984
22.9677734375	127	0.18160000443458557	0.2525700032711029	0.5072699785232544	3.2938499450683594	4.128920078277588
22.984375	127	0.1796800047159195	0.2450300008058548	0.5072699785232544	3.339200019836426	4.126890182495117
23.000244140625	127	0.1796800047159195	0.2450300008058548	0.497344970703125	3.27810001373291	4.109419822692871
23.01708984375	127	0.1917099952697754	0.2508299946784973	0.497344970703125	3.29367995262146	4.075409889221191
23.036865234375	127	0.19516000151634216	0.25211000442504883	0.497344970703125	3.380959987640381	3.975250005722046
23.050048828125	127	0.19516000151634216	0.25211000442504883	0.5075849890708923	3.2513999938964844	4.132540225982666
23.066162109375	127	0.19516000151634216	0.25211000442504883	0.5075849890708923	3.2520499229431152	4.08981990814209
23.083740234375	127	0.19639000296592712	0.2659499943256378	0.5075849890708923	3.285099983215332	4.113969802856445
23.0986328125	127	0.19639000296592712	0.2659499943256378	0.5141949653625488	3.265399932861328	4.072740077972412
23.114990234375	127	0.19128000736236572	0.25211000442504883	0.5141949653625488	3.26459002494812	3.880650043487549
23.13134765625	127	0.1879899948835373	0.24958999454975128	0.5141949653625488	3.2520298957824707	3.715790033340454
23.14794921875	127	0.19128000736236572	0.24217000603675842	0.513355016708374	3.3054399490356445	3.978950023651123
23.1640625	127	0.2172500044107437	0.2328599989414215	0.513355016708374	3.2218799591064453	3.799530029296875
23.1806640625	127	0.21961000561714172	0.2309899926185608	0.513355016708374	3.250080108642578	3.317110061645508
23.197509765625	127	0.22098000347614288	0.2314399927854538	0.5034500360488892	3.2483301162719727	4.106200218200684
23.214111328125	127	0.223580002784729	0.2314399927854538	0.5034500360488892	3.2048799991607666	3.8192501068115234
23.230712890625	127	0.22791999578475952	0.2407200038433075	0.5034500360488892	3.3019399642944336	3.799489974975586
23.2470703125	127	0.23095999658107758	0.25126999616622925	0.5042049884796143	3.221980094909668	3.8432600498199463
23.26416015625	127	0.23340000212192535	0.26080000400543213	0.5042049884796143	3.2959399223327637	3.8246400356292725
23.280029296875	127	0.23552000522613525	0.2675899863243103	0.5042049884796143	3.2673799991607666	3.833479881286621
23.296875	123	0.2355400025844574	0.2675899863243103	0.5095199942588806	3.363110065460205	3.7489099502563477
23.314697265625	123	0.32109999656677246	0.24036000669002533	0.5095199942588806	3.9134600162506104	3.8797500133514404
23.3291015625	123	0.3320299983024597	0.23928000032901764	0.5095199942588806	3.9474198818206787	3.8864998817443848
23.34619140625	123	0.3320299983024597	0.2298000007867813	0.5225300192832947	3.9805400371551514	4.122230052947998
23.36279296875	123	0.3268499970436096	0.2298000007867813	0.5225300192832947	4.166200160980225	3.710360050201416
23.3779296875	123	0.3166300058364868	0.22920000553131104	0.5225300192832947	4.242400169372559	3.8637900352478027
23.394775390625	127	0.3166300058364868	0.22867000102996826	0.5425100326538086	4.104000091552734	3.797790050506592
23.410888671875	127	0.3232400119304657	0.20632000267505646	0.5425100326538086	4.04764986038208	3.7998600006103516
23.427734375	127	0.3232400119304657	0.19053000211715698	0.5425100326538086	4.289420127868652	3.8119900226593018
23.443603515625	127	0.32113000750541687	0.17845000326633453	0.5491399765014648	4.50246000289917	3.8671200275421143
23.46044921875	127	0.3104400038719177	0.1718199998140335	0.5491399765014648	4.024270057678223	3.8677899837493896
23.477294921875	127	0.3104400038719177	0.1718199998140335	0.5491399765014648	4.010039806365967	3.8334898948669434
23.493896484375	127	0.3104400038719177	0.1718199998140335	0.5297650098800659	4.047910213470459	3.8073699474334717
23.509765625	127	0.3104400038719177	0.1785999983549118	0.5297650098800659	4.076260089874268	3.881510019302368
23.52685546875	127	0.31779998540878296	0.18727999925613403	0.5297650098800659	4.154789924621582	3.7766098976135254
23.546630859375	127	0.31779998540878296	0.18727999925613403	0.5277649760246277	4.383049964904785	3.7969300746917725
23.558837890625	127	0.3087199926376343	0.1952199935913086	0.5277649760246277	4.3194899559021	3.79013991355896
23.57568359375	127	0.3087199926376343	0.20112000405788422	0.5277649760246277	3.9595301151275635	3.7934799194335938
23.59375	127	0.3098900020122528	0.20712999999523163	0.5277650356292725	4.026360034942627	3.789210081100464
23.608154296875	127	0.363180011510849	0.20878000557422638	0.5277650356292725	4.1209001541137695	3.737139940261841
23.625	127	0.36458998918533325	0.21449999511241913	0.5277650356292725	3.9922900199890137	3.5962600708007812
23.641357421875	127	0.36458998918533325	0.21658000349998474	0.5108749866485596	4.198080062866211	3.909559965133667
23.657958984375	127	0.37222999334335327	0.21875999867916107	0.5108749866485596	4.115690231323242	3.8028299808502197
23.674072265625	127	0.37222999334335327	0.21963000297546387	0.5108749866485596	4.145359992980957	3.8612101078033447
23.68994140625	127	0.37222999334335327	0.21963000297546387	0.5364199876785278	4.149970054626465	3.677690029144287
23.706787109375	127	0.4171299934387207	0.20171000063419342	0.5364199876785278	3.7735800743103027	3.6001999378204346
23.723876953125	127	0.4390600025653839	0.17673000693321228	0.5364199876785278	3.740880012512207	3.744149923324585
23.7392578125	127	0.4390600025653839	0.17058999836444855	0.5505149960517883	3.8788599967956543	3.7432899475097656
23.756103515625	127	0.4356600046157837	0.16168999671936035	0.5505149960517883	3.9721200466156006	3.824090003967285
23.773193359375	127	0.42114999890327454	0.16976000368595123	0.5505149960517883	4.002960205078125	3.869659900665283
23.78955078125	127	0.42114999890327454	0.16976000368595123	0.5164899826049805	3.954770088195801	3.7938499450683594
23.80615234375	127	0.4252699911594391	0.20172999799251556	0.5164899826049805	4.026289939880371	3.8483500480651855
23.822998046875	127	0.430510014295578	0.21660999953746796	0.5164899826049805	4.041419982910156	3.835200071334839
23.838623046875	127	0.43136999011039734	0.21660999953746796	0.5458400249481201	4.0040998458862305	3.8379299640655518
23.8544921875	127	0.43834999203681946	0.18357999622821808	0.5458400249481201	3.8511900901794434	3.7306199073791504
23.871826171875	127	0.43834999203681946	0.15272000432014465	0.5458400249481201	3.8430399894714355	3.691890001296997
23.886962890625	127	0.4372499883174896	0.13876000046730042	0.5497549772262573	3.8936400413513184	3.7060298919677734
23.904052734375	127	0.4371500015258789	0.13876000046730042	0.5497549772262573	3.8747498989105225	3.6412301063537598
23.920166015625	127	0.42305999994277954	0.15063999593257904	0.5497549772262573	3.8905200958251953	4.032989978790283
23.9365234375	127	0.42305999994277954	0.15063999593257904	0.5378999710083008	3.870270013809204	3.8595900535583496
23.952880859375	127	0.42403000593185425	0.15654000639915466	0.5378999710083008	3.770659923553467	3.755419969558716
23.96923828125	127	0.4244900047779083	0.1761299967765808	0.5378999710083008	3.7226500511169434	3.7910099029541016
23.98583984375	127	0.4244900047779083	0.1761299967765808	0.5384700298309326	3.9831199645996094	3.783989906311035
24.002685546875	127	0.42513999342918396	0.16426999866962433	0.5384700298309326	3.972870111465454	3.6041998863220215
24.018798828125	127	0.42513999342918396	0.16426999866962433	0.5384700298309326	3.7453598976135254	3.7253000736236572
24.0361328125	127	0.42513999342918396	0.16426999866962433	0.5451650023460388	3.8735899925231934	3.756459951400757
24.052001953125	127	0.42513999342918396	0.14938999712467194	0.5451650023460388	3.8772499561309814	3.710200071334839
24.069580078125	127	0.42122000455856323	0.1438799947500229	0.5451650023460388	3.905679941177368	3.756239891052246
24.0859375	127	0.4207800030708313	0.14282000064849854	0.5451650023460388	3.916069984436035	3.706779956817627
24.10205078125	127	0.41659998893737793	0.14282000064849854	0.5451650023460388	3.8315000534057617	3.6748099327087402
24.118408203125	127	0.41218000650405884	0.14474999904632568	0.5451650023460388	3.9439399242401123	3.625309944152832
24.133056640625	127	0.41218000650405884	0.1479800045490265	0.5546349883079529	3.748500108718872	3.8530800342559814
24.150390625	127	0.4221799969673157	0.14474999904632568	0.5546349883079529	4.041230201721191	3.770469903945923
24.16748046875	127	0.4565599858760834	0.12927000224590302	0.5546349883079529	3.935159921646118	3.522170066833496
24.18408203125	127	0.4571000039577484	0.12927000224590302	0.5346150398254395	3.595860004425049	3.354520082473755
24.19970703125	127	0.5131400227546692	0.12927000224590302	0.5346150398254395	3.7862401008605957	3.4547600746154785
24.2158203125	127	0.5131400227546692	0.12676000595092773	0.5346150398254395	3.699899911880493	3.4002599716186523
24.232666015625	127	0.5131400227546692	0.12676000595092773	0.5405949950218201	3.8070199489593506	3.3961000442504883
24.249267578125	127	0.5142300128936768	0.13952000439167023	0.5405949950218201	3.7791600227355957	3.342710018157959
24.26513671875	127	0.5142300128936768	0.1658100038766861	0.5405949950218201	3.8749899864196777	3.353830099105835
24.282470703125	127	0.5142300128936768	0.1658100038766861	0.533210039138794	3.8812201023101807	3.3827099800109863
24.299072265625	127	0.51419997215271	0.17441999912261963	0.533210039138794	3.902369976043701	3.532399892807007
24.315185546875	127	0.5138199925422668	0.18759000301361084	0.533210039138794	3.870800018310547	3.506649971008301
24.331787109375	123	0.51419997215271	0.1885399967432022	0.5269799828529358	3.909250020980835	3.474289894104004
24.346923828125	123	0.5137199759483337	0.1904900074005127	0.5269799828529358	3.827850103378296	3.411900043487549
24.363525390625	123	0.5125600099563599	0.18998999893665314	0.5269799828529358	3.926270008087158	3.37785005569458
24.38134765625	127	0.5125600099563599	0.18998999893665314	0.5451599955558777	3.8265600204467773	3.386630058288574
24.396484375	127	0.5201500058174133	0.1400900036096573	0.5451599955558777	3.7345800399780273	3.509500026702881
24.413330078125	127	0.5207499861717224	0.12508000433444977	0.5451599955558777	3.617079973220825	3.4967000484466553
24.429931640625	127	0.5207499861717224	0.12306000292301178	0.5475850105285645	3.8037400245666504	3.453320026397705
24.4462890625	127	0.5208699703216553	0.12161000072956085	0.5475850105285645	3.792910099029541	3.504699945449829
24.462646484375	127	0.5289999842643738	0.12306000292301178	0.5475850105285645	3.682260036468506	3.4698100090026855
24.478759765625	127	0.5289999842643738	0.1327199935913086	0.5173850059509277	3.7061901092529297	3.5259900093078613
24.494873046875	127	0.5161600112915039	0.16088999807834625	0.5173850059509277	3.7383298873901367	3.6470799446105957
24.51171875	127	0.5161600112915039	0.17229999601840973	0.5173850059509277	3.735840082168579	3.6621201038360596
24.528564453125	127	0.5171599984169006	0.1793999969959259	0.5510550141334534	3.750040054321289	3.576970100402832
24.54443359375	127	0.5217099785804749	0.1793999969959259	0.5510550141334534	3.908940076828003	3.7388200759887695
24.56103515625	127	0.5241100192070007	0.1693899929523468	0.5510550141334534	3.9077799320220947	3.872529983520508
24.578369140625	127	0.5245100259780884	0.154229998588562	0.5309649705886841	3.908479928970337	3.8709800243377686
24.593505859375	127	0.5388000011444092	0.1500999927520752	0.5309649705886841	3.527750015258789	3.742379903793335
24.611328125	127	0.5396100282669067	0.1500999927520752	0.5309649705886841	3.4910600185394287	3.662100076675415
24.629150390625	127	0.5396100282669067	0.15354999899864197	0.5393350124359131	3.694730043411255	3.6374199390411377
24.64404296875	127	0.5388500094413757	0.15354999899864197	0.5393350124359131	3.6880900859832764	3.636810064315796
24.66015625	127	0.538070023059845	0.15185000002384186	0.5393350124359131	3.66510009765625	3.579509973526001
24.677734375	127	0.538070023059845	0.15185000002384186	0.5393350124359131	3.541759967803955	3.593019962310791
24.692138671875	127	0.5378100275993347	0.16800999641418457	0.5393350124359131	3.698820114135742	3.6181600093841553
24.708740234375	127	0.5314800143241882	0.1817300021648407	0.5393350124359131	3.6845099925994873	3.60014009475708
24.725830078125	127	0.5314800143241882	0.1817300021648407	0.5386500358581543	3.652980089187622	3.5939199924468994
24.74169921875	127	0.5410500168800354	0.1624400019645691	0.5386500358581543	3.6213901042938232	3.581860065460205
24.7578125	127	0.5410500168800354	0.16072000563144684	0.5386500358581543	3.6689999103546143	3.718630075454712
24.7744140625	123	0.5405300259590149	0.16072000563144684	0.5303800106048584	3.8049099445343018	3.9345600605010986
24.791015625	123	0.5392199754714966	0.18001000583171844	0.5303800106048584	3.671989917755127	3.9515199661254883
24.8076171875	123	0.5392199754714966	0.18312999606132507	0.5303800106048584	3.6549999713897705	3.6744000911712646
24.82373046875	127	0.5392199754714966	0.18001000583171844	0.5447499752044678	3.6699399948120117	3.6762900352478027
24.84033203125	127	0.5339099764823914	0.16788999736309052	0.5447499752044678	3.687649965286255	3.6176400184631348
24.857177734375	127	0.5339099764823914	0.16147999465465546	0.5447499752044678	3.6662800312042236	3.558029890060425
24.873291015625	127	0.534030020236969	0.1492300033569336	0.5462149977684021	3.6598100662231445	3.5057599544525146
24.890625	127	0.54093998670578	0.14574000239372253	0.5462149977684021	3.625760078430176	3.6395699977874756
24.906982421875	127	0.5448399782180786	0.14574000239372253	0.5462149977684021	3.607029914855957	3.9239399433135986
24.9228515625	127	0.5448399782180786	0.1474200040102005	0.5376750230789185	3.6059699058532715	3.710360050201416
24.939453125	127	0.5397400259971619	0.1474200040102005	0.5376750230789185	3.574899911880493	3.6940300464630127
24.9560546875	127	0.5397400259971619	0.14688999950885773	0.5376750230789185	3.799920082092285	3.6911299228668213
24.971923828125	123	0.5401899814605713	0.14688999950885773	0.5469599962234497	3.832979917526245	3.5909900665283203
24.98828125	123	0.540690004825592	0.14688999950885773	0.5469599962234497	3.70307993888855	3.4760398864746094
25.0048828125	123	0.5433499813079834	0.1280899941921234	0.5469599962234497	3.6748199462890625	3.554610013961792
25.021240234375	127	0.5440599918365479	0.1280899941921234	0.5513899922370911	3.600209951400757	3.763859987258911
25.03759765625	127	0.6080499887466431	0.14700999855995178	0.5513899922370911	3.6433498859405518	3.7731900215148926
25.053955078125	127	0.6128900051116943	0.1496499925851822	0.5513899922370911	3.694920063018799	3.798759937286377
25.070556640625	127	0.6149899959564209	0.14700999855995178	0.529170036315918	3.6303300857543945	3.7688000202178955
25.086669921875	127	0.6128900051116943	0.16026000678539276	0.529170036315918	3.590329885482788	3.695460081100464
25.103271484375	127	0.6096000075340271	0.17952999472618103	0.529170036315918	3.540649890899658	3.7289700508117676
25.1201171875	127	0.6096000075340271	0.2103399932384491	0.529170036315918	3.5419600009918213	3.6634199619293213
25.1357421875	127	0.6068900227546692	0.23077000677585602	0.529170036315918	3.5487000942230225	3.551949977874756
25.15234375	127	0.6078000068664551	0.23077000677585602	0.529170036315918	3.4795100688934326	3.5309300422668457
25.17041015625	127	0.6078000068664551	0.21911999583244324	0.5537949800491333	3.550679922103882	3.7521700859069824
25.187255859375	127	0.6078000068664551	0.20122000575065613	0.5537949800491333	3.617579936981201	3.7606499195098877
25.201416015625	127	0.5984100103378296	0.1931300014257431	0.5537949800491333	3.6219499111175537	3.7387499809265137
25.218017578125	127	0.5969300270080566	0.17062999308109283	0.5537949800491333	3.6238598823547363	3.741460084915161
25.236572265625	127	0.596019983291626	0.1596899926662445	0.5537949800491333	3.6234700679779053	3.6329400539398193
25.250732421875	127	0.596019983291626	0.1565600037574768	0.5537949800491333	3.6518399715423584	3.6599600315093994
25.267333984375	127	0.596019983291626	0.1565600037574768	0.5537949800491333	3.6542398929595947	3.6115000247955322
25.28369140625	127	0.6055600047111511	0.15049000084400177	0.5537949800491333	3.585779905319214	3.626230001449585
25.300537109375	127	0.6381499767303467	0.14895999431610107	0.5537949800491333	3.6433799266815186	3.794719934463501
25.31689453125	127	0.6381499767303467	0.14895999431610107	0.5236600041389465	3.552989959716797	3.7945899963378906
25.33349609375	127	0.6380800008773804	0.15768000483512878	0.5236600041389465	3.745699882507324	3.6799299716949463
25.350830078125	127	0.6380400061607361	0.18298999965190887	0.5236600041389465	3.864500045776367	3.7225899696350098
25.3671875	127	0.6367899775505066	0.1951799988746643	0.5236650109291077	4.031650066375732	3.8137199878692627
25.3828125	127	0.6367899775505066	0.20300999283790588	0.5236650109291077	3.6254398822784424	3.6874101161956787
25.399169921875	127	0.6421099901199341	0.20300999283790588	0.5236650109291077	3.7246100902557373	3.648400068283081
25.416015625	127	0.6421099901199341	0.20300999283790588	0.5277500152587891	3.788170099258423	3.8673601150512695
25.43212890625	127	0.6421099901199341	0.20300999283790588	0.5277500152587891	3.6944398880004883	3.6034700870513916
25.44873046875	127	0.6352999806404114	0.1849299967288971	0.5277500152587891	3.7118101119995117	3.8525099754333496
25.468017578125	127	0.6352999806404114	0.1849299967288971	0.5278199911117554	4.0605998039245605	2.999890089035034
25.48193359375	127	0.6529099941253662	0.2076999992132187	0.5278199911117554	3.8764500617980957	3.645090103149414
25.49755859375	127	0.6884400248527527	0.2076999992132187	0.5278199911117554	4.028220176696777	3.952470064163208
25.51513671875	127	0.6884400248527527	0.2076999992132187	0.5199199914932251	4.1717000007629395	3.0229101181030273
25.530029296875	127	0.6992400288581848	0.2076999992132187	0.5199199914932251	3.788409948348999	3.694890022277832
25.546875	127	0.7026699781417847	0.20701000094413757	0.5199199914932251	3.9214000701904297	3.785140037536621
25.5634765625	127	0.7026699781417847	0.20701000094413757	0.5145900249481201	3.8096299171447754	3.0392398834228516
25.579345703125	127	0.7020999789237976	0.19776999950408936	0.5145900249481201	3.782010078430176	3.7114500999450684
25.59619140625	127	0.6865599751472473	0.19047999382019043	0.5145900249481201	3.741499900817871	3.0903499126434326
25.612548828125	127	0.6865599751472473	0.19047999382019043	0.5305399894714355	3.8090200424194336	3.4851698875427246
25.629150390625	127	0.6979299783706665	0.20006999373435974	0.5305399894714355	3.8988800048828125	3.059730052947998
25.6455078125	127	0.7024999856948853	0.20006999373435974	0.5305399894714355	3.821969985961914	3.1392900943756104
25.66162109375	127	0.7024999856948853	0.20006999373435974	0.5376200079917908	3.748840093612671	3.738179922103882
25.677734375	127	0.7024999856948853	0.20006999373435974	0.5376200079917908	3.850529909133911	3.0939199924468994
25.69384765625	127	0.6965399980545044	0.18700000643730164	0.5376200079917908	3.822510004043579	3.2923600673675537
25.7109375	127	0.6964200139045715	0.18700000643730164	0.5286500453948975	3.7043399810791016	3.6592700481414795
25.727294921875	127	0.695580005645752	0.18925000727176666	0.5286500453948975	3.8833999633789062	3.212440013885498
25.746337890625	127	0.6911500096321106	0.21024000644683838	0.5286500453948975	3.749530076980591	3.242039918899536
25.76123046875	127	0.6911500096321106	0.21024000644683838	0.5406949520111084	3.7207400798797607	3.5907399654388428
25.77734375	127	0.6953999996185303	0.21003000438213348	0.5406949520111084	3.864500045776367	3.115339994430542
25.79443359375	127	0.6953999996185303	0.20765000581741333	0.5406949520111084	3.782979965209961	3.2658700942993164
25.81005859375	127	0.6953999996185303	0.20765000581741333	0.5314099788665771	3.691580057144165	3.819309949874878
25.826416015625	6	0.6953999996185303	0.20765000581741333	0.5314099788665771	3.691580057144165	3.819309949874878
25.84228515625	6	0.6953999996185303	0.20765000581741333	0.5314099788665771	3.691580057144165	3.819309949874878
25.85986328125	6	0.6953999996185303	0.20765000581741333	0.5314099788665771	3.691580057144165	3.819309949874878
25.87548828125	6	0.6953999996185303	0.20765000581741333	0.5314099788665771	3.691580057144165	3.819309949874878
25.891357421875	6	0.6953999996185303	0.20765000581741333	0.5314099788665771	3.691580057144165	3.819309949874878
25.908447265625	6	0.6953999996185303	0.20765000581741333	0.5314099788665771	3.691580057144165	3.819309949874878
25.92529296875	6	0.6953999996185303	0.20765000581741333	0.5314099788665771	3.691580057144165	3.819309949874878
25.94091796875	6	0.6953999996185303	0.20765000581741333	0.5314099788665771	3.691580057144165	3.819309949874878
25.9580078125	6	0.6953999996185303	0.20765000581741333	0.5314099788665771	3.691580057144165	3.819309949874878
25.974609375	6	0.6953999996185303	0.20765000581741333	0.5314099788665771	3.691580057144165	3.819309949874878
25.99072265625	6	0.6953999996185303	0.20765000581741333	0.5314099788665771	3.691580057144165	3.819309949874878
26.0078125	6	0.6953999996185303	0.20765000581741333	0.5314099788665771	3.691580057144165	3.819309949874878
26.026123046875	6	0.6953999996185303	0.20765000581741333	0.5314099788665771	3.691580057144165	3.819309949874878
26.0400390625	6	0.6953999996185303	0.20765000581741333	0.5314099788665771	3.691580057144165	3.819309949874878
26.057861328125	6	0.6953999996185303	0.20765000581741333	0.5314099788665771	3.691580057144165	3.819309949874878
26.073486328125	6	0.6953999996185303	0.20765000581741333	0.5314099788665771	3.691580057144165	3.819309949874878
26.09033203125	6	0.6953999996185303	0.20765000581741333	0.5314099788665771	3.691580057144165	3.819309949874878
26.105712890625	6	0.6953999996185303	0.20765000581741333	0.5314099788665771	3.691580057144165	3.819309949874878
26.1220703125	127	0.6839399933815002	0.22518999874591827	0.5314099788665771	3.682149887084961	4.153540134429932
26.138671875	127	0.6806399822235107	0.24190999567508698	0.5314099788665771	3.690190076828003	3.9262900352478027
26.154541015625	127	0.6798800230026245	0.24190999567508698	0.5394600033760071	3.753190040588379	3.851059913635254
26.171142578125	127	0.6776300072669983	0.20740999281406403	0.5394600033760071	3.747270107269287	3.475100040435791
26.187255859375	127	0.6776300072669983	0.20640000700950623	0.5394600033760071	3.957590103149414	3.717439889907837
26.203857421875	127	0.6803799867630005	0.18890999257564545	0.556244969367981	3.631269931793213	3.915260076522827
26.22021484375	127	0.687720000743866	0.1589999943971634	0.556244969367981	3.7423300743103027	3.5940799713134766
26.236328125	127	0.7188100218772888	0.1510400027036667	0.556244969367981	3.667479991912842	3.9206900596618652
26.252685546875	127	0.720329999923706	0.1510400027036667	0.5189599990844727	3.675379991531372	3.8852999210357666
26.269775390625	127	0.7592499852180481	0.18910999596118927	0.5189599990844727	3.80784010887146	2.9606199264526367
26.28662109375	127	0.7598900198936462	0.19832000136375427	0.5189599990844727	3.7961299419403076	2.9802000522613525
26.302734375	127	0.7598900198936462	0.20220999419689178	0.5386350154876709	3.811880111694336	3.012190103530884
26.318359375	127	0.7598900198936462	0.21863999962806702	0.5386350154876709	3.8017098903656006	2.961280107498169
26.3359375	127	0.7679299712181091	0.21863999962806702	0.5386350154876709	3.7634799480438232	3.052989959716797
26.35205078125	127	0.7679299712181091	0.20488999783992767	0.5488200187683105	3.875080108642578	2.992690086364746
26.36767578125	127	0.7639999985694885	0.20488999783992767	0.5488200187683105	3.902630090713501	2.9931399822235107
26.38525390625	127	0.7632200121879578	0.21032999455928802	0.5488200187683105	3.8182199001312256	2.942579984664917
26.40087890625	127	0.7632200121879578	0.21032999455928802	0.5275499820709229	3.798229932785034	2.9282400608062744
26.4169921875	127	0.7632200121879578	0.19699999690055847	0.5275499820709229	3.7449300289154053	2.9806199073791504
26.433837890625	127	0.7729200124740601	0.19699999690055847	0.5275499820709229	3.817039966583252	2.9062700271606445
26.45068359375	127	0.7751100063323975	0.2007800042629242	0.5257250070571899	3.968100070953369	2.9650399684906006
26.467041015625	127	0.8037599921226501	0.21174000203609467	0.5257250070571899	3.7267699241638184	2.90159010887146
26.48291015625	127	0.8054800033569336	0.21174000203609467	0.5257250070571899	3.7249200344085693	2.8833000659942627
26.5	127	0.8054800033569336	0.2084600031375885	0.5337100028991699	3.82778000831604	2.896620035171509
26.51611328125	127	0.8035600185394287	0.2084600031375885	0.5337100028991699	3.88673996925354	2.810389995574951
26.533447265625	127	0.7966399788856506	0.20995000004768372	0.5337100028991699	3.865190029144287	2.813420057296753
26.549560546875	127	0.7966399788856506	0.21061000227928162	0.5222649574279785	3.7982499599456787	2.8533599376678467
26.56494140625	127	0.796459972858429	0.2110300064086914	0.5222649574279785	3.8278000354766846	2.868799924850464
26.58203125	127	0.7959200143814087	0.21829000115394592	0.5222649574279785	3.960629940032959	2.8688299655914307
26.598388671875	127	0.7959200143814087	0.2267100065946579	0.5205049514770508	4.120820045471191	2.8964900970458984
26.6142578125	127	0.8077600002288818	0.23044000566005707	0.5205049514770508	4.052599906921387	2.8760900497436523
26.630615234375	127	0.8150799870491028	0.23565000295639038	0.5205049514770508	3.982369899749756	2.8661999702453613
26.647216796875	127	0.8161399960517883	0.23565000295639038	0.535290002822876	4.03685998916626	2.8461499214172363
26.663818359375	127	0.8179699778556824	0.23115000128746033	0.535290002822876	4.023230075836182	2.90910005569458
26.680908203125	127	0.8225200176239014	0.23058000206947327	0.535290002822876	3.982110023498535	2.8877999782562256
26.697021484375	127	0.8225200176239014	0.22607000172138214	0.5303900241851807	4.0234599113464355	2.8278300762176514
26.713134765625	127	0.8164899945259094	0.20090000331401825	0.5303900241851807	3.8574600219726562	2.841599941253662
26.730712890625	127	0.8156399726867676	0.20090000331401825	0.5303900241851807	4.171679973602295	2.834429979324341
26.745849609375	127	0.8164899945259094	0.2035199999809265	0.5312600135803223	4.176809787750244	2.8766300678253174
26.7626953125	127	0.8353000283241272	0.20924000442028046	0.5312600135803223	4.060009956359863	2.8187100887298584
26.780029296875	127	0.8787800073623657	0.24236999452114105	0.5312600135803223	3.243680000305176	2.87253999710083
26.795166015625	123	0.8799700140953064	0.24236999452114105	0.540120005607605	3.882390022277832	2.8968400955200195
26.812255859375	123	0.8910199999809265	0.23374000191688538	0.540120005607605	3.204580068588257	2.8445699214935303
26.8291015625	123	0.8910199999809265	0.23374000191688538	0.540120005607605	3.146090030670166	2.8701601028442383
26.844482421875	127	0.8898000121116638	0.23374000191688538	0.5189299583435059	3.9022998809814453	2.7985000610351562
26.861328125	127	0.8898000121116638	0.23691000044345856	0.5189299583435059	3.1498100757598877	2.811110019683838
26.87744140625	127	0.8883500099182129	0.2525700032711029	0.5189299583435059	3.1683499813079834	2.7974300384521484
26.89404296875	127	0.8863700032234192	0.25494998693466187	0.5130850076675415	3.1563398838043213	2.8090100288391113
26.910400390625	127	0.8824899792671204	0.2631300091743469	0.5130850076675415	3.1645801067352295	2.836009979248047
26.926513671875	127	0.8761500120162964	0.2631300091743469	0.5130850076675415	3.2154600620269775	2.8180599212646484
26.94287109375	123	0.8761500120162964	0.2654399871826172	0.5338799953460693	3.100339889526367	2.731600046157837
26.960205078125	123	0.878000020980835	0.2713499963283539	0.5338799953460693	4.084959983825684	2.7593600749969482
26.978271484375	123	0.8810099959373474	0.2741299867630005	0.5338799953460693	4.069439888000488	2.761770009994507
26.99267578125	127	0.8821799755096436	0.2741299867630005	0.5080599784851074	4.069839954376221	2.775239944458008
27.01025390625	127	0.9246600270271301	0.27869999408721924	0.5080599784851074	3.0552799701690674	2.762860059738159
27.0263671875	127	0.9246600270271301	0.27932000160217285	0.5080599784851074	3.1417601108551025	2.68353009223938
27.042724609375	127	0.9246600270271301	0.28091999888420105	0.5099800229072571	3.1379899978637695	2.812190055847168
27.058837890625	127	0.9236500263214111	0.28091999888420105	0.5099800229072571	3.0765700340270996	2.713129997253418
27.074462890625	127	0.9271600246429443	0.26684001088142395	0.5099800229072571	3.1440300941467285	2.763050079345703
27.091552734375	127	0.9285600185394287	0.2634100019931793	0.5115500092506409	3.1287899017333984	2.7360999584198
27.10791015625	127	0.9451500177383423	0.26082998514175415	0.5115500092506409	3.1199700832366943	2.8107099533081055
27.1240234375	127	0.9499599933624268	0.26082998514175415	0.5115500092506409	3.213629961013794	2.7598700523376465
27.140380859375	127	0.9499599933624268	0.25843000411987305	0.5189949870109558	4.089970111846924	2.8438000679016113
27.156494140625	127	0.9402400255203247	0.24663999676704407	0.5189949870109558	3.151170015335083	2.734790086746216
27.173583984375	127	0.9299899935722351	0.24663999676704407	0.5189949870109558	3.160140037536621	2.7915499210357666
27.190673828125	127	0.9299899935722351	0.2539899945259094	0.5163000226020813	3.2617299556732178	2.8105499744415283
27.205810546875	127	0.9313399791717529	0.2590700089931488	0.5163000226020813	3.1643900871276855	2.7953500747680664
27.22265625	127	0.9328399896621704	0.2590700089931488	0.5163000226020813	3.1366899013519287	2.808459997177124
27.240234375	127	0.9330099821090698	0.2590700089931488	0.526710033416748	3.168149948120117	2.8419299125671387
27.25537109375	127	0.9424899816513062	0.2659200131893158	0.526710033416748	3.2560501098632812	2.836549997329712
27.27294921875	127	0.9520300030708313	0.2662400007247925	0.526710033416748	3.2002100944519043	2.8683600425720215
27.289794921875	127	0.9520300030708313	0.2662400007247925	0.5143100023269653	3.242300033569336	2.9024500846862793
27.30517578125	127	0.9368000030517578	0.26774999499320984	0.5143100023269653	3.234600067138672	2.8660199642181396
27.322021484375	127	0.9302700161933899	0.28564000129699707	0.5143100023269653	3.2298200130462646	2.9230399131774902
27.338623046875	127	0.9269300103187561	0.29061999917030334	0.5165500044822693	3.2446699142456055	2.8899600505828857
27.35498046875	127	0.8330100178718567	0.29291999340057373	0.5165500044822693	3.7744998931884766	2.910249948501587
27.37060546875	127	0.6844099760055542	0.29061999917030334	0.5165500044822693	3.625190019607544	3.906860113143921
27.3876953125	127	0.679889976978302	0.29050999879837036	0.5480650067329407	3.528909921646118	3.6598598957061768
27.4033203125	127	0.39041998982429504	0.27647000551223755	0.5480650067329407	3.8206300735473633	3.3789799213409424
27.419677734375	127	0.27347999811172485	0.27184000611305237	0.5480650067329407	4.073669910430908	3.5124599933624268
27.435546875	127	0.27219998836517334	0.27647000551223755	0.5331649780273438	3.3090898990631104	3.5034899711608887
27.452392578125	127	0.2015800029039383	0.29767999053001404	0.5331649780273438	3.3110599517822266	3.6298999786376953
27.469482421875	127	0.2015800029039383	0.3041299879550934	0.5331649780273438	3.295180082321167	3.547100067138672
27.486083984375	127	0.20451000332832336	0.31505998969078064	0.5247949957847595	3.374389886856079	3.425410032272339
27.50146484375	127	0.21852999925613403	0.31505998969078064	0.5247949957847595	3.3463499546051025	3.6464600563049316
27.5185546875	127	0.221110001206398	0.2968499958515167	0.5247949957847595	3.2626500129699707	3.839430093765259
27.53759765625	127	0.221110001206398	0.2968499958515167	0.5268499851226807	3.3105199337005615	3.4690001010894775
27.551025390625	127	0.11033999919891357	0.3365899920463562	0.5268499851226807	3.4110100269317627	4.081610202789307
27.568115234375	127	0.10445000231266022	0.33928999304771423	0.5268499851226807	3.419379949569702	4.028260231018066
27.5849609375	127	0.10260999947786331	0.34033000469207764	0.5168399810791016	3.3744699954986572	3.8924100399017334
27.6005859375	127	0.10260999947786331	0.3541800081729889	0.5168399810791016	3.348720073699951	4.035620212554932
27.616943359375	127	0.11378999799489975	0.35604000091552734	0.5168399810791016	3.432539939880371	3.9237799644470215
27.6337890625	127	0.11866000294685364	0.3545700013637543	0.5082799792289734	3.379460096359253	3.9446499347686768
27.6494140625	127	0.11866000294685364	0.36333999037742615	0.5082799792289734	3.408979892730713	3.9283499717712402
27.666015625	127	0.11371000111103058	0.3765200078487396	0.5082799792289734	3.413480043411255	3.9444899559020996
27.68212890625	127	0.11371000111103058	0.3765200078487396	0.5173799991607666	3.419029951095581	3.9551401138305664
27.69921875	127	0.11953999847173691	0.3484399914741516	0.5173799991607666	3.374969959259033	4.002260208129883
27.716064453125	127	0.11958000063896179	0.3484399914741516	0.5173799991607666	3.4933600425720215	3.9944000244140625
27.73193359375	127	0.11953999847173691	0.3498600125312805	0.5091699957847595	3.4189798831939697	4.058690071105957
27.748046875	127	0.11587999761104584	0.3635700047016144	0.5091699957847595	3.4364500045776367	4.0625
27.765380859375	127	0.11587999761104584	0.37435001134872437	0.5091699957847595	3.4778499603271484	4.030970096588135
27.78125	127	0.11787000298500061	0.37435001134872437	0.5286849737167358	3.3968799114227295	4.037109851837158
27.796875	127	0.13377000391483307	0.33285000920295715	0.5286849737167358	3.3915700912475586	4.080319881439209
27.815185546875	127	0.13377000391483307	0.331030011177063	0.5286849737167358	3.337100028991699	4.0071702003479
27.83056640625	127	0.1276399940252304	0.3198600113391876	0.5293099880218506	3.33735990524292	4.0355401039123535
27.847412109375	127	0.11896999925374985	0.31633999943733215	0.5293099880218506	3.362910032272339	3.748660087585449
27.86279296875	127	0.11896999925374985	0.31617000699043274	0.5293099880218506	3.301729917526245	3.7705800533294678
27.8798828125	127	0.1214200034737587	0.31617000699043274	0.5096099972724915	3.3642799854278564	3.96875
27.896240234375	127	0.1996700018644333	0.31617000699043274	0.5096099972724915	3.3155500888824463	3.6125500202178955
27.912109375	127	0.23566000163555145	0.3063800036907196	0.5096099972724915	3.4763500690460205	3.339560031890869
27.928466796875	127	0.23883000016212463	0.2966800034046173	0.5110949873924255	3.2444000244140625	3.7379701137542725
27.94580078125	127	0.24988000094890594	0.3063800036907196	0.5110949873924255	3.282749891281128	3.64274001121521
27.961669921875	127	0.250900000333786	0.3005099892616272	0.5110949873924255	3.3184499740600586	3.6702799797058105
27.978271484375	127	0.250900000333786	0.3072200119495392	0.52892005443573	3.2311699390411377	3.6422200202941895
27.995849609375	127	0.24275000393390656	0.3072200119495392	0.52892005443573	3.231559991836548	3.769129991531372
28.011474609375	127	0.2343199998140335	0.30737000703811646	0.52892005443573	3.167249917984009	3.8140900135040283
28.02783203125	127	0.23169000446796417	0.30737000703811646	0.5179550051689148	3.227839946746826	3.6280601024627686
28.045166015625	127	0.23124000430107117	0.30737000703811646	0.5179550051689148	3.151859998703003	3.6665000915527344
28.060302734375	127	0.2303999960422516	0.3088099956512451	0.5179550051689148	3.2253000736236572	3.806180000305176
28.077880859375	127	0.2303999960422516	0.3133000135421753	0.5155550241470337	3.1964199542999268	3.857419967651367
28.093994140625	127	0.23746000230312347	0.3133000135421753	0.5155550241470337	3.1471900939941406	3.7177200317382812
28.10986328125	127	0.23895999789237976	0.29677000641822815	0.5155550241470337	3.2262799739837646	3.728209972381592
28.126708984375	127	0.23895999789237976	0.29677000641822815	0.5122050046920776	3.2019200325012207	3.8232998847961426
28.142578125	127	0.2416599988937378	0.29677000641822815	0.5122050046920776	3.1970601081848145	3.68789005279541
28.15869140625	127	0.2507399916648865	0.29556000232696533	0.5122050046920776	3.274930000305176	3.794950008392334
28.175048828125	127	0.2507399916648865	0.29556000232696533	0.5114650130271912	3.228149890899658	3.7655200958251953
28.191162109375	127	0.24252000451087952	0.3167499899864197	0.5114650130271912	3.219320058822632	3.626970052719116
28.208251953125	127	0.24246999621391296	0.32510998845100403	0.5114650130271912	3.3054399490356445	3.778359889984131
28.2255859375	127	0.24246999621391296	0.32510998845100403	0.5293099880218506	3.259079933166504	3.7561299800872803
28.240478515625	127	0.23183000087738037	0.3134399950504303	0.5293099880218506	3.3779098987579346	3.633780002593994
28.2578125	127	0.2283799946308136	0.2856900095939636	0.5293099880218506	3.2667300701141357	3.774899959564209
28.275146484375	127	0.22527000308036804	0.27685999870300293	0.5340900421142578	3.291069984436035	3.883359909057617
28.290771484375	127	0.22527000308036804	0.2760399878025055	0.5340900421142578	3.3610401153564453	3.7709999084472656
28.307861328125	127	0.23074999451637268	0.27685999870300293	0.5340900421142578	3.3505499362945557	3.8090999126434326
28.324951171875	127	0.23074999451637268	0.2802000045776367	0.5058749914169312	3.379420042037964	3.7012898921966553
28.340087890625	127	0.22731000185012817	0.32440000772476196	0.5058749914169312	3.4098598957061768	3.8419599533081055
28.3564453125	127	0.22502000629901886	0.3266800045967102	0.5058749914169312	3.3349499702453613	3.759690046310425
28.373046875	127	0.22502000629901886	0.3298499882221222	0.5078250169754028	3.3875699043273926	3.746079921722412
28.388916015625	127	0.23955999314785004	0.33066999912261963	0.5078250169754028	3.294689893722534	3.835129976272583
28.4052734375	127	0.23955999314785004	0.3298499882221222	0.5078250169754028	3.285520076751709	3.825550079345703
28.42138671875	127	0.23941999673843384	0.32611000537872314	0.5291799902915955	3.2617599964141846	3.5200300216674805
28.43798828125	127	0.23941999673843384	0.31446000933647156	0.5291799902915955	3.339900016784668	3.575659990310669
28.454833984375	127	0.23559999465942383	0.3030399978160858	0.5291799902915955	3.3518199920654297	3.6063098907470703
28.470947265625	127	0.24039000272750854	0.2947100102901459	0.5366050004959106	3.3611900806427	3.5768001079559326
28.4873046875	127	0.3667300045490265	0.28828001022338867	0.5366050004959106	3.8466999530792236	3.3986599445343018
28.50439453125	127	0.3731299936771393	0.2556700110435486	0.5366050004959106	3.691689968109131	3.2891499996185303
28.5205078125	127	0.3731299936771393	0.2556700110435486	0.5321549773216248	3.9209699630737305	3.273129940032959
28.537841796875	127	0.36221998929977417	0.2668600082397461	0.5321549773216248	3.685580015182495	3.570319890975952
28.554443359375	127	0.35864999890327454	0.2904599905014038	0.5321549773216248	3.950930118560791	3.4954400062561035
28.57080078125	127	0.35864999890327454	0.2904599905014038	0.5349600315093994	3.709589958190918	3.4874000549316406
28.58642578125	127	0.36671000719070435	0.2755100131034851	0.5349600315093994	3.873389959335327	3.44566011428833
28.605224609375	127	0.37606000900268555	0.2755100131034851	0.5349600315093994	4.036320209503174	3.3838000297546387
28.619873046875	127	0.37606000900268555	0.27880001068115234	0.518280029296875	3.972790002822876	3.4033100605010986
28.6357421875	127	0.37650999426841736	0.28110000491142273	0.518280029296875	3.871540069580078	3.359920024871826
28.6533203125	127	0.3976399898529053	0.3063899874687195	0.518280029296875	3.6822400093078613	3.389159917831421
28.6689453125	127	0.39765000343322754	0.3063899874687195	0.5394150018692017	3.7450599670410156	3.4800100326538086
28.6845703125	127	0.40643998980522156	0.2934100031852722	0.5394150018692017	3.4137799739837646	3.4136099815368652
28.701416015625	127	0.40643998980522156	0.28700000047683716	0.5394150018692017	3.4367198944091797	3.555180072784424
28.71728515625	123	0.40643998980522156	0.2865400016307831	0.5243200063705444	3.3975400924682617	3.6708900928497314
28.734130859375	123	0.4142799973487854	0.2865400016307831	0.5243200063705444	3.3747599124908447	3.6085500717163086
28.75048828125	123	0.41901999711990356	0.2840999960899353	0.5243200063705444	3.4869699478149414	3.413980007171631
28.766357421875	123	0.41901999711990356	0.2840999960899353	0.547730028629303	3.5520100593566895	3.36860990524292
28.783447265625	123	0.41828998923301697	0.2787199914455414	0.547730028629303	3.6336300373077393	3.201630115509033
28.800537109375	123	0.41828998923301697	0.2595300078392029	0.547730028629303	3.620919942855835	3.186310052871704
28.816162109375	127	0.41828998923301697	0.2595300078392029	0.5344899892807007	3.513129949569702	3.2756199836730957
28.832763671875	127	0.4179399907588959	0.26260998845100403	0.5344899892807007	3.5	3.2016398906707764
28.8505859375	127	0.4086500108242035	0.27035999298095703	0.5344899892807007	3.4509201049804688	3.263430118560791
28.865478515625	127	0.4086500108242035	0.27035999298095703	0.5192949771881104	3.605799913406372	3.2413699626922607
28.881591796875	127	0.41797998547554016	0.28314000368118286	0.5192949771881104	3.388659954071045	3.0543200969696045
28.8984375	127	0.4298900067806244	0.2859799861907959	0.5192949771881104	3.409709930419922	3.066270112991333
28.91455078125	127	0.42989999055862427	0.2859799861907959	0.5322200059890747	3.4201300144195557	3.043030023574829
28.930908203125	127	0.514270007610321	0.27950000762939453	0.5322200059890747	3.239219903945923	3.270740032196045
28.94775390625	127	0.5705199837684631	0.2663800120353699	0.5322200059890747	3.6159300804138184	3.3503201007843018
28.9638671875	127	0.5705199837684631	0.26170000433921814	0.5366100072860718	3.402209997177124	3.350100040435791
28.97998046875	127	0.5587300062179565	0.26100000739097595	0.5366100072860718	3.3577098846435547	3.298219919204712
28.99658203125	127	0.5587300062179565	0.25920000672340393	0.5366100072860718	3.380239963531494	3.3067901134490967
29.012939453125	127	0.5587300062179565	0.25920000672340393	0.5335500240325928	3.388319969177246	3.3999199867248535
29.030029296875	127	0.5579900145530701	0.25777000188827515	0.5335500240325928	3.3964600563049316	3.4219300746917725
29.046630859375	127	0.5579900145530701	0.25025999546051025	0.5335500240325928	3.3787999153137207	3.4159700870513916
29.0625	127	0.5585399866104126	0.25025999546051025	0.5432649850845337	3.4569900035858154	3.3798999786376953
29.079345703125	127	0.5585399866104126	0.25363001227378845	0.5432649850845337	3.426650047302246	3.3503201007843018
29.09521484375	127	0.5385599732398987	0.2561799883842468	0.5432649850845337	3.4949800968170166	3.582580089569092
29.112548828125	127	0.5385599732398987	0.2561799883842468	0.5258499979972839	3.407259941101074	3.498199939727783
29.129150390625	127	0.5466300249099731	0.26636001467704773	0.5258499979972839	3.336669921875	3.4347898960113525
29.144775390625	127	0.5468900203704834	0.2746399939060211	0.5258499979972839	3.3683700561523438	3.515079975128174
29.1611328125	127	0.5466300249099731	0.26636001467704773	0.5390099883079529	3.4690399169921875	3.4003100395202637
29.17724609375	127	0.5468900203704834	0.2537899911403656	0.5390099883079529	3.580810070037842	3.560420036315918
29.19384765625	127	0.6010299921035767	0.25251999497413635	0.5390099883079529	3.4614200592041016	3.401599884033203
29.210205078125	127	0.6026800274848938	0.23973999917507172	0.5550899505615234	3.564929962158203	3.365230083465576
29.2265625	127	0.6044099926948547	0.23286999762058258	0.5550899505615234	3.479609966278076	3.4285600185394287
29.2431640625	127	0.6069300174713135	0.22205999493598938	0.5550899505615234	3.5413999557495117	3.355220079421997
29.259765625	127	0.6076899766921997	0.2199299931526184	0.5593550205230713	3.4655001163482666	3.3691699504852295
29.27587890625	127	0.611810028553009	0.2117300033569336	0.5593550205230713	3.4158599376678467	3.7346200942993164
29.292724609375	127	0.6159600019454956	0.2117599993944168	0.5593550205230713	3.6888999938964844	3.5912299156188965
29.3095703125	127	0.6159600019454956	0.2117599993944168	0.5592000484466553	3.632050037384033	3.752500057220459
29.3251953125	127	0.6147599816322327	0.22078999876976013	0.5592000484466553	3.4466300010681152	3.734060049057007
29.34228515625	127	0.6130899786949158	0.22644999623298645	0.5592000484466553	3.423490047454834	3.63959002494812
29.359375	127	0.6147599816322327	0.24032999575138092	0.5290800333023071	3.4771499633789062	3.5461299419403076
29.375244140625	127	0.6130899786949158	0.26162999868392944	0.5290800333023071	3.5412800312042236	3.44350004196167
29.39208984375	127	0.6115900278091431	0.27827000617980957	0.5290800333023071	3.5996899604797363	3.390209913253784
29.406982421875	127	0.6115900278091431	0.28953999280929565	0.532039999961853	3.5683400630950928	3.4865798950195312
29.424072265625	127	0.6738200187683105	0.28953999280929565	0.532039999961853	3.466399908065796	3.6089699268341064
29.4404296875	127	0.6830899715423584	0.28415998816490173	0.532039999961853	3.5607800483703613	3.5406200885772705
29.45703125	127	0.6838899850845337	0.28165000677108765	0.5363900065422058	3.8050498962402344	3.5401499271392822
29.473388671875	127	0.6838899850845337	0.26879000663757324	0.5363900065422058	3.6101999282836914	3.5985701084136963
29.489990234375	127	0.6701800227165222	0.26879000663757324	0.5363900065422058	3.5590100288391113	3.6453399658203125
29.505859375	127	0.6701800227165222	0.27136000990867615	0.5283650159835815	3.535559892654419	3.6413700580596924
29.5224609375	127	0.6790599822998047	0.2812199890613556	0.5283650159835815	3.6332900524139404	3.613039970397949
29.538818359375	127	0.6813200116157532	0.28125	0.5283650159835815	3.70127010345459	3.5875799655914307
29.55517578125	127	0.6813200116157532	0.2812199890613556	0.5380300283432007	3.5854599475860596	3.640939950942993
29.572998046875	127	0.6798700094223022	0.2707900106906891	0.5380300283432007	3.550100088119507	3.717989921569824
29.58984375	127	0.6798700094223022	0.2677299976348877	0.5380300283432007	3.633049964904785	3.6616199016571045
29.60546875	127	0.6801300048828125	0.2707900106906891	0.5305349826812744	3.6773600578308105	3.7912800312042236
29.6220703125	127	0.7085000276565552	0.27678000926971436	0.5305349826812744	3.7892398834228516	3.657020092010498
29.638671875	127	0.7645000219345093	0.2787800133228302	0.5305349826812744	3.6480300426483154	3.118040084838867
29.65380859375	127	0.7665600180625916	0.2836099863052368	0.5145649909973145	3.772170066833496	4.029079914093018
29.670654296875	127	0.7775200009346008	0.29611000418663025	0.5145649909973145	3.8193700313568115	3.1870200634002686
29.687255859375	127	0.7775200009346008	0.3169200122356415	0.5145649909973145	3.7967300415039062	3.2892000675201416
29.70361328125	127	0.7775200009346008	0.3169200122356415	0.529170036315918	3.7791600227355957	3.1808300018310547
29.7197265625	127	0.7778400182723999	0.305869996547699	0.529170036315918	3.7492799758911133	3.165910005569458
29.73583984375	127	0.7819600105285645	0.29857999086380005	0.529170036315918	3.83420991897583	3.1828598976135254
29.7529296875	127	0.782260000705719	0.29857999086380005	0.5197950005531311	3.6998000144958496	3.1951398849487305
29.76904296875	127	0.7819600105285645	0.3105100095272064	0.5197950005531311	3.743799924850464	3.1780200004577637
29.78515625	127	0.7795000076293945	0.32710000872612	0.5197950005531311	3.7623300552368164	3.2108700275421143
29.802734375	123	0.7795000076293945	0.32710000872612	0.5278300046920776	3.785490036010742	3.162899971008301
29.818115234375	123	0.7795000076293945	0.31279999017715454	0.5278300046920776	3.66648006439209	3.210249900817871
29.834716796875	123	0.7807199954986572	0.28099000453948975	0.5278300046920776	3.803689956665039	3.1808600425720215
29.851318359375	127	0.7793499827384949	0.2775300145149231	0.5272400379180908	3.788180112838745	3.142090082168579
29.867919921875	127	0.7807199954986572	0.2775300145149231	0.5272400379180908	3.64520001411438	3.1463100910186768
29.884033203125	127	0.7871699929237366	0.2906099855899811	0.5272400379180908	3.7426700592041016	3.2076399326324463
29.900146484375	127	0.7871699929237366	0.2906099855899811	0.5266849994659424	3.8004798889160156	3.0685200691223145
29.916259765625	127	0.7871699929237366	0.302949994802475	0.5266849994659424	3.7634899616241455	3.0550899505615234
29.932373046875	127	0.8000199794769287	0.3123199939727783	0.5266849994659424	3.966670036315918	3.158560037612915
29.948974609375	127	0.8000199794769287	0.3123199939727783	0.5307700037956238	3.790679931640625	3.0655300617218018
29.96533203125	127	0.8039900064468384	0.3123199939727783	0.5307700037956238	3.955120086669922	3.091520071029663
29.982177734375	127	0.8065400123596191	0.2853200137615204	0.5307700037956238	3.705440044403076	3.0838799476623535
29.99951171875	127	0.8065400123596191	0.2853200137615204	0.527525007724762	3.733069896697998	3.088409900665283
30.01513671875	127	0.8018800020217896	0.2958100140094757	0.527525007724762	3.8351399898529053	3.0790600776672363
30.032958984375	127	0.8003900051116943	0.307669997215271	0.527525007724762	4.105289936065674	3.0562899112701416
30.048583984375	127	0.7973099946975708	0.3167400062084198	0.5135350227355957	4.00167989730835	3.101030111312866
30.064208984375	127	0.7955700159072876	0.3420799970626831	0.5135350227355957	3.84266996383667	3.0245699882507324
30.081298828125	127	0.788919985294342	0.34255000948905945	0.5135350227355957	3.83240008354187	3.0873899459838867
30.097900390625	123	0.788919985294342	0.34255000948905945	0.5303800106048584	3.977570056915283	3.021939992904663
30.114501953125	123	0.8234699964523315	0.33472999930381775	0.5303800106048584	3.964060068130493	3.096669912338257
30.130615234375	123	0.8319399952888489	0.3179900050163269	0.5303800106048584	3.876970052719116	3.110869884490967
30.14794921875	127	0.8350899815559387	0.31077998876571655	0.5220000147819519	3.991230010986328	3.1267600059509277
30.163330078125	127	0.8353599905967712	0.31077998876571655	0.5220000147819519	3.9698100090026855	3.052259922027588
30.179931640625	127	0.8362299799919128	0.32253000140190125	0.5220000147819519	3.908060073852539	3.088469982147217
30.196533203125	127	0.8362299799919128	0.32475998997688293	0.5229899883270264	3.9385900497436523	3.0453500747680664
30.212890625	127	0.8362299799919128	0.32475998997688293	0.5229899883270264	3.9574899673461914	3.061300039291382
30.229736328125	127	0.8365399837493896	0.3210799992084503	0.5229899883270264	3.9373600482940674	3.0304999351501465
30.245849609375	127	0.8372899889945984	0.3186900019645691	0.5252349972724915	3.826129913330078	3.0523200035095215
30.261474609375	127	0.8548799753189087	0.3210799992084503	0.5252349972724915	3.847599983215332	3.08516001701355
30.277587890625	127	0.8736000061035156	0.3321700096130371	0.5252349972724915	3.8716399669647217	3.0812900066375732
30.294189453125	127	0.8736000061035156	0.3321700096130371	0.5135799646377563	4.084959983825684	2.9940600395202637
30.310791015625	127	0.8736000061035156	0.3321700096130371	0.5135799646377563	4.180339813232422	3.00996994972229
30.32763671875	127	0.8726000189781189	0.3416999876499176	0.5135799646377563	3.9197700023651123	3.0052499771118164
30.3447265625	127	0.8726000189781189	0.3416999876499176	0.5237749814987183	3.813999891281128	2.979340076446533
30.360107421875	127	0.8698499798774719	0.34821999073028564	0.5237749814987183	3.914400100708008	2.9752399921417236
30.377197265625	127	0.8698499798774719	0.3543500006198883	0.5237749814987183	4.01347017288208	3.0349299907684326
30.397705078125	127	0.8716700077056885	0.3543500006198883	0.5238549709320068	4.013999938964844	2.9962799549102783
30.409912109375	127	0.8752400279045105	0.32291001081466675	0.5238549709320068	4.153979778289795	2.976490020751953
30.427001953125	127	0.8756700158119202	0.32291001081466675	0.5238549709320068	4.174320220947266	3.001149892807007
30.44189453125	127	0.8756700158119202	0.32291001081466675	0.519914984703064	4.059889793395996	3.068540096282959
30.458984375	127	0.8983500003814697	0.3364500105381012	0.519914984703064	4.198299884796143	2.9549899101257324
30.475830078125	127	0.9085400104522705	0.33796000480651855	0.519914984703064	3.988539934158325	2.9720299243927
30.4921875	127	0.9085400104522705	0.33796000480651855	0.5169849991798401	4.200300216674805	3.002660036087036
30.5078125	127	0.9220499992370605	0.3179900050163269	0.5169849991798401	4.131939888000488	3.030980110168457
30.524658203125	127	0.9220499992370605	0.3096500039100647	0.5169849991798401	4.251969814300537	3.0031299591064453
30.541015625	127	0.9220499992370605	0.3096500039100647	0.5091450214385986	4.226550102233887	3.0778799057006836
30.557373046875	127	0.9220499992370605	0.313400000333786	0.5091450214385986	4.19789981842041	3.001699924468994
30.5732421875	127	0.9054800271987915	0.32016998529434204	0.5091450214385986	4.174650192260742	3.0210399627685547
30.58984375	127	0.9054800271987915	0.32016998529434204	0.507830023765564	3.876800060272217	3.027869939804077
30.60693359375	127	0.9073100090026855	0.3355500102043152	0.507830023765564	4.037409782409668	2.9382801055908203
30.62353515625	127	0.9073100090026855	0.3469800055027008	0.507830023765564	4.169690132141113	3.041670083999634
30.64013671875	127	0.9073100090026855	0.35565999150276184	0.507830023765564	4.080190181732178	3.0083000659942627
30.657470703125	127	0.9029300212860107	0.3708299994468689	0.507830023765564	4.049709796905518	2.981750011444092
30.67431640625	127	0.9016000032424927	0.3708299994468689	0.507830023765564	4.167520046234131	3.046799898147583
30.689453125	127	0.9016000032424927	0.3708299994468689	0.5050100088119507	4.126450061798096	2.9843499660491943
30.705322265625	127	0.935230016708374	0.3784100115299225	0.5050100088119507	4.013040065765381	2.8454198837280273
30.72265625	127	0.9372699856758118	0.3784100115299225	0.5050100088119507	4.157899856567383	2.958280086517334
30.739013671875	127	0.9372699856758118	0.3758000135421753	0.515334963798523	4.236209869384766	2.96655011177063
30.75439453125	127	0.9389399886131287	0.3673099875450134	0.515334963798523	3.8929998874664307	2.8447299003601074
30.77099609375	127	0.9394800066947937	0.36548998951911926	0.515334963798523	4.153170108795166	2.9001998901367188
30.78759765625	127	0.9394800066947937	0.36548998951911926	0.5065499544143677	3.8239901065826416	2.919490098953247
30.8037109375	127	0.9275599718093872	0.36548998951911926	0.5065499544143677	3.9978599548339844	2.8975400924682617
30.820068359375	127	0.8945500254631042	0.3666999936103821	0.5065499544143677	3.847409963607788	2.93927001953125
30.836669921875	127	0.8941400051116943	0.3666999936103821	0.5210299491882324	3.6508901119232178	2.847949981689453
30.854248046875	127	0.6171200275421143	0.3416700065135956	0.5210299491882324	3.5665600299835205	3.745260000228882
30.87060546875	127	0.47457998991012573	0.3319000005722046	0.5210299491882324	3.6163899898529053	3.3586299419403076
30.885498046875	127	0.4745199978351593	0.3416700065135956	0.5288500189781189	3.277829885482788	3.1490800380706787
30.90234375	127	0.21936999261379242	0.36201000213623047	0.5288500189781189	3.3524200916290283	3.032860040664673
30.91943359375	127	0.1707800030708313	0.40751999616622925	0.5288500189781189	4.14316987991333	3.5195200443267822
30.936279296875	127	0.1707800030708313	0.40751999616622925	0.523169994354248	3.3492400646209717	3.5452098846435547
30.954345703125	127	0.17457999289035797	0.3998599946498871	0.523169994354248	3.283489942550659	3.597450017929077
30.96826171875	127	0.19673000276088715	0.3998599946498871	0.523169994354248	3.3023900985717773	3.508419990539551
30.984619140625	127	0.19735999405384064	0.3998599946498871	0.5275399684906006	3.285799980163574	3.5005900859832764
31.00048828125	127	0.19735999405384064	0.38089999556541443	0.5275399684906006	3.255229949951172	3.702359914779663
31.017333984375	127	0.17930999398231506	0.37011000514030457	0.5275399684906006	3.305799961090088	3.5380899906158447
31.033935546875	127	0.17549000680446625	0.37011000514030457	0.5232800245285034	3.2934699058532715	3.6587300300598145
31.050048828125	127	0.09993000328540802	0.3747900128364563	0.5232800245285034	3.3272500038146973	3.634269952774048
31.06640625	127	0.09993000328540802	0.3788900077342987	0.5232800245285034	3.4006900787353516	3.853219985961914
31.083740234375	127	0.10510999709367752	0.38398000597953796	0.543720006942749	3.387589931488037	3.8162200450897217
31.09912109375	127	0.1145699992775917	0.3847300112247467	0.543720006942749	3.3916499614715576	3.860330104827881
31.116455078125	127	0.11496999859809875	0.4063900113105774	0.543720006942749	3.428999900817871	3.7375400066375732
31.133056640625	127	0.12347999960184097	0.41962000727653503	0.507420003414154	3.4957098960876465	3.760349988937378
31.14892578125	127	0.12347999960184097	0.41962000727653503	0.507420003414154	3.4163498878479004	3.6902101039886475
31.1669921875	127	0.11733999848365784	0.4195300042629242	0.507420003414154	3.5086700916290283	3.685460090637207
31.184814453125	127	0.11733999848365784	0.4195300042629242	0.49931496381759644	3.4628400802612305	3.7407400608062744
31.199462890625	127	0.11971999704837799	0.4220699965953827	0.49931496381759644	3.448580026626587	3.8029301166534424
31.21533203125	127	0.11971999704837799	0.42396000027656555	0.49931496381759644	3.448729991912842	3.728260040283203
31.232177734375	127	0.11971999704837799	0.42844998836517334	0.522320032119751	3.4804399013519287	3.5730199813842773
31.247802734375	127	0.12494000047445297	0.42396000027656555	0.522320032119751	3.4835400581359863	4.012070178985596
31.264404296875	127	0.12494000047445297	0.40542998909950256	0.522320032119751	3.4492900371551514	3.5092101097106934
31.281005859375	127	0.11963000148534775	0.39882001280784607	0.5105350017547607	3.4426300525665283	3.8099000453948975
31.29638671875	127	0.10360000282526016	0.39882001280784607	0.5105350017547607	3.4460299015045166	3.7509000301361084
31.31298828125	127	0.10360000282526016	0.40046998858451843	0.5105350017547607	3.41375994682312	3.719180107116699
31.3291015625	127	0.10525000095367432	0.4071899950504303	0.49939000606536865	3.3654301166534424	3.678960084915161
31.345703125	127	0.10756999999284744	0.422109991312027	0.49939000606536865	3.3549299240112305	3.6892800331115723
31.363525390625	127	0.10756999999284744	0.422109991312027	0.49939000606536865	3.3545799255371094	3.8560800552368164
31.379150390625	127	0.10756999999284744	0.422109991312027	0.5258200168609619	3.3719100952148438	3.6783699989318848
31.395751953125	127	0.11929000169038773	0.4103899896144867	0.5258200168609619	3.348050117492676	3.848400115966797
31.413330078125	127	0.11929000169038773	0.41005998849868774	0.5258200168609619	3.4048399925231934	3.8361899852752686
31.428955078125	127	0.11740999668836594	0.41005998849868774	0.5125200152397156	3.3279500007629395	3.7157199382781982
31.445068359375	127	0.11522000283002853	0.40689998865127563	0.5125200152397156	3.2938899993896484	3.781899929046631
31.46484375	127	0.11522000283002853	0.40669000148773193	0.5125200152397156	3.4228100776672363	3.7390899658203125
31.47802734375	127	0.11522000283002853	0.40669000148773193	0.5100449919700623	3.4566099643707275	3.69950008392334
31.4951171875	127	0.11737000197172165	0.4153200089931488	0.5100449919700623	3.343050003051758	3.7546799182891846
31.511474609375	127	0.11852999776601791	0.4262300133705139	0.5100449919700623	3.3663299083709717	3.7497398853302
31.526611328125	127	0.11901000142097473	0.4262300133705139	0.5009850263595581	3.3814098834991455	3.8079700469970703
31.543212890625	127	0.1335200071334839	0.4279400110244751	0.5009850263595581	3.3667099475860596	3.7109498977661133
31.559814453125	127	0.18389999866485596	0.43935999274253845	0.5009850263595581	3.436500072479248	3.75669002532959
31.57568359375	127	0.18636000156402588	0.4413500130176544	0.5050449967384338	3.422329902648926	3.7715399265289307
31.592041015625	127	0.18637999892234802	0.44475001096725464	0.5050449967384338	3.382539987564087	3.691610097885132
31.609130859375	127	0.1890300065279007	0.45612001419067383	0.5050449967384338	3.366760015487671	3.7070400714874268
31.625732421875	127	0.1890300065279007	0.45666998624801636	0.5050449967384338	3.4122700691223145	3.8319199085235596
31.64208984375	127	0.1909399926662445	0.45666998624801636	0.5050449967384338	3.430769920349121	3.7695701122283936
31.659423828125	127	0.19370000064373016	0.4556199908256531	0.5050449967384338	3.4938299655914307	3.7500898838043213
31.67431640625	127	0.19370000064373016	0.4556199908256531	0.5074949860572815	3.466370105743408	3.712470054626465
31.69189453125	127	0.17761999368667603	0.45061999559402466	0.5074949860572815	3.42290997505188	3.841330051422119
31.7099609375	127	0.164900004863739	0.44470998644828796	0.5074949860572815	3.3929500579833984	4.098700046539307
31.724365234375	127	0.15832999348640442	0.43233001232147217	0.5189050436019897	3.396320104598999	3.7420599460601807
31.7412109375	127	0.1546899974346161	0.41609999537467957	0.5189050436019897	3.373120069503784	3.724169969558716
31.7578125	127	0.14994999766349792	0.4112200140953064	0.5189050436019897	3.4128201007843018	3.645240068435669
31.773193359375	127	0.14994999766349792	0.4099000096321106	0.508620023727417	3.4128201007843018	3.6603899002075195
31.78955078125	127	0.1626800000667572	0.4099000096321106	0.508620023727417	3.450079917907715	3.59237003326416
31.80615234375	127	0.16919000446796417	0.425929993391037	0.508620023727417	3.2962899208068848	3.9241700172424316
31.822021484375	127	0.17342999577522278	0.425929993391037	0.5088050365447998	3.299999952316284	3.7144100666046143
31.8388671875	127	0.26462000608444214	0.4096899926662445	0.5088050365447998	4.164150238037109	3.575089931488037
31.855712890625	127	0.27331000566482544	0.3981100022792816	0.5088050365447998	4.087590217590332	3.5546998977661133
31.8720703125	127	0.27331000566482544	0.3981100022792816	0.5151950120925903	4.031869888305664	3.4818599224090576
31.88818359375	127	0.27331000566482544	0.4122300148010254	0.5151950120925903	4.121260166168213	3.468869924545288
31.904052734375	127	0.27156999707221985	0.4122300148010254	0.5151950120925903	4.113210201263428	3.49249005317688
31.92138671875	127	0.27156999707221985	0.40432000160217285	0.5265100002288818	4.007909774780273	3.531909942626953
31.938232421875	127	0.2698200047016144	0.39278000593185425	0.5265100002288818	3.758120059967041	3.5315299034118652
31.953857421875	127	0.2654699981212616	0.384660005569458	0.5265100002288818	3.8288800716400146	3.318880081176758
31.970947265625	127	0.2640700042247772	0.3806400001049042	0.5308849811553955	3.802949905395508	3.49534010887146
31.98828125	127	0.26183000206947327	0.3722600042819977	0.5308849811553955	3.8577799797058105	3.506079912185669
32.003662109375	127	0.25345999002456665	0.36948999762535095	0.5308849811553955	3.834130048751831	3.5293099880218506
32.020263671875	127	0.25345999002456665	0.36948999762535095	0.519569993019104	4.063910007476807	3.640130043029785
32.035400390625	127	0.2603600025177002	0.385019987821579	0.519569993019104	3.9145801067352295	3.4929399490356445
32.05224609375	127	0.26045000553131104	0.38686999678611755	0.519569993019104	3.8892500400543213	3.466099977493286
32.06884765625	127	0.26045000553131104	0.385019987821579	0.521809995174408	3.872230052947998	3.4678099155426025
32.08544921875	127	0.2680400013923645	0.38686999678611755	0.521809995174408	3.822050094604492	3.4148600101470947
32.101806640625	127	0.2718299925327301	0.3932400047779083	0.521809995174408	3.6503100395202637	3.6164400577545166
32.118408203125	127	0.27191001176834106	0.3950900137424469	0.5130950212478638	3.635270118713379	3.460279941558838
32.134033203125	127	0.293720006942749	0.3998199999332428	0.5130950212478638	3.6991701126098633	3.4078900814056396
32.151123046875	127	0.2953299880027771	0.3998199999332428	0.5130950212478638	3.6532299518585205	3.4067800045013428
32.167724609375	127	0.29659000039100647	0.3958800137042999	0.5186699628829956	3.629300117492676	3.4851300716400146
32.18408203125	127	0.2953299880027771	0.3883799910545349	0.5186699628829956	3.642810106277466	3.5392799377441406
32.201171875	127	0.28891000151634216	0.3883799910545349	0.5186699628829956	3.6786301136016846	3.5317399501800537
32.2177734375	127	0.28891000151634216	0.3883799910545349	0.5186699628829956	3.4958300590515137	3.4596800804138184
32.233154296875	127	0.2887899875640869	0.4069800078868866	0.5186699628829956	3.596560001373291	3.3508100509643555
32.25048828125	127	0.2887899875640869	0.41631999611854553	0.5186699628829956	3.632550001144409	3.3507399559020996
32.26904296875	127	0.2887899875640869	0.41631999611854553	0.5127099752426147	3.6976399421691895	3.336699962615967
32.281982421875	127	0.2887899875640869	0.41631999611854553	0.5127099752426147	3.644429922103882	3.3042399883270264
32.300048828125	127	0.3333500027656555	0.3919999897480011	0.5127099752426147	3.6257998943328857	3.1755499839782715
32.31640625	127	0.3333500027656555	0.3919999897480011	0.5256600379943848	3.62608003616333	3.29761004447937
32.331298828125	127	0.33258000016212463	0.39388999342918396	0.5256600379943848	3.61542010307312	3.298229932785034
32.347900390625	127	0.33258000016212463	0.39879000186920166	0.5256600379943848	3.600209951400757	3.2841498851776123
32.3642578125	127	0.33362001180648804	0.40268000960350037	0.5211549997329712	3.64382004737854	3.2831599712371826
32.381103515625	127	0.35367000102996826	0.4098300039768219	0.5211549997329712	3.606689929962158	3.2896199226379395
32.39794921875	127	0.35367000102996826	0.4115700125694275	0.5211549997329712	3.701590061187744	3.3089599609375
32.4140625	127	0.35260000824928284	0.4115700125694275	0.5334849953651428	3.6414499282836914	3.3148601055145264
32.430419921875	127	0.3421500027179718	0.3988800048828125	0.5334849953651428	3.5320301055908203	3.2965099811553955
32.447509765625	127	0.337119996547699	0.39135000109672546	0.5334849953651428	3.574899911880493	3.309459924697876
32.462646484375	127	0.33608001470565796	0.39135000109672546	0.5242149829864502	3.6106700897216797	3.2701399326324463
32.4794921875	127	0.33608001470565796	0.3905700147151947	0.5242149829864502	3.4312100410461426	3.214509963989258
32.495849609375	127	0.35899999737739563	0.39239999651908875	0.5242149829864502	3.351560115814209	3.3454298973083496
32.512451171875	127	0.36103999614715576	0.39722999930381775	0.5302450060844421	3.517270088195801	3.3087799549102783
32.529296875	127	0.38381001353263855	0.39875999093055725	0.5302450060844421	3.298140048980713	3.196549892425537
32.547607421875	127	0.38381001353263855	0.40591999888420105	0.5302450060844421	3.310849905014038	3.1919400691986084
32.561767578125	127	0.38304001092910767	0.40591999888420105	0.5312449932098389	3.316200017929077	3.2237699031829834
32.577880859375	127	0.37119001150131226	0.40591999888420105	0.5312449932098389	3.2734599113464355	3.1234400272369385
32.594482421875	127	0.37119001150131226	0.42107999324798584	0.5312449932098389	3.4857099056243896	3.2597100734710693
32.611572265625	127	0.37119001150131226	0.42107999324798584	0.5299999713897705	3.1782898902893066	3.1922600269317627
32.62744140625	127	0.2462500035762787	0.4028399884700775	0.5299999713897705	3.6468899250030518	3.2655200958251953
32.64404296875	127	0.2443699985742569	0.3777199983596802	0.5299999713897705	3.674839973449707	3.4689600467681885
32.66015625	127	0.24424000084400177	0.3777199983596802	0.5193749666213989	3.714169979095459	3.237910032272339
32.6767578125	127	0.24424000084400177	0.38679999113082886	0.5193749666213989	3.8261799812316895	3.583859920501709
32.69287109375	127	0.25117000937461853	0.4175800085067749	0.5193749666213989	2.9958701133728027	3.4586598873138428
32.709716796875	127	0.25117000937461853	0.4175800085067749	0.524150013923645	3.7258501052856445	3.374459981918335
32.725830078125	127	0.2524400055408478	0.40834999084472656	0.524150013923645	2.870260000228882	3.507810115814209
32.7421875	127	0.2524400055408478	0.40834999084472656	0.524150013923645	2.959199905395508	3.6266798973083496
32.7587890625	127	0.2524400055408478	0.40834999084472656	0.5198500156402588	3.6676700115203857	3.4169399738311768
32.7763671875	127	0.2612600028514862	0.4070200026035309	0.5198500156402588	3.7567200660705566	3.4254400730133057
32.791748046875	127	0.2612600028514862	0.40217000246047974	0.5198500156402588	3.773289918899536	3.400399923324585
32.80908203125	127	0.2597399950027466	0.39864999055862427	0.5412399768829346	3.853760004043579	3.403779983520508
32.8251953125	127	0.25446000695228577	0.38032999634742737	0.5412399768829346	3.7667300701141357	3.4074599742889404
[truncated: 1,905 more rows]

## Sheet: text1_student02
TIME	Validity	X	Y	Z	LP	RP
0	127	0.14545999467372894	0.13163000345230103	0.6248549818992615	4.467959880828857	4.150519847869873
0.01611328125	127	0.14534999430179596	0.13439999520778656	0.6248549818992615	4.498799800872803	4.118319988250732
0.03271484375	127	0.14114999771118164	0.13439999520778656	0.6248549818992615	4.46504020690918	4.14995002746582
0.048828125	127	0.14534999430179596	0.13387000560760498	0.6367850303649902	4.409999847412109	4.1550798416137695
0.065673828125	127	0.14114999771118164	0.1183599978685379	0.6367850303649902	4.379759788513184	4.183380126953125
0.08160400390625	127	0.1308699995279312	0.09599000215530396	0.6367850303649902	4.499300003051758	4.235799789428711
0.09820556640625	127	0.12668000161647797	0.09412000328302383	0.6415599584579468	4.447199821472168	4.186610221862793
0.11444091796875	127	0.12533999979496002	0.08629000186920166	0.6415599584579468	4.531670093536377	4.274750232696533
0.1309814453125	127	0.12533999979496002	0.090829998254776	0.6415599584579468	4.593279838562012	4.149960041046143
0.14764404296875	127	0.12891000509262085	0.090829998254776	0.6120849847793579	4.448110103607178	4.256319999694824
0.16387939453125	127	0.14534999430179596	0.122079998254776	0.6120849847793579	4.644730091094971	4.172039985656738
0.18023681640625	127	0.16258999705314636	0.15115000307559967	0.6120849847793579	4.608280181884766	4.5063300132751465
0.197998046875	127	0.16258999705314636	0.15115000307559967	0.641539990901947	4.514860153198242	4.141739845275879
0.2139892578125	127	0.14655999839305878	0.13931000232696533	0.641539990901947	4.581439971923828	4.700870037078857
0.23065185546875	127	0.13872000575065613	0.1278499960899353	0.641539990901947	4.616620063781738	4.766660213470459
0.2471923828125	127	0.13051000237464905	0.1092199981212616	0.641539990901947	4.812930107116699	4.719409942626953
0.26318359375	127	0.13051000237464905	0.10010000318288803	0.641539990901947	4.685530185699463	4.176519870758057
0.2806396484375	127	0.13207000494003296	0.10010000318288803	0.641539990901947	4.423099994659424	4.948490142822266
0.2965087890625	125	0.13207000494003296	0.10519000142812729	0.6146000027656555	4.394209861755371	4.981070041656494
0.3118896484375	93	0.12789000570774078	0.21922999620437622	0.6146000027656555	2.5585100650787354	4.60821008682251
0.330322265625	4	0.12789000570774078	0.21922999620437622	0.6146000027656555	2.5585100650787354	4.60821008682251
0.34454345703125	4	0.12789000570774078	0.21922999620437622	0.6146000027656555	2.5585100650787354	4.60821008682251
0.3623046875	4	0.12789000570774078	0.21922999620437622	0.6146000027656555	2.5585100650787354	4.60821008682251
0.37811279296875	4	0.12789000570774078	0.21922999620437622	0.6146000027656555	2.5585100650787354	4.60821008682251
0.3951416015625	4	0.12789000570774078	0.21922999620437622	0.6146000027656555	2.5585100650787354	4.60821008682251
0.4111328125	4	0.12789000570774078	0.21922999620437622	0.6146000027656555	2.5585100650787354	4.60821008682251
0.42791748046875	4	0.12789000570774078	0.21922999620437622	0.6146000027656555	2.5585100650787354	4.60821008682251
0.4442138671875	4	0.12789000570774078	0.21922999620437622	0.6146000027656555	2.5585100650787354	4.60821008682251
0.4609375	4	0.12789000570774078	0.21922999620437622	0.6146000027656555	2.5585100650787354	4.60821008682251
0.47735595703125	4	0.12789000570774078	0.21922999620437622	0.6146000027656555	2.5585100650787354	4.60821008682251
0.493896484375	4	0.12789000570774078	0.21922999620437622	0.6146000027656555	2.5585100650787354	4.60821008682251
0.510009765625	4	0.12789000570774078	0.21922999620437622	0.6146000027656555	2.5585100650787354	4.60821008682251
0.52685546875	4	0.12789000570774078	0.21922999620437622	0.6146000027656555	2.5585100650787354	4.60821008682251
0.54315185546875	4	0.12789000570774078	0.21922999620437622	0.6146000027656555	2.5585100650787354	4.60821008682251
0.5595703125	4	0.12789000570774078	0.21922999620437622	0.6146000027656555	2.5585100650787354	4.60821008682251
0.57769775390625	4	0.12789000570774078	0.21922999620437622	0.6146000027656555	2.5585100650787354	4.60821008682251
0.59368896484375	93	0.1359100043773651	0.2365500032901764	0.6494100093841553	3.441970109939575	3.3901100158691406
0.61041259765625	125	0.12455999851226807	0.028459999710321426	0.6494100093841553	3.3825900554656982	3.2880499362945557
0.6258544921875	125	0.12185999751091003	0.02116999961435795	0.6494100093841553	3.370069980621338	3.310889959335327
0.6434326171875	127	0.12185999751091003	0.02116999961435795	0.634024977684021	3.3201000690460205	3.3301799297332764
0.65972900390625	127	0.11339999735355377	0.02116999961435795	0.634024977684021	3.1271300315856934	3.185849905014038
0.67626953125	127	0.041770000010728836	0.4449099898338318	0.634024977684021	3.2355198860168457	3.5590898990631104
0.69305419921875	125	0.041770000010728836	0.4449099898338318	0.6026899814605713	3.1910901069641113	3.7745299339294434
0.70892333984375	125	0.09334000200033188	-0.04747999832034111	0.6026899814605713	3.047840118408203	2.9821701049804688
0.72601318359375	125	0.13259999454021454	-0.06401000171899796	0.6026899814605713	3.008080005645752	2.978760004043579
0.74163818359375	121	0.1400199979543686	-0.06401000171899796	0	3.001110076904297	2.9285900592803955
0.75823974609375	121	0.14899000525474548	-0.033070001751184464	0	2.8071300983428955	2.8640100955963135
0.77520751953125	121	0.16373999416828156	0.004259999841451645	0	2.888629913330078	2.9900999069213867
0.7918701171875	125	0.16447000205516815	0.005289999768137932	0.6455000042915344	2.8375799655914307	2.80676007270813
0.807373046875	125	0.16543999314308167	0.005880000069737434	0.6455000042915344	2.724950075149536	2.8084700107574463
0.8245849609375	125	0.16543999314308167	0.005880000069737434	0.6455000042915344	2.7729101181030273	2.798069953918457
0.83880615234375	127	0.1674399971961975	0.011470000259578228	0.6067550182342529	2.7315800189971924	2.7104299068450928
0.85552978515625	127	0.17069999873638153	0.026030000299215317	0.6067550182342529	2.661360025405884	2.6860299110412598
0.87200927734375	127	0.1805800050497055	0.05302000045776367	0.6067550182342529	2.671459913253784	2.6265299320220947
0.88861083984375	127	0.18613000214099884	0.05302000045776367	0.6104099750518799	2.670759916305542	2.5601298809051514
0.90460205078125	127	0.2317499965429306	0.03393999859690666	0.6104099750518799	2.790910005569458	2.532939910888672
0.9212646484375	127	0.2317499965429306	0.028060000389814377	0.6104099750518799	3.0545101165771484	2.6785800457000732
0.937255859375	127	0.2317499965429306	0.03393999859690666	0.6084250211715698	2.743459939956665	2.542069911956787
0.9541015625	127	0.3162499964237213	0.028060000389814377	0.6084250211715698	2.822190046310425	2.5794200897216797
0.97064208984375	127	0.31679001450538635	0.0007600000244565308	0.6084250211715698	2.762269973754883	2.630229949951172
0.9873046875	127	0.31679001450538635	0.0007600000244565308	0.6045700311660767	2.7000300884246826	2.572779893875122
1.00335693359375	127	0.3189600110054016	0.018079999834299088	0.6045700311660767	2.6393799781799316	2.45169997215271
1.0213623046875	127	0.3254700005054474	0.024800000712275505	0.6045700311660767	2.7725799083709717	2.511270046234131
1.03790283203125	127	0.3254700005054474	0.024800000712275505	0.6179100275039673	2.7369399070739746	2.574700117111206
1.05401611328125	127	0.31832000613212585	0.016200000420212746	0.6179100275039673	2.716089963912964	2.4631199836730957
1.07037353515625	127	0.2970300018787384	0.016200000420212746	0.6179100275039673	2.6810901165008545	2.4932000637054443
1.08685302734375	127	0.2970300018787384	0.016200000420212746	0.6179100275039673	2.678179979324341	2.4540600776672363
1.103271484375	127	0.3065299987792969	-0.000590000010561198	0.6179100275039673	2.637739896774292	2.4073901176452637
1.11981201171875	127	0.31668001413345337	-0.0030799999367445707	0.6179100275039673	2.610369920730591	2.4798998832702637
1.13653564453125	127	0.31668001413345337	-0.006690000183880329	0.6299649477005005	2.6041300296783447	2.4837300777435303
1.1524658203125	127	0.30730998516082764	-0.01834999956190586	0.6299649477005005	2.6942100524902344	2.3761401176452637
1.1690673828125	127	0.2962599992752075	-0.04544999822974205	0.6299649477005005	2.695420026779175	2.377769947052002
1.184814453125	127	0.2962599992752075	-0.04544999822974205	0.6102250218391418	2.6587700843811035	2.494230031967163
1.200927734375	127	0.2946299910545349	-0.03531999886035919	0.6102250218391418	2.5859100818634033	2.3634300231933594
1.2178955078125	127	0.19901999831199646	0.006870000157505274	0.6102250218391418	2.676680088043213	2.3859500885009766
1.23394775390625	127	0.19901999831199646	0.006870000157505274	0.6518549919128418	2.548110008239746	2.2876501083374023
1.2503662109375	127	0.38877999782562256	-0.02865999937057495	0.6518549919128418	2.4880900382995605	2.4885599613189697
1.26763916015625	127	0.40841999650001526	-0.049300000071525574	0.6518549919128418	2.499650001525879	2.45032000541687
1.28399658203125	127	0.40841999650001526	-0.049300000071525574	0.6178749799728394	2.5645101070404053	2.4271199703216553
1.30035400390625	127	0.39934998750686646	-0.04408000037074089	0.6178749799728394	2.496350049972534	2.3581900596618652
1.31689453125	127	0.39485999941825867	-0.031289998441934586	0.6178749799728394	2.487879991531372	2.484879970550537
1.33355712890625	123	0.39485999941825867	-0.017710000276565552	0.6431699991226196	2.57138991355896	2.371259927749634
1.349365234375	123	0.40678998827934265	-0.012360000051558018	0.6431699991226196	2.570420026779175	2.4065001010894775
1.36541748046875	123	0.4098599851131439	-0.012360000051558018	0.6431699991226196	2.5585899353027344	2.4259800910949707
1.38360595703125	127	0.41065001487731934	-0.012360000051558018	0.6413049697875977	2.5988500118255615	2.3967199325561523
1.39886474609375	127	0.4098599851131439	-0.0032500000670552254	0.6413049697875977	2.519010066986084	2.4389500617980957
1.4144287109375	127	0.4006600081920624	-0.0032500000670552254	0.6413049697875977	2.4821701049804688	2.465440034866333
1.4306640625	127	0.4006600081920624	-0.008980000391602516	0.6249250173568726	2.455859899520874	2.488640069961548
1.4482421875	127	0.4019800126552582	-0.02638000063598156	0.6249250173568726	2.523629903793335	2.3079800605773926
1.465087890625	127	0.41326001286506653	-0.02638000063598156	0.6249250173568726	2.5901999473571777	2.3565399646759033
1.4818115234375	127	0.41613999009132385	-0.005330000072717667	0.5954049825668335	2.5933001041412354	2.45563006401062
1.49676513671875	127	0.44058001041412354	0.0026400000788271427	0.5954049825668335	2.456820011138916	2.4163899421691895
1.5130615234375	127	0.44369998574256897	0.042569998651742935	0.5954049825668335	2.6171700954437256	2.4518399238586426
1.52911376953125	123	0.44369998574256897	0.06802000105381012	0.6123800277709961	2.4734199047088623	2.3644700050354004
1.5458984375	123	0.4495300054550171	0.10089000314474106	0.6123800277709961	2.572849988937378	2.300189971923828
1.5623779296875	123	0.4560900032520294	0.10198000073432922	0.6123800277709961	2.5401101112365723	2.378659963607788
1.57861328125	125	0.4560900032520294	0.10198000073432922	0.5483499765396118	2.6330199241638184	2.414210081100464
1.59515380859375	125	0.45419999957084656	0.09661000221967697	0.5483499765396118	2.5560801029205322	2.3770298957824707
1.61151123046875	125	0.45419999957084656	0.09661000221967697	0.5483499765396118	2.5541799068450928	2.5258500576019287
1.6295166015625	127	0.45419999957084656	0.09661000221967697	0.5970200300216675	2.625070095062256	2.45809006690979
1.6451416015625	127	0.45385000109672546	0.08008000254631042	0.5970200300216675	2.598750114440918	2.467089891433716
1.662109375	127	0.4525099992752075	0.07109999656677246	0.5970200300216675	2.690690040588379	2.503000020980835
1.67901611328125	123	0.45385000109672546	0.066600002348423	0.6436499953269958	2.615809917449951	2.5704500675201416
1.69488525390625	123	0.5479400157928467	0.04503000155091286	0.6436499953269958	2.5160200595855713	2.6125800609588623
1.7113037109375	123	0.5517200231552124	0.023989999666810036	0.6436499953269958	2.593100070953369	2.617140054702759
1.728271484375	123	0.5522599816322327	-0.002369999885559082	0.6436499953269958	2.5604100227355957	2.6638898849487305
1.743408203125	123	0.5548800230026245	-0.006579999811947346	0.6436499953269958	2.586199998855591	2.6798899173736572
1.76055908203125	123	0.5548800230026245	-0.006579999811947346	0.6436499953269958	2.5602400302886963	2.672060012817383
1.777099609375	123	0.5548800230026245	-0.006579999811947346	0.6436499953269958	2.6279098987579346	2.676340103149414
1.79339599609375	123	0.5474900007247925	-0.0030300000216811895	0.6436499953269958	2.630500078201294	2.5930800437927246
1.8099365234375	123	0.5472099781036377	-0.0006300000241026282	0.6436499953269958	2.693160057067871	2.675869941711426
1.82611083984375	123	0.5472099781036377	0.0045900000259280205	0.6091399788856506	2.6276800632476807	2.7141599655151367
1.84222412109375	123	0.5547400116920471	0.019869999960064888	0.6091399788856506	2.627530097961426	2.5855000019073486
1.8590087890625	59	0.6310799717903137	0.0986500009894371	0.6091399788856506	2.3963301181793213	5.422669887542725
1.87762451171875	2	0.6310799717903137	0.0986500009894371	0.6091399788856506	2.3963301181793213	5.422669887542725
1.8892822265625	2	0.6310799717903137	0.0986500009894371	0.6091399788856506	2.3963301181793213	5.422669887542725
1.90771484375	2	0.6310799717903137	0.0986500009894371	0.6091399788856506	2.3963301181793213	5.422669887542725
1.923828125	2	0.6310799717903137	0.0986500009894371	0.6091399788856506	2.3963301181793213	5.422669887542725
1.9403076171875	2	0.6310799717903137	0.0986500009894371	0.6091399788856506	2.3963301181793213	5.422669887542725
1.9552001953125	2	0.6310799717903137	0.0986500009894371	0.6091399788856506	2.3963301181793213	5.422669887542725
1.97161865234375	2	0.6310799717903137	0.0986500009894371	0.6091399788856506	2.3963301181793213	5.422669887542725
1.9891357421875	2	0.6310799717903137	0.0986500009894371	0.6091399788856506	2.3963301181793213	5.422669887542725
2.00604248046875	2	0.6310799717903137	0.0986500009894371	0.6091399788856506	2.3963301181793213	5.422669887542725
2.0238037109375	2	0.6310799717903137	0.0986500009894371	0.6091399788856506	2.3963301181793213	5.422669887542725
2.03955078125	2	0.6310799717903137	0.0986500009894371	0.6091399788856506	2.3963301181793213	5.422669887542725
2.05596923828125	2	0.6310799717903137	0.0986500009894371	0.6091399788856506	2.3963301181793213	5.422669887542725
2.07208251953125	2	0.6310799717903137	0.0986500009894371	0.6091399788856506	2.3963301181793213	5.422669887542725
2.0887451171875	2	0.6310799717903137	0.0986500009894371	0.6091399788856506	2.3963301181793213	5.422669887542725
2.105224609375	2	0.6310799717903137	0.0986500009894371	0.6091399788856506	2.3963301181793213	5.422669887542725
2.1202392578125	2	0.6310799717903137	0.0986500009894371	0.6091399788856506	2.3963301181793213	5.422669887542725
2.13671875	2	0.6310799717903137	0.0986500009894371	0.6091399788856506	2.3963301181793213	5.422669887542725
2.1531982421875	123	0.5850399732589722	-0.04933999851346016	0.6091399788856506	2.8848400115966797	3.1392300128936768
2.17205810546875	127	0.5850399732589722	-0.04320000112056732	0.6148650050163269	2.8827199935913086	3.0976500511169434
2.1866455078125	127	0.5855000019073486	-0.029820000752806664	0.6148650050163269	2.9579999446868896	3.0493099689483643
2.202880859375	127	0.5855000019073486	-0.0017999999690800905	0.6148650050163269	3.051100015640259	3.123270034790039
2.2193603515625	127	0.5855000019073486	-0.0017999999690800905	0.6294200420379639	2.9619100093841553	3.1910901069641113
2.23565673828125	127	0.5886800289154053	-0.01720999926328659	0.6294200420379639	2.9888200759887695	3.2052600383758545
2.252197265625	127	0.5888000130653381	-0.024620000272989273	0.6294200420379639	3.0315699577331543	3.318389892578125
2.26983642578125	127	0.5888000130653381	-0.027130000293254852	0.6255300045013428	4.104740142822266	3.2256100177764893
2.285400390625	127	0.5888000130653381	-0.027130000293254852	0.6255300045013428	3.0724799633026123	3.350219964981079
2.30194091796875	127	0.5847399830818176	-0.019920000806450844	0.6255300045013428	4.370339870452881	3.3483200073242188
2.319091796875	127	0.5847399830818176	-0.008500000461935997	0.6117349863052368	4.276740074157715	3.293989896774292
2.335205078125	127	0.6202700138092041	0.019610000774264336	0.6117349863052368	4.252110004425049	3.275369882583618
2.35211181640625	127	0.633650004863739	0.0699400007724762	0.6117349863052368	4.4124298095703125	3.256619930267334
2.368408203125	127	0.6341000199317932	0.0699400007724762	0.6179100275039673	4.456009864807129	3.245889902114868
2.3837890625	127	0.642549991607666	0.04024999961256981	0.6179100275039673	3.1681699752807617	3.2532100677490234
2.40057373046875	127	0.6517800092697144	0.02850000001490116	0.6179100275039673	4.267119884490967	3.4477999210357666
2.4169921875	127	0.6519799828529358	0.02850000001490116	0.6073000431060791	4.232480049133301	3.3572399616241455
2.4332275390625	127	0.6519799828529358	0.035100001841783524	0.6073000431060791	4.1336798667907715	3.322119951248169
2.4498291015625	127	0.6427800059318542	0.035100001841783524	0.6073000431060791	4.2262701988220215	3.3211700916290283
2.4661865234375	127	0.6427000164985657	0.035100001841783524	0.6109949946403503	4.13178014755249	3.3207900524139404
2.48223876953125	127	0.6427800059318542	0.03127000108361244	0.6109949946403503	4.0779900550842285	3.357919931411743
2.4990234375	127	0.6434699892997742	0.039400000125169754	0.6109949946403503	4.079730033874512	3.442840099334717
2.51531982421875	127	0.6434699892997742	0.039400000125169754	0.6013950109481812	4.056789875030518	3.402090072631836
2.53265380859375	127	0.6398800015449524	0.06554000079631805	0.6013950109481812	3.989459991455078	3.3130300045013428
2.54931640625	127	0.6376799941062927	0.07682999968528748	0.6013950109481812	3.9784700870513916	3.324709892272949
2.565673828125	127	0.6370499730110168	0.08803000301122665	0.5930399894714355	4.107769966125488	3.429110050201416
2.58154296875	127	0.6338899731636047	0.10064999759197235	0.5930399894714355	4.292520046234131	3.3190600872039795
2.5982666015625	127	0.6275200247764587	0.10554999858140945	0.5930399894714355	4.314420223236084	3.3317599296569824
2.6138916015625	127	0.6275200247764587	0.10554999858140945	0.6197199821472168	4.265130043029785	3.3221700191497803
2.6297607421875	127	0.6574500203132629	0.09060999751091003	0.6197199821472168	4.532909870147705	3.371619939804077
2.6475830078125	127	0.6925600171089172	0.04560999944806099	0.6197199821472168	3.267009973526001	3.4853200912475586
2.66412353515625	125	0.6925600171089172	0.04027000069618225	0.5861300230026245	4.381440162658691	3.356950044631958
2.6805419921875	125	0.6876699924468994	0.04027000069618225	0.5861300230026245	3.093899965286255	3.334749937057495
2.69708251953125	125	0.6856399774551392	0.07513999938964844	0.5861300230026245	4.3285698890686035	3.3139801025390625
2.71270751953125	127	0.6856399774551392	0.08601000159978867	0.5973199605941772	4.286610126495361	3.4419000148773193
2.72845458984375	127	0.6956800222396851	0.08601000159978867	0.5973199605941772	4.326789855957031	3.4436800479888916
2.7454833984375	127	0.7088099718093872	0.09053000062704086	0.5973199605941772	3.1621499061584473	3.393019914627075
2.7626953125	123	0.7088099718093872	0.0845400020480156	0.6107800006866455	4.165060043334961	3.3837199211120605
2.7794189453125	123	0.7029500007629395	0.07791999727487564	0.6107800006866455	3.1608099937438965	3.331899881362915
2.79571533203125	123	0.7023400068283081	0.04733999818563461	0.6107800006866455	3.190160036087036	3.443419933319092
2.812255859375	127	0.7029500007629395	0.04733999818563461	0.5869250297546387	3.1363399028778076	3.3160998821258545
2.828125	127	0.7882000207901001	0.07203999906778336	0.5869250297546387	3.2816898822784424	3.469360113143921
2.844970703125	127	0.8039100170135498	0.10158000141382217	0.5869250297546387	3.3138999938964844	3.6795899868011475
2.861328125	127	0.8039100170135498	0.10158000141382217	0.6192049980163574	3.156409978866577	3.379849910736084
2.8773193359375	127	0.805400013923645	0.09324000030755997	0.6192049980163574	3.138159990310669	3.315850019454956
2.894287109375	127	0.8059499859809875	0.03939000144600868	0.6192049980163574	3.1390199661254883	3.4278500080108643
2.91033935546875	127	0.8121600151062012	0.013460000045597553	0.6332650184631348	3.1376700401306152	3.395699977874756
2.92742919921875	127	0.828719973564148	0.010889999568462372	0.6332650184631348	3.0521399974823	3.3106799125671387
2.9429931640625	127	0.828719973564148	0.013460000045597553	0.6332650184631348	3.136899948120117	3.3136799335479736
2.958984375	127	0.8276100158691406	0.016170000657439232	0.6198599934577942	3.075429916381836	3.3102200031280518
2.9752197265625	127	0.8167200088500977	0.024490000680088997	0.6198599934577942	3.0131800174713135	3.2586100101470947
2.9915771484375	127	0.8167200088500977	0.03500000014901161	0.6198599934577942	3.040220022201538	3.222179889678955
3.00787353515625	123	0.8169400095939636	0.03500000014901161	0.6502799987792969	2.9855000972747803	3.2742300033569336
3.02423095703125	123	0.8192099928855896	0.01375999953597784	0.6502799987792969	2.992889881134033	3.228219985961914
3.040771484375	123	0.8271499872207642	-0.004220000002533197	0.6502799987792969	2.9921300411224365	3.226870059967041
3.05706787109375	123	0.8271499872207642	-0.026030000299215317	0.6448900103569031	2.993619918823242	3.224479913711548
3.07391357421875	123	0.8317300081253052	-0.04262999817728996	0.6448900103569031	3.0036799907684326	3.2021100521087646
3.09033203125	123	0.83788001537323	-0.04262999817728996	0.6448900103569031	3.1028199195861816	3.293790102005005
3.10687255859375	123	0.83788001537323	-0.04262999817728996	0.6498900055885315	3.070280075073242	3.3354499340057373
3.1234130859375	123	0.8590800166130066	-0.01193000003695488	0.6498900055885315	3.1384599208831787	3.2256100177764893
3.13970947265625	123	0.8672400116920471	-0.0006000000284984708	0.6498900055885315	3.0712099075317383	3.1750800609588623
3.15625	127	0.8754799962043762	0.030309999361634254	0.6193050146102905	2.950000047683716	3.166100025177002
3.17230224609375	127	0.8828399777412415	0.056529998779296875	0.6193050146102905	2.9992198944091797	3.2144899368286133
3.18975830078125	127	0.8851199746131897	0.08518999814987183	0.6193050146102905	3.1089699268341064	3.2124900817871094
3.20623779296875	127	0.8851199746131897	0.08518999814987183	0.6456800103187561	3.0690600872039795	3.186660051345825
3.221435546875	127	0.9185199737548828	0.055720001459121704	0.6456800103187561	3.0377800464630127	3.2022299766540527
3.23760986328125	127	0.9270600080490112	0.010029999539256096	0.6456800103187561	3.0336599349975586	3.163870096206665
3.25555419921875	127	0.9270600080490112	0.010029999539256096	0.5803250074386597	3.004009962081909	3.2205400466918945
3.27191162109375	127	0.9136199951171875	0.0692100003361702	0.5803250074386597	2.9949800968170166	3.202270030975342
3.2886962890625	127	0.8967400193214417	0.11858999729156494	0.5803250074386597	3.096719980239868	3.2674999237060547
3.3037109375	127	0.8899099826812744	0.16693000495433807	0.5768100023269653	3.045959949493408	3.236639976501465
3.32000732421875	127	0.8899099826812744	0.16735999286174774	0.5768100023269653	3.0607800483703613	3.2065000534057617
3.33612060546875	127	0.8916000127792358	0.17358000576496124	0.5768100023269653	3.1338698863983154	3.236560106277466
3.3529052734375	127	0.8916000127792358	0.17358000576496124	0.5937150120735168	3.1443700790405273	3.2318100929260254
3.36920166015625	127	0.8918899893760681	0.14090999960899353	0.5937150120735168	3.1009700298309326	3.343290090560913
3.38507080078125	127	0.8918899893760681	0.134660005569458	0.5937150120735168	3.145930051803589	3.3785300254821777
3.40228271484375	127	0.8946499824523926	0.134660005569458	0.6022400259971619	3.1732499599456787	3.2549901008605957
3.4185791015625	127	0.8947200179100037	0.14988000690937042	0.6022400259971619	3.0967600345611572	3.240499973297119
3.4344482421875	127	0.8961399793624878	0.14988000690937042	0.6022400259971619	3.1336400508880615	3.259929895401001
3.45147705078125	127	0.8961399793624878	0.14988000690937042	0.5937150120735168	3.1459100246429443	3.3424899578094482
3.4678955078125	127	0.8929700255393982	0.13770000636577606	0.5937150120735168	3.146430015563965	3.3495500087738037
3.48382568359375	127	0.8929700255393982	0.12752999365329742	0.5937150120735168	3.127729892730713	3.333280086517334
3.50079345703125	127	0.8977800011634827	0.12201999872922897	0.6211900115013123	3.214869976043701	3.3604800701141357
3.516845703125	127	0.9406099915504456	0.09166000038385391	0.6211900115013123	3.1462700366973877	3.3240699768066406
3.53375244140625	127	0.9413300156593323	0.07737000286579132	0.6211900115013123	3.1910500526428223	3.3361001014709473
3.55010986328125	123	0.9416300058364868	0.06981000304222107	0.6141700148582458	3.2433300018310547	3.3704700469970703
3.56646728515625	123	0.9416300058364868	0.06787999719381332	0.6141700148582458	3.252310037612915	3.3742098808288574
3.58245849609375	123	0.9300100207328796	0.06787999719381332	0.6141700148582458	3.2701399326324463	3.3690900802612305
3.59912109375	123	0.9300100207328796	0.06729000061750412	0.6141700148582458	3.309570074081421	3.430799961090088
3.61505126953125	123	0.9600200057029724	0.061230000108480453	0.6141700148582458	3.345979928970337	3.5985400676727295
3.63226318359375	123	0.965499997138977	0.05756999924778938	0.6141700148582458	3.347909927368164	3.463599920272827
3.64849853515625	127	0.965499997138977	0.061230000108480453	0.6188849806785583	3.3629400730133057	3.4369699954986572
3.66607666015625	127	0.9445499777793884	0.06436000019311905	0.6188849806785583	3.3659000396728516	3.4179000854492188
3.68328857421875	127	0.9379199743270874	0.08278000354766846	0.6188849806785583	3.301140069961548	3.4360299110412598
3.6998291015625	123	0.9332200288772583	0.09000000357627869	0.5791299939155579	3.343780040740967	3.4485599994659424
3.71533203125	123	0.9304100275039673	0.09000000357627869	0.5791299939155579	3.353450059890747	3.4158999919891357
3.73382568359375	123	0.8173099756240845	0.04682999849319458	0.5791299939155579	3.732919931411743	4.084680080413818
3.74871826171875	127	0.8167099952697754	0.044319998472929	0.5983999967575073	3.7524499893188477	4.540830135345459
3.76373291015625	127	0.8167099952697754	0.044319998472929	0.5983999967575073	4.487289905548096	3.817770004272461
3.7801513671875	87	0.8947299718856812	0.02384999953210354	0.5983999967575073	4.487289905548096	4.153210163116455
3.79541015625	83	0.8947299718856812	0.02384999953210354	0.6328200101852417	4.487289905548096	3.7142999172210693
3.81207275390625	83	0.1278200000524521	0.0587100014090538	0.6328200101852417	4.487289905548096	3.474560022354126
3.828125	83	0.11795999854803085	0.0587100014090538	0.6328200101852417	4.487289905548096	3.531169891357422
3.84552001953125	87	0.11461000144481659	0.03133000060915947	0.6360200047492981	4.487289905548096	3.502310037612915
3.86126708984375	87	0.10739000141620636	0.010259999893605709	0.6360200047492981	4.487289905548096	3.5140700340270996
3.87841796875	87	0.09106999635696411	0.010259999893605709	0.6360200047492981	4.487289905548096	3.587169885635376
3.8948974609375	83	0.08679000288248062	0.02111000008881092	0.6328200101852417	4.487289905548096	3.634500026702881
3.910888671875	83	0.01680999994277954	0.08539000153541565	0.6328200101852417	4.487289905548096	3.554419994354248
3.92767333984375	83	0.01680999994277954	0.08539000153541565	0.6328200101852417	4.487289905548096	3.6209700107574463
3.944091796875	123	0.02466999925673008	0.08077000081539154	0.6328200101852417	3.5174400806427	3.641119956970215
3.9627685546875	123	0.02466999925673008	0.08077000081539154	0.6328200101852417	3.59155011177063	3.5921099185943604
3.978271484375	123	0.01955999992787838	0.12910999357700348	0.6328200101852417	3.566819906234741	3.6197900772094727
3.99505615234375	123	0.01955999992787838	0.12910999357700348	0.6328200101852417	3.604379892349243	3.621350049972534
4.01116943359375	123	0.026079999282956123	0.12910999357700348	0.6328200101852417	3.558929920196533	3.6078500747680664
4.02777099609375	123	0.03968999907374382	0.1336899995803833	0.6328200101852417	3.558929920196533	3.6078500747680664
4.043701171875	127	0.04377000033855438	0.1377599984407425	0.6004400253295898	3.5730600357055664	3.6485800743103027
4.0592041015625	127	0.046810001134872437	0.14813999831676483	0.6004400253295898	3.5688700675964355	3.6210598945617676
4.07586669921875	127	0.053619999438524246	0.15493999421596527	0.6004400253295898	3.577159881591797	3.6065399646759033
4.0921630859375	123	0.06270000338554382	0.16906000673770905	0.5730000138282776	3.7070798873901367	3.578200101852417
4.1085205078125	123	0.06279999762773514	0.1718199998140335	0.5730000138282776	3.53767991065979	3.579440116882324
4.1251220703125	123	0.06279999762773514	0.16906000673770905	0.5730000138282776	3.5182199478149414	3.5855700969696045
4.14154052734375	123	-0.012500000186264515	0.027230000123381615	0.9474800229072571	3.575779914855957	3.708250045776367
4.15765380859375	123	-0.042830001562833786	-0.12524999678134918	0.9474800229072571	3.638309955596924	3.596359968185425
4.17437744140625	123	-0.10531999915838242	-0.29273998737335205	0.9474800229072571	3.628459930419922	3.658799886703491
4.19085693359375	127	-0.10531999915838242	-0.29273998737335205	0.624334990978241	3.641350030899048	3.5383501052856445
4.2071533203125	127	-0.03756000101566315	-0.1767899990081787	0.624334990978241	3.5932300090789795	3.5531599521636963
4.2237548828125	127	0.014510000124573708	-0.040619999170303345	0.624334990978241	3.599299907684326	3.5430500507354736
4.2401123046875	121	0.08777999877929688	0.11236000061035156	0	3.5773699283599854	3.52810001373291
4.2564697265625	121	0.094480000436306	0.11796999722719193	0	3.529680013656616	3.5268900394439697
4.27294921875	121	0.09934999793767929	0.124549999833107	0	3.574120044708252	3.5246899127960205
4.28887939453125	123	0.094480000436306	0.12809999287128448	0.6090999841690063	3.604020118713379	3.479609966278076
4.3056640625	123	0.09209000319242477	0.15759000182151794	0.6090999841690063	3.5604300498962402	3.585900068283081
4.32220458984375	123	0.08472000062465668	0.15759000182151794	0.6090999841690063	3.604259967803955	3.537760019302368
4.33831787109375	123	0.08472000062465668	0.15759000182151794	0.6090999841690063	3.6282100677490234	3.5833499431610107
4.35491943359375	123	0.09228000044822693	0.15759000182151794	0.6090999841690063	3.6467599868774414	3.5833799839019775
4.37152099609375	123	0.0950699970126152	0.13913999497890472	0.6090999841690063	3.6451199054718018	3.583019971847534
4.38934326171875	123	0.09843999892473221	0.13913999497890472	0.5721099972724915	3.604949951171875	3.5824499130249023
4.40509033203125	123	0.11866000294685364	0.17691999673843384	0.5721099972724915	3.66117000579834	3.578969955444336
4.42095947265625	123	0.11866000294685364	0.19216999411582947	0.5721099972724915	3.5975000858306885	3.5600900650024414
4.4371337890625	123	0.11940000206232071	0.19216999411582947	0.6349200010299683	3.673530101776123	3.6490299701690674
4.454833984375	123	0.2021699994802475	0.12476000189781189	0.6349200010299683	3.6527700424194336	3.5550498962402344
4.4713134765625	123	0.20326000452041626	0.09182000160217285	0.6349200010299683	3.6194100379943848	3.653939962387085
4.48828125	125	0.20326000452041626	0.08247999846935272	0.6161999702453613	3.6180200576782227	3.5185000896453857
4.50372314453125	125	0.1984100043773651	0.08247999846935272	0.6161999702453613	3.5488500595092773	3.465049982070923
4.5206298828125	125	0.1984100043773651	0.08810000121593475	0.6161999702453613	3.5508201122283936	3.4754300117492676
4.53729248046875	123	0.20374000072479248	0.10305999964475632	0.6107100248336792	3.5694100856781006	3.4675700664520264
4.55303955078125	123	0.2154500037431717	0.13765999674797058	0.6107100248336792	3.548330068588257	3.4836299419403076
4.56890869140625	123	0.22348999977111816	0.15515999495983124	0.6107100248336792	3.5422699451446533	3.5046300888061523
4.58538818359375	127	0.2253500074148178	0.15515999495983124	0.6152349710464478	3.4880900382995605	3.4572501182556152
4.60162353515625	127	0.2253500074148178	0.14696000516414642	0.6152349710464478	3.455739974975586	3.4415700435638428
4.619140625	127	0.21220000088214874	0.13534000515937805	0.6152349710464478	3.440079927444458	3.4638800621032715
4.6357421875	127	0.20882999897003174	0.12621000409126282	0.6152349710464478	3.4252099990844727	3.4569900035858154
4.65167236328125	127	0.20364999771118164	0.12621000409126282	0.6152349710464478	3.4552900791168213	3.4268500804901123
4.66851806640625	127	0.20364999771118164	0.12926000356674194	0.6152349710464478	3.45061993598938	3.4009900093078613
4.68536376953125	121	0.2037999927997589	0.13253000378608704	0	3.459290027618408	3.43612003326416
4.70123291015625	121	0.26118001341819763	0.13253000378608704	0	3.5278398990631104	3.3412599563598633
4.716796875	121	0.30177998542785645	0.12336000055074692	0	3.8946099281311035	3.3275299072265625
4.73162841796875	127	0.3032599985599518	0.12336000055074692	0.6084400415420532	4.425869941711426	4.6313300132751465
4.74749755859375	127	0.3120500147342682	0.15214000642299652	0.6084400415420532	3.4624099731445312	4.326149940490723
4.76556396484375	127	0.3120500147342682	0.15214000642299652	0.6084400415420532	3.4816501140594482	4.3264899253845215
4.780517578125	127	0.3120500147342682	0.1431400030851364	0.6084400415420532	3.4591500759124756	4.5685601234436035
4.79693603515625	127	0.3158999979496002	0.13239000737667084	0.6084400415420532	3.455049991607666	4.326459884643555
4.81500244140625	127	0.31644999980926514	0.1304900050163269	0.6084400415420532	4.453090190887451	4.504240036010742
4.8302001953125	127	0.31644999980926514	0.1304900050163269	0.6084400415420532	3.449009895324707	4.501830101013184
4.846923828125	127	0.30799001455307007	0.1536799967288971	0.6084400415420532	3.3635001182556152	4.554389953613281
4.8653564453125	127	0.3056100010871887	0.1536799967288971	0.6084400415420532	4.25370979309082	4.563960075378418
4.88006591796875	127	0.2979600131511688	0.12685999274253845	0.6535799503326416	3.417720079421997	4.915110111236572
4.8955078125	127	0.28540000319480896	0.09030000120401382	0.6535799503326416	3.363460063934326	4.389959812164307
4.9140625	127	0.27425000071525574	0.04472000151872635	0.6535799503326416	3.387279987335205	4.364150047302246
4.93109130859375	121	0.2604199945926666	-0.00535999983549118	0	3.362339973449707	4.46058988571167
4.94659423828125	121	0.24567000567913055	-0.017570000141859055	0	3.381619930267334	4.341370105743408
4.962890625	121	0.24567000567913055	-0.017570000141859055	0	3.383820056915283	4.539959907531738
4.97979736328125	123	0.25314000248908997	0.03550000116229057	0.5915600061416626	3.3346400260925293	4.434319972991943
4.995849609375	123	0.3041599988937378	0.07844000309705734	0.5915600061416626	3.330620050430298	4.9248199462890625
5.0125732421875	123	0.36994001269340515	0.11952999979257584	0.5915600061416626	3.451469898223877	3.312959909439087
5.0289306640625	123	0.3823400139808655	0.18060000240802765	0.6126700043678284	4.135300159454346	4.339789867401123
5.04541015625	123	0.38245999813079834	0.20938000082969666	0.6126700043678284	4.1496901512146	4.308259963989258
5.06298828125	123	0.39361000061035156	0.20938000082969666	0.6126700043678284	4.128129959106445	4.3652801513671875
5.0791015625	127	0.39361000061035156	0.2111400067806244	0.6096500158309937	4.105710029602051	4.216569900512695
5.09564208984375	95	0.34735000133514404	0.3409300148487091	0.6096500158309937	2.052340030670166	4.2817301750183105
5.11224365234375	14	0.34735000133514404	0.3409300148487091	0.6096500158309937	2.264930009841919	4.2817301750183105
5.12591552734375	6	0.34735000133514404	0.3409300148487091	0.6096500158309937	2.264930009841919	4.2817301750183105
5.14166259765625	6	0.34735000133514404	0.3409300148487091	0.6096500158309937	2.264930009841919	4.2817301750183105
5.15875244140625	6	0.34735000133514404	0.3409300148487091	0.6096500158309937	2.264930009841919	4.2817301750183105
5.17523193359375	6	0.34735000133514404	0.3409300148487091	0.6096500158309937	2.264930009841919	4.2817301750183105
5.19140625	6	0.34735000133514404	0.3409300148487091	0.6096500158309937	2.264930009841919	4.2817301750183105
5.20806884765625	6	0.34735000133514404	0.3409300148487091	0.6096500158309937	2.264930009841919	4.2817301750183105
5.22454833984375	6	0.34735000133514404	0.3409300148487091	0.6096500158309937	2.264930009841919	4.2817301750183105
5.2408447265625	6	0.34735000133514404	0.3409300148487091	0.6096500158309937	2.264930009841919	4.2817301750183105
5.25738525390625	6	0.34735000133514404	0.3409300148487091	0.6096500158309937	2.264930009841919	4.2817301750183105
5.27386474609375	6	0.34735000133514404	0.3409300148487091	0.6096500158309937	2.264930009841919	4.2817301750183105
5.291748046875	6	0.34735000133514404	0.3409300148487091	0.6096500158309937	2.264930009841919	4.2817301750183105
5.308349609375	6	0.34735000133514404	0.3409300148487091	0.6096500158309937	2.264930009841919	4.2817301750183105
5.32318115234375	6	0.34735000133514404	0.3409300148487091	0.6096500158309937	2.264930009841919	4.2817301750183105
5.33984375	6	0.34735000133514404	0.3409300148487091	0.6096500158309937	2.264930009841919	4.2817301750183105
5.35662841796875	6	0.34735000133514404	0.3409300148487091	0.6096500158309937	2.264930009841919	4.2817301750183105
5.37310791015625	6	0.34735000133514404	0.3409300148487091	0.6096500158309937	2.264930009841919	4.2817301750183105
5.3895263671875	6	0.34735000133514404	0.3409300148487091	0.6096500158309937	2.264930009841919	4.2817301750183105
5.40576171875	6	0.34735000133514404	0.3409300148487091	0.6096500158309937	2.264930009841919	4.2817301750183105
5.4219970703125	6	0.34735000133514404	0.3409300148487091	0.6096500158309937	2.264930009841919	4.2817301750183105
5.4388427734375	6	0.34735000133514404	0.3409300148487091	0.6096500158309937	2.264930009841919	4.2817301750183105
5.4552001953125	6	0.34735000133514404	0.3409300148487091	0.6096500158309937	2.264930009841919	4.2817301750183105
5.4716796875	6	0.34735000133514404	0.3409300148487091	0.6096500158309937	2.264930009841919	4.2817301750183105
5.48974609375	127	0.4225899875164032	0.10790000110864639	0.6096500158309937	2.949009895324707	2.982569932937622
5.50872802734375	127	0.425709992647171	0.1169700026512146	0.6096500158309937	4.0408501625061035	2.9305999279022217
5.52142333984375	127	0.4279100000858307	0.1314300000667572	0.5989799499511719	3.8477799892425537	3.040980100631714
5.5374755859375	127	0.5303300023078918	0.15323999524116516	0.5989799499511719	3.9962799549102783	3.104140043258667
5.55450439453125	127	0.5327399969100952	0.1838800013065338	0.5989799499511719	3.0491199493408203	3.2249200344085693
5.57098388671875	127	0.5327399969100952	0.1838800013065338	0.5964399576187134	3.778059959411621	4.022890090942383
5.58697509765625	127	0.5267099738121033	0.14371000230312347	0.5964399576187134	4.173550128936768	4.119080066680908
5.60382080078125	127	0.5174999833106995	0.14371000230312347	0.5964399576187134	4.461430072784424	4.13608980178833
5.619873046875	125	0.5174999833106995	0.14815999567508698	0.5939300060272217	4.407040119171143	4.2430901527404785
5.6365966796875	125	0.5361599922180176	0.16256000101566315	0.5939300060272217	3.6832900047302246	3.111299991607666
5.6527099609375	125	0.5361599922180176	0.16256000101566315	0.5939300060272217	4.079919815063477	3.096790075302124
5.66949462890625	123	0.5361599922180176	0.16256000101566315	0.6384099721908569	4.250979900360107	3.3673300743103027
5.6868896484375	43	0.5597800016403198	0.1884399950504303	0.6384099721908569	4.083390235900879	3.3673300743103027
5.700439453125	2	0.5597800016403198	0.1884399950504303	0.6384099721908569	4.083390235900879	3.3673300743103027
5.7178955078125	2	0.5597800016403198	0.1884399950504303	0.6384099721908569	4.083390235900879	3.3673300743103027
5.73516845703125	2	0.5597800016403198	0.1884399950504303	0.6384099721908569	4.083390235900879	3.3673300743103027
5.7513427734375	2	0.5597800016403198	0.1884399950504303	0.6384099721908569	4.083390235900879	3.3673300743103027
5.7672119140625	2	0.5597800016403198	0.1884399950504303	0.6384099721908569	4.083390235900879	3.3673300743103027
5.7841796875	2	0.5597800016403198	0.1884399950504303	0.6384099721908569	4.083390235900879	3.3673300743103027
5.79949951171875	2	0.5597800016403198	0.1884399950504303	0.6384099721908569	4.083390235900879	3.3673300743103027
5.81597900390625	2	0.5597800016403198	0.1884399950504303	0.6384099721908569	4.083390235900879	3.3673300743103027
5.8343505859375	2	0.5597800016403198	0.1884399950504303	0.6384099721908569	4.083390235900879	3.3673300743103027
5.85009765625	2	0.5597800016403198	0.1884399950504303	0.6384099721908569	4.083390235900879	3.3673300743103027
5.86541748046875	2	0.5597800016403198	0.1884399950504303	0.6384099721908569	4.083390235900879	3.3673300743103027
5.88165283203125	2	0.5597800016403198	0.1884399950504303	0.6384099721908569	4.083390235900879	3.3673300743103027
5.898193359375	2	0.5597800016403198	0.1884399950504303	0.6384099721908569	4.083390235900879	3.3673300743103027
5.91485595703125	2	0.5597800016403198	0.1884399950504303	0.6384099721908569	4.083390235900879	3.3673300743103027
5.93157958984375	2	0.5597800016403198	0.1884399950504303	0.6384099721908569	4.083390235900879	3.3673300743103027
5.9482421875	2	0.5597800016403198	0.1884399950504303	0.6384099721908569	4.083390235900879	3.3673300743103027
5.96514892578125	2	0.5597800016403198	0.1884399950504303	0.6384099721908569	4.083390235900879	3.3673300743103027
5.982177734375	2	0.5597800016403198	0.1884399950504303	0.6384099721908569	4.083390235900879	3.3673300743103027
5.9986572265625	2	0.5597800016403198	0.1884399950504303	0.6384099721908569	4.083390235900879	3.3673300743103027
6.0152587890625	2	0.5597800016403198	0.1884399950504303	0.6384099721908569	4.083390235900879	3.3673300743103027
6.03082275390625	2	0.5597800016403198	0.1884399950504303	0.6384099721908569	4.083390235900879	3.3673300743103027
6.04815673828125	2	0.5597800016403198	0.1884399950504303	0.6384099721908569	4.083390235900879	3.3673300743103027
6.064697265625	2	0.5597800016403198	0.1884399950504303	0.6384099721908569	4.083390235900879	3.3673300743103027
6.08074951171875	123	0.6096900105476379	0.08421999961137772	0.6384099721908569	3.9538300037384033	2.819380044937134
6.09930419921875	123	0.5809000134468079	0.17517000436782837	0.6384099721908569	3.994879961013794	2.972860097885132
6.11419677734375	127	0.5809000134468079	0.17938999831676483	0.5894100069999695	4.099989891052246	2.937150001525879
6.13037109375	127	0.5853599905967712	0.19708000123500824	0.5894100069999695	4.217350006103516	2.8625600337982178
6.147216796875	127	0.5853599905967712	0.24225999414920807	0.5894100069999695	4.197249889373779	2.945310115814209
6.16375732421875	123	0.5853599905967712	0.24225999414920807	0.6129299998283386	4.038710117340088	2.868720054626465
6.17962646484375	123	0.6160399913787842	0.24186000227928162	0.6129299998283386	3.8902499675750732	2.999840021133423
6.197021484375	123	0.625540018081665	0.24186000227928162	0.6129299998283386	3.8768301010131836	3.0204200744628906
6.2125244140625	127	0.625540018081665	0.24186000227928162	0.5847650170326233	4.250679969787598	3.084510087966919
6.22808837890625	127	0.6198599934577942	0.24501000344753265	0.5847650170326233	4.027029991149902	3.0573699474334717
6.2442626953125	127	0.6198599934577942	0.264629989862442	0.5847650170326233	3.995569944381714	3.020169973373413
6.26116943359375	127	0.6202499866485596	0.264629989862442	0.596060037612915	3.934159994125366	3.018009901046753
6.2774658203125	127	0.6410800218582153	0.19773000478744507	0.596060037612915	2.81754994392395	2.958630084991455
6.2938232421875	127	0.6418899893760681	0.18494999408721924	0.596060037612915	2.9335598945617676	2.9611399173736572
6.31036376953125	123	0.6410800218582153	0.18494999408721924	0.6039400100708008	2.790210008621216	2.9968199729919434
6.3262939453125	123	0.6365299820899963	0.15951000154018402	0.6039400100708008	2.7435100078582764	2.9850099086761475
6.34326171875	123	0.6276199817657471	0.15951000154018402	0.6039400100708008	2.784179925918579	3.001879930496216
6.35968017578125	123	0.6276199817657471	0.15951000154018402	0.5895500183105469	2.6714999675750732	2.884269952774048
6.37567138671875	123	0.7143800258636475	0.16872000694274902	0.5895500183105469	2.704710006713867	2.7969698905944824
6.39276123046875	123	0.7144100069999695	0.19255000352859497	0.5895500183105469	2.734250068664551	2.9047999382019043
6.4085693359375	127	0.7144100069999695	0.19255000352859497	0.5953699946403503	2.6679799556732178	2.8270599842071533
6.42535400390625	127	0.7144100069999695	0.19255000352859497	0.5953699946403503	2.592410087585449	2.8986899852752686
6.44122314453125	127	0.7011799812316895	0.21987000107765198	0.5953699946403503	4.0671000480651855	2.9169299602508545
6.45831298828125	127	0.7011799812316895	0.21987000107765198	0.59027498960495	2.6658499240875244	2.7748799324035645
6.474609375	127	0.7011799812316895	0.16836999356746674	0.59027498960495	2.589979887008667	2.7085299491882324
6.49114990234375	127	0.6995800137519836	0.16836999356746674	0.59027498960495	2.6071999073028564	2.7114100456237793
6.50732421875	127	0.6995800137519836	0.18107999861240387	0.5792149901390076	2.6058900356292725	2.742079973220825
6.52294921875	127	0.6980100274085999	0.2143400013446808	0.5792149901390076	2.5842199325561523	2.742310047149658
6.54046630859375	127	0.6956999897956848	0.2528400123119354	0.5792149901390076	4.355720043182373	2.7727200984954834
6.556396484375	127	0.6956999897956848	0.2528400123119354	0.6135849952697754	2.680310010910034	2.7444698810577393
6.57305908203125	127	0.7068399786949158	0.16221000254154205	0.6135849952697754	2.6359400749206543	2.7065300941467285
6.5894775390625	127	0.7231299877166748	0.15744000673294067	0.6135849952697754	2.6364400386810303	2.6862399578094482
6.60595703125	123	0.7231299877166748	0.15744000673294067	0.5895500183105469	2.612910032272339	2.6965200901031494
6.6219482421875	123	0.7203900218009949	0.15183000266551971	0.5895500183105469	2.523469924926758	2.626159906387329
6.63885498046875	123	0.7181900143623352	0.15183000266551971	0.5895500183105469	2.598489999771118	2.7571299076080322
6.65496826171875	127	0.7181900143623352	0.16087999939918518	0.5835800170898438	2.5848100185394287	2.7210700511932373
6.67236328125	127	0.7108700275421143	0.16652999818325043	0.5835800170898438	2.5830700397491455	2.7360999584198
6.6903076171875	127	0.6983399987220764	0.18916000425815582	0.5835800170898438	2.6034700870513916	2.7287800312042236
6.7056884765625	123	0.6983399987220764	0.18916000425815582	0.6057400107383728	2.5718300342559814	2.736949920654297
6.7218017578125	123	0.709630012512207	0.17590999603271484	0.6057400107383728	2.5429298877716064	2.6573100090026855
6.73883056640625	123	0.7115300297737122	0.16389000415802002	0.6057400107383728	2.5716300010681152	2.731379985809326
6.75531005859375	127	0.7115300297737122	0.154229998588562	0.6114100217819214	2.677150011062622	2.835779905319214
6.7711181640625	127	0.7264099717140198	0.1502700001001358	0.6114100217819214	2.634629964828491	2.7594399452209473
6.78759765625	127	0.7290700078010559	0.13303999602794647	0.6114100217819214	2.63316011428833	2.7236599922180176
6.80426025390625	127	0.7304700016975403	0.12371999770402908	0.6071900129318237	2.610729932785034	2.787559986114502
6.81927490234375	127	0.7808399796485901	0.09115000069141388	0.6071900129318237	2.5322799682617188	2.698620080947876
6.8365478515625	127	0.7808399796485901	0.09115000069141388	0.6071900129318237	2.6640000343322754	2.8198399543762207
6.85205078125	127	0.7808399796485901	0.09115000069141388	0.6045950055122375	2.5721099376678467	2.8308498859405518
6.8685302734375	127	0.8431100249290466	0.11494000256061554	0.6045950055122375	2.5573599338531494	2.8035199642181396
6.88482666015625	127	0.859000027179718	0.13173000514507294	0.6045950055122375	2.628350019454956	2.94992995262146
6.901611328125	127	0.859000027179718	0.13173000514507294	0.6049900054931641	2.5536000728607178	2.848939895629883
6.91778564453125	127	0.8493800163269043	0.12112999707460403	0.6049900054931641	2.4536900520324707	2.910670042037964
6.93438720703125	127	0.8362500071525574	0.12112999707460403	0.6049900054931641	2.553499937057495	2.9009599685668945
6.9508056640625	127	0.8362500071525574	0.12112999707460403	0.6071900129318237	2.6044600009918213	2.9173099994659424
6.967041015625	127	0.8414400219917297	0.12112999707460403	0.6071900129318237	2.624109983444214	2.9419500827789307
6.9837646484375	127	0.8414400219917297	0.10080999881029129	0.6071900129318237	2.6666100025177	2.8935599327087402
6.99993896484375	127	0.8414400219917297	0.10080999881029129	0.6087100505828857	2.68887996673584	2.9038100242614746
7.016357421875	127	0.8414400219917297	0.10080999881029129	0.6087100505828857	2.7223899364471436	2.933180093765259
7.03302001953125	127	0.8443400263786316	0.097680002450943	0.6087100505828857	2.747610092163086	2.981300115585327
7.04949951171875	127	0.8443400263786316	0.097680002450943	0.6115099787712097	2.806649923324585	3.0249500274658203
7.065673828125	127	0.8470100164413452	0.09233999997377396	0.6115099787712097	2.640939950942993	2.927989959716797
7.082275390625	127	0.8497200012207031	0.07604999840259552	0.6115099787712097	2.736920118331909	3.044379949569702
7.09808349609375	127	0.8497200012207031	0.07604999840259552	0.6252050399780273	2.7127199172973633	3.004460096359253
7.11492919921875	127	0.8497200012207031	0.0650700032711029	0.6252050399780273	2.7814700603485107	3.0154199600219727
7.131591796875	127	0.8489699959754944	0.05104000121355057	0.6252050399780273	2.8232100009918213	3.167949914932251
7.1478271484375	127	0.8489699959754944	0.05104000121355057	0.5970950126647949	2.8412299156188965	2.9922800064086914
7.164306640625	127	0.847760021686554	0.10367000102996826	0.5970950126647949	2.7739601135253906	3.0361900329589844
7.18084716796875	127	0.8450199961662292	0.11350999772548676	0.5970950126647949	2.8326499462127686	3.130009889602661
7.19696044921875	123	0.8450199961662292	0.11350999772548676	0.6481900215148926	2.8524999618530273	3.0561599731445312
7.21356201171875	123	0.8642799854278564	0.0828699991106987	0.6481900215148926	2.840859889984131	3.032180070877075
7.23016357421875	123	0.8788999915122986	0.05908000096678734	0.6481900215148926	2.8441600799560547	3.123810052871704
7.24652099609375	127	0.8788999915122986	0.033649999648332596	0.6183300018310547	2.872260093688965	3.094409942626953
7.26275634765625	127	0.8747699856758118	0.033649999648332596	0.6183300018310547	2.875080108642578	3.098330020904541
7.2794189453125	127	0.8648300170898438	0.06836999952793121	0.6183300018310547	2.990649938583374	3.161940097808838
7.295166015625	127	0.8639299869537354	0.08979000151157379	0.579355001449585	2.965519905090332	3.1498100757598877
7.31207275390625	127	0.8639299869537354	0.10610000044107437	0.579355001449585	2.965780019760132	3.1347999572753906
7.32916259765625	127	0.8639299869537354	0.11675000190734863	0.579355001449585	3.033780097961426	3.1414198875427246
7.34576416015625	127	0.8590199947357178	0.13597999513149261	0.5942599773406982	2.9979000091552734	3.246799945831299
7.3619384765625	127	0.8486199975013733	0.1614300012588501	0.5942599773406982	3.0299301147460938	3.2243599891662598
7.37921142578125	127	0.8468700051307678	0.1761000007390976	0.5942599773406982	3.015120029449463	3.206130027770996
7.39593505859375	127	0.8452399969100952	0.1761000007390976	0.6002900004386902	3.034290075302124	3.2031099796295166
7.4119873046875	127	0.8444899916648865	0.15353000164031982	0.6002900004386902	3.0627799034118652	3.1952199935913086
7.428466796875	127	0.8432199954986572	0.14831000566482544	0.6002900004386902	3.0296199321746826	3.192929983139038
7.4453125	127	0.8432199954986572	0.1486700028181076	0.6127650141716003	3.1075398921966553	3.2163000106811523
7.46112060546875	127	0.8432199954986572	0.1446399986743927	0.6127650141716003	3.072319984436035	3.2111198902130127
7.477783203125	127	0.8280199766159058	0.14339999854564667	0.6127650141716003	3.0535199642181396	3.2410500049591064
7.49468994140625	127	0.8280199766159058	0.14339999854564667	0.5957599878311157	3.1609699726104736	3.322499990463257
7.51068115234375	127	0.9251800179481506	0.14340999722480774	0.5957599878311157	3.0548300743103027	3.1244399547576904
7.52703857421875	127	0.9251800179481506	0.16798999905586243	0.5957599878311157	3.204710006713867	3.218820095062256
7.543701171875	127	0.9236299991607666	0.16798999905586243	0.5930150151252747	3.1399600505828857	3.2311999797821045
7.5596923828125	127	0.9236299991607666	0.15676000714302063	0.5930150151252747	3.141129970550537	3.2248599529266357
7.5753173828125	127	0.925059974193573	0.1538500040769577	0.5930150151252747	3.095679998397827	3.2936899662017822
7.59332275390625	127	0.9251800179481506	0.1538500040769577	0.5826200246810913	3.1124799251556396	3.2459700107574463
7.60943603515625	127	0.9251800179481506	0.17969000339508057	0.5826200246810913	3.1105399131774902	3.2701001167297363
7.6248779296875	127	0.9358199834823608	0.21563999354839325	0.5826200246810913	3.1259799003601074	3.404320001602173
7.64117431640625	123	0.9358299970626831	0.21563999354839325	0.6141700148582458	3.0800399780273438	3.222369909286499
7.65826416015625	123	0.9358199834823608	0.2077299952507019	0.6141700148582458	3.092629909515381	3.1901299953460693
7.67474365234375	123	0.9218299984931946	0.16694000363349915	0.6141700148582458	3.147049903869629	3.2206199169158936
7.69366455078125	127	0.9215099811553955	0.16267000138759613	0.5868549942970276	3.1325900554656982	3.224250078201294
7.70770263671875	127	0.9218299984931946	0.16267000138759613	0.5868549942970276	3.1334500312805176	3.151279926300049
7.72418212890625	127	0.9253799915313721	0.19990000128746033	0.5868549942970276	3.1338300704956055	3.282010078430176
7.739990234375	123	0.9270200133323669	0.19990000128746033	0.611240029335022	3.152400016784668	3.1746599674224854
7.75604248046875	123	0.9253799915313721	0.1944500058889389	0.611240029335022	2.9934298992156982	3.1582400798797607
7.773193359375	123	0.9187099933624268	0.1689700037240982	0.611240029335022	3.0407400131225586	3.1628499031066895
7.78997802734375	123	0.9187099933624268	0.1623300015926361	0.5895500183105469	3.0154800415039062	3.2278499603271484
7.80615234375	123	0.9187099933624268	0.15986000001430511	0.5895500183105469	2.9756100177764893	3.1280999183654785
7.822021484375	123	0.9124900102615356	0.15102000534534454	0.5895500183105469	2.9789600372314453	3.113070011138916
7.83819580078125	123	0.9124900102615356	0.15102000534534454	0.6012600064277649	2.9850399494171143	3.182029962539673
7.85491943359375	123	0.9254699945449829	0.15102000534534454	0.6012600064277649	2.920259952545166	3.029170036315918
7.87176513671875	123	0.9261900186538696	0.15539999306201935	0.6012600064277649	3.050610065460205	3.0254299640655518
7.8885498046875	123	0.9262700080871582	0.15539999306201935	0.6012600064277649	3.034250020980835	3.0301098823547363
7.90472412109375	123	0.9262700080871582	0.15341000258922577	0.6012600064277649	3.0408198833465576	3.0830299854278564
7.9215087890625	123	0.922730028629303	0.15341000258922577	0.6012600064277649	3.0216400623321533	3.0534300804138184
7.93768310546875	123	0.922730028629303	0.15341000258922577	0.6012600064277649	2.987649917602539	3.1550400257110596
7.95428466796875	123	0.9231899976730347	0.15341000258922577	0.6012600064277649	2.9751999378204346	3.1591200828552246
7.97064208984375	123	0.9251099824905396	0.14839999377727509	0.6012600064277649	3.0052900314331055	3.176330089569092
7.98602294921875	123	0.9251099824905396	0.15413999557495117	0.6075699925422668	3.031169891357422	3.127700090408325
8.00213623046875	123	0.9330800175666809	0.1563200056552887	0.6075699925422668	2.941699981689453	3.1533000469207764
8.01995849609375	123	0.9524400234222412	0.1563200056552887	0.6075699925422668	3.0254199504852295	3.1289501190185547
8.03643798828125	123	0.9542800188064575	0.15276999771595	0.6012600064277649	3.0225400924682617	3.177839994430542
8.052490234375	123	0.9732000231742859	0.15276999771595	0.6012600064277649	3.009740114212036	3.1427299976348877
8.0692138671875	123	0.9732000231742859	0.15278999507427216	0.6012600064277649	3.082580089569092	3.1789700984954834
8.08563232421875	127	0.9732000231742859	0.15478000044822693	0.6172549724578857	2.9982199668884277	3.254270076751709
8.101806640625	127	0.9711800217628479	0.15478000044822693	0.6172549724578857	3.0204999446868896	3.1823298931121826
8.11834716796875	127	0.9640200138092041	0.15478000044822693	0.6172549724578857	3.0384700298309326	3.2253000736236572
8.1348876953125	127	0.9605500102043152	0.15891000628471375	0.6027550101280212	3.0855000019073486	3.318350076675415
8.15142822265625	127	0.9566599726676941	0.17900000512599945	0.6027550101280212	3.045180082321167	3.256279945373535
8.16778564453125	127	0.9563699960708618	0.19689999520778656	0.6027550101280212	3.106679916381836	3.269740104675293
8.18408203125	127	0.9492999911308289	0.21525999903678894	0.5930950045585632	3.1803998947143555	3.2744100093841553
8.1993408203125	127	0.9456899762153625	0.21987999975681305	0.5930950045585632	3.0950400829315186	3.3330600261688232
8.2161865234375	127	0.9456899762153625	0.23864999413490295	0.5930950045585632	3.105530023574829	3.34771990776062
8.2322998046875	127	0.9456899762153625	0.23864999413490295	0.6005499958992004	3.2339301109313965	3.3292698860168457
8.2490234375	127	0.949720025062561	0.23864999413490295	0.6005499958992004	3.2547099590301514	3.4532299041748047
8.2655029296875	127	1.1031099557876587	0.2211499959230423	0.6005499958992004	3.40556001663208	3.836899995803833
8.28277587890625	127	1.1031099557876587	0.2211499959230423	0.6189999580383301	3.680190086364746	3.85332989692688
8.29925537109375	127	0.7460500001907349	0.12363000214099884	0.6189999580383301	3.9379799365997314	3.576889991760254
8.31536865234375	87	0.7460500001907349	0.11469999700784683	0.6189999580383301	3.9379799365997314	3.4946699142456055
8.32965087890625	83	0.7460500001907349	0.12363000214099884	0.6306899785995483	3.9379799365997314	3.3690500259399414
8.346923828125	83	0.11727999895811081	0.16434000432491302	0.6306899785995483	3.9379799365997314	3.3957901000976562
8.36322021484375	83	0.11727999895811081	0.16434000432491302	0.6306899785995483	3.9379799365997314	3.4085099697113037
8.3797607421875	83	0.11727999895811081	0.16434000432491302	0.6306899785995483	3.9379799365997314	3.391669988632202
8.3955078125	83	0.11693000048398972	0.16434000432491302	0.6306899785995483	3.9379799365997314	3.3731000423431396
8.41278076171875	83	0.10266000032424927	0.15976999700069427	0.6306899785995483	3.9379799365997314	3.3662500381469727
8.4287109375	83	0.10266000032424927	0.15976999700069427	0.6306899785995483	3.9379799365997314	3.3769099712371826
8.4456787109375	83	0.0342399999499321	0.15976999700069427	0.6306899785995483	3.9379799365997314	3.400279998779297
8.46136474609375	83	0.0342399999499321	0.1471100002527237	0.6306899785995483	3.9379799365997314	3.4971799850463867
8.4783935546875	123	0.04238000139594078	0.17699000239372253	0.5911300182342529	3.519969940185547	3.446500062942505
8.49664306640625	123	0.04238000139594078	0.23781999945640564	0.5911300182342529	3.486269950866699	3.4257099628448486
8.51287841796875	123	0.04238000139594078	0.26148998737335205	0.5911300182342529	3.5427699089050293	3.4262499809265137
8.52935791015625	127	0.042830001562833786	0.26767000555992126	0.6107800006866455	3.5469601154327393	3.37185001373291
8.54559326171875	127	0.042830001562833786	0.26846998929977417	0.6107800006866455	3.475830078125	3.360949993133545
8.56243896484375	127	0.03801000118255615	0.26767000555992126	0.6107800006866455	3.558500051498413	3.455319881439209
8.5784912109375	127	0.03801000118255615	0.2675899863243103	0.5853149890899658	3.4889700412750244	3.3422799110412598
8.59576416015625	127	0.0521400012075901	0.2675899863243103	0.5853149890899658	3.4270899295806885	3.336400032043457
8.61126708984375	127	0.06652999669313431	0.28220999240875244	0.5853149890899658	3.492310047149658	3.3459699153900146
8.62799072265625	123	0.06652999669313431	0.29554998874664307	0.5839300155639648	3.4468700885772705	3.3679299354553223
8.64385986328125	123	0.060600001364946365	0.29554998874664307	0.5839300155639648	3.460599899291992	3.305569887161255
8.66107177734375	123	0.057920001447200775	0.2905699908733368	0.5839300155639648	3.590640068054199	3.3106300830841064
8.676025390625	127	0.060600001364946365	0.2865299880504608	0.5835599899291992	3.434429883956909	3.3499999046325684
8.692138671875	127	0.09703999757766724	0.2680700123310089	0.5835599899291992	3.431420087814331	3.244499921798706
8.7099609375	127	0.09703999757766724	0.25722000002861023	0.5835599899291992	3.4847500324249268	3.2447099685668945
8.72601318359375	123	0.09414000064134598	0.25529998540878296	0.6384099721908569	3.4227399826049805	3.2345800399780273
8.74151611328125	123	0.08993999660015106	0.21624000370502472	0.6384099721908569	3.3361101150512695	3.2576000690460205
8.7578125	123	0.07096000015735626	0.20629000663757324	0.6384099721908569	3.3789799213409424	3.2564899921417236
8.77435302734375	123	0.05685000121593475	0.18115000426769257	0.6322699785232544	3.378499984741211	3.371150016784668
8.790771484375	123	0.05245000123977661	0.17260999977588654	0.6322699785232544	3.345449924468994	3.3304800987243652
8.80731201171875	123	0.05245000123977661	0.17260999977588654	0.6322699785232544	3.3159899711608887	3.328000068664551
8.82354736328125	123	0.05761000141501427	0.18059000372886658	0.6154699921607971	3.427570104598999	3.234070062637329
8.8399658203125	123	0.0643099993467331	0.1818300038576126	0.6154699921607971	3.380150079727173	3.1743900775909424
8.85662841796875	123	0.07715000212192535	0.19684000313282013	0.6154699921607971	3.3956000804901123	3.292680025100708
8.8726806640625	127	0.08429999649524689	0.21017999947071075	0.6003400087356567	3.43218994140625	3.2616500854492188
8.88934326171875	127	0.09222999960184097	0.21544000506401062	0.6003400087356567	3.483489990234375	3.260469913482666
8.90557861328125	127	0.09222999960184097	0.2232300043106079	0.6003400087356567	3.440380096435547	3.2610199451446533
8.9222412109375	123	0.08967000246047974	0.2232300043106079	0.6394299864768982	3.42044997215271	3.329400062561035
8.93853759765625	123	0.07412000000476837	0.20670999586582184	0.6394299864768982	3.376070022583008	3.2627100944519043
8.9552001953125	123	0.05849999934434891	0.1848600059747696	0.6394299864768982	3.464210033416748	3.330709934234619
8.97161865234375	123	0.05849999934434891	0.1848600059747696	0.6320000290870667	3.408090114593506	3.300649881362915
8.98785400390625	123	0.11454000324010849	0.16722999513149261	0.6320000290870667	3.4228999614715576	3.21451997756958
9.00372314453125	123	0.11636000126600266	0.15896999835968018	0.6320000290870667	3.4058499336242676	3.234489917755127
9.0208740234375	127	0.11636000126600266	0.15489999949932098	0.6123200058937073	3.438770055770874	3.2126998901367188
9.037109375	127	0.11636000126600266	0.15896999835968018	0.6123200058937073	3.3907699584960938	3.3376500606536865
9.05377197265625	127	0.10100000351667404	0.16504999995231628	0.6123200058937073	3.3852899074554443	3.2412099838256836
9.07000732421875	123	0.10100000351667404	0.16504999995231628	0.662909984588623	3.36503005027771	3.284179925918579
9.08642578125	123	0.09763000160455704	0.16479000449180603	0.662909984588623	3.3538200855255127	3.1531600952148438
9.1036376953125	123	0.09347999840974808	0.13741999864578247	0.662909984588623	3.417180061340332	3.190850019454956
9.12042236328125	127	0.09347999840974808	0.13741999864578247	0.5938799977302551	3.285789966583252	3.241309881210327
9.1357421875	127	0.12225999683141708	0.16044999659061432	0.5938799977302551	3.382810115814209	3.1099300384521484
9.15203857421875	127	0.13369999825954437	0.17338000237941742	0.5938799977302551	3.3185999393463135	3.202589988708496
9.168701171875	127	0.13369999825954437	0.18941999971866608	0.6238600015640259	3.2516400814056396	3.18179988861084
9.18505859375	127	0.1318800002336502	0.18941999971866608	0.6238600015640259	3.346250057220459	3.0025899410247803
9.200927734375	127	0.11939000338315964	0.18230000138282776	0.6238600015640259	3.3181300163269043	3.047960042953491
9.21795654296875	127	0.11760000139474869	0.18164999783039093	0.6085200309753418	3.2700700759887695	3.044140100479126
9.234375	127	0.11720000207424164	0.18164999783039093	0.6085200309753418	3.198859930038452	3.0246400833129883
9.25042724609375	127	0.11760000139474869	0.18794000148773193	0.6085200309753418	3.212019920349121	2.941699981689453
9.2672119140625	127	0.1218700036406517	0.19731000065803528	0.6155149936676025	3.1467199325561523	2.945859909057617
9.2835693359375	127	0.2084600031375885	0.19731000065803528	0.6155149936676025	3.151779890060425	3.009740114212036
9.3016357421875	127	0.23896999657154083	0.19259999692440033	0.6155149936676025	3.1687300205230713	2.980299949645996
9.317626953125	127	0.23896999657154083	0.19259999692440033	0.6175450086593628	3.148780107498169	2.8458800315856934
9.33306884765625	127	0.23177999258041382	0.18761999905109406	0.6175450086593628	3.077889919281006	2.8394899368286133
9.3492431640625	127	0.23177999258041382	0.17547999322414398	0.6175450086593628	3.0952200889587402	2.8619399070739746
9.365966796875	127	0.23413999378681183	0.17547999322414398	0.583454966545105	3.086509943008423	2.9547500610351562
9.3822021484375	127	0.2388399988412857	0.2193399965763092	0.583454966545105	3.0695199966430664	2.84552001953125
9.399658203125	127	0.2437400072813034	0.2504099905490875	0.583454966545105	3.1011600494384766	2.863679885864258
9.41607666015625	127	0.2453099936246872	0.25130999088287354	0.595579981803894	3.007970094680786	2.8761000633239746
9.43212890625	127	0.2453099936246872	0.25130999088287354	0.595579981803894	2.985529899597168	2.7665300369262695
9.4490966796875	127	0.2383500039577484	0.24955999851226807	0.595579981803894	3.01993989944458	2.832390069961548
9.46551513671875	127	0.2373799979686737	0.23761999607086182	0.6089900135993958	2.9981400966644287	2.8762199878692627
9.48187255859375	127	0.2366199940443039	0.23590999841690063	0.6089900135993958	2.991529941558838	2.770509958267212
9.49871826171875	127	0.2366199940443039	0.22777000069618225	0.6089900135993958	3.0292599201202393	2.8361799716949463
9.51544189453125	127	0.23398999869823456	0.22777000069618225	0.6089900135993958	3.0144500732421875	2.717910051345825
9.53106689453125	127	0.23398999869823456	0.2259799987077713	0.6089900135993958	2.9049599170684814	2.736799955368042
9.5482177734375	127	0.23660999536514282	0.1967799961566925	0.6089900135993958	2.952320098876953	2.7380499839782715
9.56402587890625	127	0.23660999536514282	0.1967799961566925	0.6089900135993958	2.95169997215271	2.802609920501709
9.58038330078125	127	0.23660999536514282	0.21330000460147858	0.6089900135993958	2.9638800621032715	2.706979990005493
9.5985107421875	127	0.2590000033378601	0.2174299955368042	0.6089900135993958	3.0035998821258545	2.791369915008545
9.61358642578125	127	0.2590000033378601	0.21330000460147858	0.5925949811935425	3.0028600692749023	2.767240047454834
9.6292724609375	127	0.26034000515937805	0.2174299955368042	0.5925949811935425	2.845940113067627	2.6247899532318115
9.64508056640625	127	0.26113998889923096	0.23597000539302826	0.5925949811935425	2.8945600986480713	2.653170108795166
9.6627197265625	127	0.26273998618125916	0.23597000539302826	0.6060850024223328	2.9166300296783447	2.563620090484619
9.6787109375	127	0.2645699977874756	0.23361000418663025	0.6060850024223328	2.9068899154663086	2.5541698932647705
9.69573974609375	127	0.2645699977874756	0.22043000161647797	0.6060850024223328	2.9906198978424072	2.624500036239624
9.71185302734375	127	0.26166000962257385	0.22043000161647797	0.6060850024223328	3.0155699253082275	2.8143999576568604
9.7281494140625	127	0.25797000527381897	0.2241699993610382	0.6060850024223328	3.001159906387329	2.7274301052093506
9.74444580078125	127	0.24140000343322754	0.2241699993610382	0.6060850024223328	2.997380018234253	2.8018300533294678
9.76019287109375	127	0.24140000343322754	0.2241699993610382	0.6060850024223328	2.993910074234009	2.6633400917053223
9.77679443359375	127	0.2559800148010254	0.21330000460147858	0.6060850024223328	2.982059955596924	2.6707301139831543
9.7943115234375	127	0.2589600086212158	0.20980000495910645	0.6060850024223328	2.9843099117279053	2.661799907684326
9.81072998046875	127	0.2630099952220917	0.20980000495910645	0.5896899700164795	2.880419969558716	2.749229907989502
9.826904296875	127	0.35457998514175415	0.2194799929857254	0.5896899700164795	3.0345098972320557	2.7200798988342285
9.84320068359375	127	0.37564000487327576	0.25115999579429626	0.5896899700164795	3.0213301181793213	2.7143399715423584
9.85955810546875	127	0.37564000487327576	0.2710300087928772	0.5764200091362	3.8704400062561035	2.834009885787964
9.87567138671875	127	0.36566999554634094	0.2806900143623352	0.5764200091362	3.920650005340576	3.9147000312805176
9.892578125	127	0.3636400103569031	0.2839600145816803	0.5764200091362	3.8328299522399902	3.920180082321167
9.90789794921875	127	0.3636400103569031	0.2847200036048889	0.5861300230026245	2.9441399574279785	4.004680156707764
9.9241943359375	127	0.3689500093460083	0.2839600145816803	0.5861300230026245	2.929640054702759	4.063960075378418
9.94061279296875	127	0.3689500093460083	0.25714001059532166	0.5861300230026245	2.9280500411987305	4.341609954833984
9.9576416015625	127	0.37060999870300293	0.25714001059532166	0.5861250162124634	4.054880142211914	3.9435501098632812
9.97369384765625	127	0.3686400055885315	0.2526400089263916	0.5861250162124634	3.67002010345459	2.823359966278076
9.990478515625	127	0.36726000905036926	0.2530199885368347	0.5861250162124634	2.8776700496673584	2.8864901065826416
10.00653076171875	127	0.36726000905036926	0.2530199885368347	0.5984399914741516	3.7314300537109375	3.7024099826812744
10.0233154296875	127	0.37198999524116516	0.2615300118923187	0.5984399914741516	2.9428699016571045	4.122220039367676
10.039794921875	127	0.38128000497817993	0.2615300118923187	0.5984399914741516	2.934230089187622	4.253530025482178
10.05609130859375	127	0.38128000497817993	0.25029999017715454	0.5958750247955322	4.066720008850098	4.154699802398682
10.072509765625	127	0.37735000252723694	0.2273000031709671	0.5958750247955322	3.954699993133545	3.9260599613189697
10.0889892578125	127	0.37108999490737915	0.2273000031709671	0.5958750247955322	2.9068000316619873	2.855940103530884
10.10504150390625	127	0.37108999490737915	0.23573000729084015	0.5846400260925293	3.5849599838256836	4.010379791259766
10.121826171875	127	0.4126099944114685	0.25635001063346863	0.5846400260925293	3.9932100772857666	3.6573500633239746
10.1380615234375	127	0.4126099944114685	0.25635001063346863	0.5846400260925293	3.8427999019622803	2.8846499919891357
10.15582275390625	123	0.4120199978351593	0.2522200047969818	0.6072199940681458	3.9190499782562256	3.871500015258789
10.171875	123	0.4120199978351593	0.2176399976015091	0.6072199940681458	3.7993099689483643	3.868839979171753
10.1884765625	123	0.4140999913215637	0.21442000567913055	0.6072199940681458	3.767469882965088	3.8379099369049072
10.20513916015625	123	0.41471999883651733	0.20035000145435333	0.608460009098053	3.878649950027466	3.8120601177215576
10.2210693359375	123	0.41471999883651733	0.20035000145435333	0.608460009098053	3.819770097732544	3.641469955444336
10.23687744140625	123	0.42500999569892883	0.22971999645233154	0.608460009098053	3.841559886932373	3.564229965209961
10.2528076171875	123	0.42500999569892883	0.22971999645233154	0.608460009098053	3.883389949798584	3.8766798973083496
10.269775390625	123	0.41440001130104065	0.20633000135421753	0.608460009098053	3.916249990463257	3.5682899951934814
10.28582763671875	123	0.41440001130104065	0.20633000135421753	0.608460009098053	3.829469919204712	3.7982399463653564
10.30242919921875	123	0.41440001130104065	0.20633000135421753	0.608460009098053	3.901750087738037	3.7659599781036377
10.31939697265625	123	0.4239799976348877	0.20633000135421753	0.608460009098053	3.862030029296875	3.8659000396728516
10.33624267578125	123	0.4837400019168854	0.19976000487804413	0.608460009098053	3.7449300289154053	3.8603899478912354
10.3531494140625	127	0.4837400019168854	0.19394999742507935	0.6401749849319458	3.9989500045776367	3.7782700061798096
10.36871337890625	127	0.48326998949050903	0.1853799968957901	0.6401749849319458	3.527600049972534	4.000669956207275
10.384521484375	127	0.4826500117778778	0.1740500032901764	0.6401749849319458	3.5585498809814453	3.7418599128723145
10.401123046875	125	0.48326998949050903	0.17305000126361847	0.6125699877738953	3.5664501190185547	3.7551798820495605
10.4183349609375	125	0.4826500117778778	0.17305000126361847	0.6125699877738953	3.740109920501709	3.7853400707244873
10.434814453125	125	0.48344001173973083	0.189410001039505	0.6125699877738953	3.9009199142456055	3.8971800804138184
10.45135498046875	127	0.48344001173973083	0.21642999351024628	0.5972700119018555	3.750339984893799	3.813610076904297
10.46746826171875	127	0.4949699938297272	0.22071999311447144	0.5972700119018555	3.6064300537109375	4.016610145568848
10.48431396484375	127	0.5055099725723267	0.22071999311447144	0.5972700119018555	3.676379919052124	3.956629991531372
10.5009765625	127	0.5055099725723267	0.21874000132083893	0.6233900189399719	3.7073700428009033	3.8688700199127197
10.51715087890625	127	0.4980599880218506	0.2112099975347519	0.6233900189399719	3.6678900718688965	3.7459099292755127
10.53369140625	127	0.49314001202583313	0.2054000049829483	0.6233900189399719	3.7077701091766357	3.822690010070801
10.55035400390625	121	0.49314001202583313	0.2054000049829483	0	3.6088500022888184	3.7207798957824707
10.56610107421875	121	0.4927099943161011	0.20705999433994293	0	3.693959951400757	3.649590015411377
10.58197021484375	121	0.48524999618530273	0.26269999146461487	0	3.6533000469207764	3.620270013809204
10.5985107421875	127	0.48524999618530273	0.27250000834465027	0.6142749786376953	3.87253999710083	3.761199951171875
10.615234375	127	0.5007200241088867	0.27250000834465027	0.6142749786376953	4.221310138702393	3.7958600521087646
10.63189697265625	127	0.5099499821662903	0.24104000627994537	0.6142749786376953	4.027309894561768	3.857569932937622
10.64874267578125	127	0.5099499821662903	0.2280000001192093	0.6157299876213074	3.952239990234375	3.8819398880004883
10.6649169921875	127	0.49985000491142273	0.21320000290870667	0.6157299876213074	3.6497700214385986	3.680259943008423
10.68133544921875	127	0.49950000643730164	0.1809699982404709	0.6157299876213074	3.908900022506714	3.920259952545166
10.6976318359375	123	0.49985000491142273	0.1809699982404709	0.6035799980163574	3.675339937210083	3.8113698959350586
10.71380615234375	123	0.5063999891281128	0.2117999941110611	0.6035799980163574	3.831120014190674	4.180739879608154
10.7308349609375	123	0.5720999836921692	0.2189200073480606	0.6035799980163574	3.5887598991394043	4.057980060577393
10.7484130859375	127	0.57218998670578	0.23131999373435974	0.5955449938774109	3.8627800941467285	3.941240072250366
10.7633056640625	127	0.578819990158081	0.23712000250816345	0.5955449938774109	3.9887800216674805	4.054259777069092
10.78009033203125	127	0.5788400173187256	0.23646999895572662	0.5955449938774109	3.83981990814209	4.181389808654785
10.7962646484375	127	0.578819990158081	0.23646999895572662	0.6279449462890625	3.87076997756958	3.981149911880493
10.8123779296875	127	0.5788400173187256	0.2249400019645691	0.6279449462890625	3.57669997215271	3.9886701107025146
10.829345703125	127	0.5842300057411194	0.20640000700950623	0.6279449462890625	3.6126699447631836	4.019889831542969
10.84423828125	127	0.5842300057411194	0.19686000049114227	0.6120049953460693	3.611299991607666	3.864880084991455
10.86077880859375	127	0.5698099732398987	0.19686000049114227	0.6120049953460693	3.6637001037597656	3.9089999198913574
10.87860107421875	127	0.5671799778938293	0.19833999872207642	0.6120049953460693	3.6992199420928955	3.93284010887146
10.89495849609375	127	0.5671799778938293	0.20818999409675598	0.610569953918457	3.8591299057006836	3.9350900650024414
10.91143798828125	127	0.5678600072860718	0.20879000425338745	0.610569953918457	3.7209699153900146	3.940239906311035
10.92791748046875	127	0.5678600072860718	0.21403999626636505	0.610569953918457	3.683809995651245	3.9473800659179688
10.9442138671875	127	0.5678600072860718	0.21403999626636505	0.605430006980896	3.632319927215576	3.921299934387207
10.9603271484375	127	0.5808899998664856	0.20183999836444855	0.605430006980896	3.839289903640747	3.8494300842285156
10.97705078125	127	0.5874699950218201	0.20183999836444855	0.605430006980896	3.8685100078582764	3.8767600059509277
10.99371337890625	127	0.5875700116157532	0.20643000304698944	0.6024699807167053	3.910759925842285	3.909990072250366
11.00982666015625	127	0.6042299866676331	0.2390899956226349	0.6024699807167053	3.7207999229431152	3.951630115509033
11.02655029296875	127	0.6134099960327148	0.26840001344680786	0.6024699807167053	3.6939399242401123	3.9800400733947754
11.0426025390625	127	0.6137999892234802	0.27741000056266785	0.5910600423812866	3.706540107727051	3.9651401042938232
11.0579833984375	127	0.6214200258255005	0.27741000056266785	0.5910600423812866	3.767630100250244	4.018189907073975
11.0748291015625	127	0.6214200258255005	0.2683599889278412	0.5910600423812866	4.199920177459717	4.044410228729248
11.0914306640625	127	0.6207900047302246	0.2568899989128113	0.5717849731445312	3.8857901096343994	3.996809959411621
11.10736083984375	127	0.6161800026893616	0.2683599889278412	0.5717849731445312	3.948309898376465	3.9199399948120117
11.124267578125	127	0.5993199944496155	0.2926799952983856	0.5717849731445312	3.975450038909912	3.8770999908447266
11.14013671875	127	0.5993199944496155	0.29291000962257385	0.5996649861335754	3.828540086746216	3.9475700855255127
11.15692138671875	127	0.7204099893569946	0.29291000962257385	0.5996649861335754	3.995500087738037	3.9128000736236572
11.173583984375	127	0.7244899868965149	0.2886199951171875	0.5996649861335754	4.135499954223633	4.121389865875244
11.18988037109375	127	0.7244899868965149	0.2648000121116638	0.6163049936294556	4.099909782409668	4.180990219116211
11.2060546875	127	0.733430027961731	0.2390100061893463	0.6163049936294556	4.003680229187012	4.183300018310547
11.2236328125	127	0.7348700165748596	0.22693000733852386	0.6163049936294556	4.100470066070557	4.268060207366943
11.23974609375	127	0.7348700165748596	0.22693000733852386	0.6024699807167053	4.015659809112549	4.244929790496826
11.2562255859375	127	0.7348700165748596	0.22801999747753143	0.6024699807167053	4.0828399658203125	4.305749893188477
11.2725830078125	127	0.7365700006484985	0.23312999308109283	0.6024699807167053	4.0359601974487305	4.410170078277588
11.2891845703125	127	0.7371500134468079	0.23312999308109283	0.6129249930381775	4.016870021820068	4.324150085449219
11.305419921875	127	0.7365700006484985	0.24574999511241913	0.6129249930381775	3.85332989692688	4.192049980163574
11.32232666015625	127	0.7257599830627441	0.24574999511241913	0.6129249930381775	4.012730121612549	4.112030029296875
11.3385009765625	127	0.7252100110054016	0.2416599988937378	0.5975899696350098	3.993079900741577	4.511579990386963
11.3548583984375	95	-0.21868999302387238	-1.0792200565338135	0.5975899696350098	2.1939001083374023	4.388689994812012
11.37017822265625	6	-0.21868999302387238	-1.0792200565338135	0.5975899696350098	2.1939001083374023	4.388689994812012
11.38446044921875	6	-0.21868999302387238	-1.0792200565338135	0.5975899696350098	2.1939001083374023	4.388689994812012
11.40191650390625	6	-0.21868999302387238	-1.0792200565338135	0.5975899696350098	2.1939001083374023	4.388689994812012
11.41778564453125	6	-0.21868999302387238	-1.0792200565338135	0.5975899696350098	2.1939001083374023	4.388689994812012
11.4354248046875	6	-0.21868999302387238	-1.0792200565338135	0.5975899696350098	2.1939001083374023	4.388689994812012
11.45220947265625	6	-0.21868999302387238	-1.0792200565338135	0.5975899696350098	2.1939001083374023	4.388689994812012
11.46746826171875	6	-0.21868999302387238	-1.0792200565338135	0.5975899696350098	2.1939001083374023	4.388689994812012
11.4844970703125	6	-0.21868999302387238	-1.0792200565338135	0.5975899696350098	2.1939001083374023	4.388689994812012
11.5006103515625	6	-0.21868999302387238	-1.0792200565338135	0.5975899696350098	2.1939001083374023	4.388689994812012
11.51727294921875	6	-0.21868999302387238	-1.0792200565338135	0.5975899696350098	2.1939001083374023	4.388689994812012
11.533935546875	6	-0.21868999302387238	-1.0792200565338135	0.5975899696350098	2.1939001083374023	4.388689994812012
11.55181884765625	6	-0.21868999302387238	-1.0792200565338135	0.5975899696350098	2.1939001083374023	4.388689994812012
11.56744384765625	6	-0.21868999302387238	-1.0792200565338135	0.5975899696350098	2.1939001083374023	4.388689994812012
11.584716796875	6	-0.21868999302387238	-1.0792200565338135	0.5975899696350098	2.1939001083374023	4.388689994812012
11.600830078125	6	-0.21868999302387238	-1.0792200565338135	0.5975899696350098	2.1939001083374023	4.388689994812012
11.6173095703125	6	-0.21868999302387238	-1.0792200565338135	0.5975899696350098	2.1939001083374023	4.388689994812012
11.6339111328125	6	-0.21868999302387238	-1.0792200565338135	0.5975899696350098	2.1939001083374023	4.388689994812012
11.65032958984375	6	-0.21868999302387238	-1.0792200565338135	0.5975899696350098	2.1939001083374023	4.388689994812012
11.66552734375	127	0.7595499753952026	0.2944500148296356	0.5975899696350098	3.8450798988342285	3.0651800632476807
11.68328857421875	127	0.7595499753952026	0.2904999852180481	0.6165549755096436	3.819469928741455	4.564680099487305
11.69842529296875	127	0.7482100129127502	0.2904999852180481	0.6165549755096436	3.702929973602295	3.0538299083709717
11.71514892578125	127	0.7458400130271912	0.30208998918533325	0.6165549755096436	3.049139976501465	3.0065701007843018
11.7314453125	127	0.7458400130271912	0.30208998918533325	0.6133400201797485	3.657550096511841	4.488679885864258
11.74798583984375	127	0.7796800136566162	0.23444999754428864	0.6133400201797485	3.022779941558838	2.9763898849487305
11.7645263671875	127	0.7867599725723267	0.21207000315189362	0.6133400201797485	3.1707100868225098	3.256350040435791
11.78070068359375	123	0.8047599792480469	0.09821999818086624	0.63086998462677	2.976300001144409	3.2048799991607666
11.79718017578125	123	0.8489400148391724	-0.08028999716043472	0.63086998462677	3.817539930343628	3.025160074234009
11.81365966796875	123	0.9184600114822388	-0.3199000060558319	0.63086998462677	3.0637500286102295	3.092089891433716
11.83001708984375	123	0.9184600114822388	-0.32710000872612	0.6080300211906433	3.0497899055480957	3.2019200325012207
11.84649658203125	123	0.9151899814605713	-0.32710000872612	0.6080300211906433	2.949270009994507	3.116770029067993
11.863037109375	123	0.8626400232315063	-0.1033099964261055	0.6080300211906433	3.0490798950195312	3.053809881210327
11.87933349609375	123	0.8136799931526184	0.11331000179052353	0.608210027217865	2.993619918823242	3.192610025405884
11.895751953125	123	0.7870200276374817	0.23389999568462372	0.608210027217865	2.9545700550079346	3.042520046234131
11.91168212890625	123	0.7678400278091431	0.2471199929714203	0.608210027217865	2.9093000888824463	3.131589889526367
11.92877197265625	123	0.7678400278091431	0.2471199929714203	0.6119999885559082	2.914170026779175	3.127840042114258
11.946044921875	123	0.7681000232696533	0.2471199929714203	0.6119999885559082	2.843519926071167	3.115259885787964
11.96295166015625	123	0.7917100191116333	0.21299000084400177	0.6119999885559082	2.923490047454834	3.1022400856018066
11.9794921875	123	0.7917100191116333	0.21299000084400177	0.5995100140571594	2.8701701164245605	3.084120035171509
11.99530029296875	123	0.8079299926757812	0.2529599964618683	0.5995100140571594	2.9135398864746094	3.0430500507354736
12.01239013671875	123	0.8091700077056885	0.2558000087738037	0.5995100140571594	2.928450107574463	2.9101600646972656
12.028564453125	123	0.8091700077056885	0.2558000087738037	0.6332200169563293	2.920919895172119	2.970679998397827
12.04473876953125	123	0.827180027961731	0.2455500066280365	0.6332200169563293	2.8673698902130127	3.041670083999634
12.0616455078125	123	0.83610999584198	0.2455500066280365	0.6332200169563293	2.870029926300049	3.0677499771118164
12.077880859375	123	0.83610999584198	0.2535800039768219	0.614359974861145	2.8582699298858643	3.060689926147461
12.09393310546875	123	0.8261399865150452	0.2676500082015991	0.614359974861145	2.8025400638580322	2.8945300579071045
12.1109619140625	123	0.8152899742126465	0.27373000979423523	0.614359974861145	2.8053200244903564	2.8842599391937256
12.1270751953125	123	0.8152899742126465	0.27373000979423523	0.6450099945068359	2.803420066833496	3.0556700229644775
12.14337158203125	123	0.814300000667572	0.27709999680519104	0.6450099945068359	2.764430046081543	2.9411299228668213
12.15972900390625	123	0.8097900152206421	0.4389199912548065	0.6450099945068359	2.890500068664551	4.387189865112305
12.17645263671875	123	0.8097900152206421	0.4389199912548065	0.6365299820899963	2.817579984664917	2.891890048980713
12.1925048828125	123	0.8884599804878235	0.29295000433921814	0.6365299820899963	2.832159996032715	2.8961000442504883
12.2095947265625	123	0.8884599804878235	0.29295000433921814	0.6365299820899963	2.746730089187622	2.9847400188446045
12.22564697265625	123	0.8884599804878235	0.29681000113487244	0.6178500056266785	2.7311999797821045	2.8740200996398926
12.241943359375	123	0.8851600289344788	0.30177000164985657	0.6178500056266785	2.6558399200439453	2.89985990524292
12.25872802734375	123	0.8713899850845337	0.31373998522758484	0.6178500056266785	2.743910074234009	2.9164600372314453
12.274658203125	123	0.8713899850845337	0.31373998522758484	0.6201500296592712	2.724289894104004	2.8770599365234375
12.29119873046875	123	0.8924199938774109	0.2884399890899658	0.6201500296592712	2.8863799571990967	2.9480299949645996
12.30780029296875	123	0.9007599949836731	0.2707499861717224	0.6201500296592712	2.900439977645874	3.084290027618408
12.32427978515625	123	0.9064000248908997	0.25635001063346863	0.6453199982643127	2.6842401027679443	2.900330066680908
12.3404541015625	123	0.9064000248908997	0.25571000576019287	0.6453199982643127	2.768480062484741	2.9976398944854736
12.3575439453125	123	0.9045500159263611	0.25235000252723694	0.6453199982643127	2.8171699047088623	2.922689914703369
12.37335205078125	123	0.9045500159263611	0.25235000252723694	0.5965099930763245	2.726749897003174	2.9831600189208984
12.3892822265625	123	0.9065300226211548	0.24331000447273254	0.5965099930763245	2.790640115737915	2.989259958267212
12.4085693359375	123	0.922819972038269	0.24331000447273254	0.5965099930763245	2.820310115814209	2.927949905395508
12.42315673828125	123	0.922819972038269	0.24331000447273254	0.6104199886322021	2.778359889984131	2.8966500759124756
12.43927001953125	123	0.920490026473999	0.24331000447273254	0.6104199886322021	2.802229881286621	2.9140899181365967
12.455810546875	123	0.9173499941825867	0.24206000566482544	0.6104199886322021	2.8858699798583984	3.0025999546051025
12.47186279296875	127	0.9155300259590149	0.24708999693393707	0.6051049828529358	2.8581299781799316	2.916599988937378
12.48724365234375	127	0.9147300124168396	0.24206000566482544	0.6051049828529358	2.7416601181030273	2.957740068435669
12.5037841796875	127	0.9112200140953064	0.23175999522209167	0.6051049828529358	2.8392200469970703	3.100480079650879
12.5203857421875	123	0.909850001335144	0.2274399995803833	0.6088500022888184	2.897209882736206	3.101670026779175
12.536376953125	123	0.909850001335144	0.23175999522209167	0.6088500022888184	2.8519399166107178	2.985330104827881
12.55316162109375	123	0.917169988155365	0.23252999782562256	0.6088500022888184	3.0042800903320312	3.078550100326538
12.56951904296875	125	0.9185699820518494	0.2367199957370758	0.5864800214767456	2.820430040359497	3.01213002204895
12.58538818359375	125	0.9443600177764893	0.2345999926328659	0.5864800214767456	2.9191999435424805	3.097709894180298
12.6024169921875	125	0.9491099715232849	0.23699000477790833	0.5864800214767456	2.914910078048706	3.10725998878479
12.618896484375	127	0.9525099992752075	0.2427700012922287	0.5990849733352661	2.9314799308776855	3.1327900886535645
12.63507080078125	127	0.9543899893760681	0.25617000460624695	0.5990849733352661	2.922139883041382	3.1775999069213867
12.65283203125	127	0.9543899893760681	0.2589600086212158	0.5990849733352661	2.903090000152588	3.1946499347686768
12.66839599609375	123	0.9543899893760681	0.2589600086212158	0.6141700148582458	2.9335999488830566	3.180419921875
12.68560791015625	123	0.9622099995613098	0.2514300048351288	0.6141700148582458	2.950279951095581	3.1970698833465576
12.70196533203125	123	0.9671400189399719	0.2473199963569641	0.6141700148582458	2.9503800868988037	3.1304099559783936
12.7186279296875	127	0.9671400189399719	0.2514300048351288	0.5969599485397339	3.243920087814331	3.06850004196167
12.73480224609375	127	0.9688900113105774	0.2962000072002411	0.5969599485397339	3.097369909286499	3.4522199630737305
12.75140380859375	127	1.234220027923584	0.302839994430542	0.5969599485397339	2.549259901046753	2.5294599533081055
12.76812744140625	127	1.234220027923584	0.302839994430542	0.5865899920463562	3.35752010345459	3.3927500247955322
12.7841796875	127	0.3685399889945984	0.3181000053882599	0.5865899920463562	3.337480068206787	3.2160000801086426
12.80059814453125	127	0.3685399889945984	0.4655500054359436	0.5865899920463562	3.9127800464630127	3.719409942626953
12.817138671875	127	0.3685399889945984	0.4655500054359436	0.5786800384521484	3.0754599571228027	3.160569906234741
12.8333740234375	127	0.14680999517440796	0.3216800093650818	0.5786800384521484	3.0986099243164062	3.1040499210357666
12.84979248046875	127	0.14350000023841858	0.301829993724823	0.5786800384521484	2.9904799461364746	3.078739881515503
12.866455078125	127	0.13738000392913818	0.29537999629974365	0.6101250052452087	3.124500036239624	3.0505099296569824
12.88275146484375	127	0.12998999655246735	0.29041001200675964	0.6101250052452087	3.105959892272949	3.121109962463379
12.899169921875	127	0.12966999411582947	0.2740100026130676	0.6101250052452087	3.1608400344848633	3.171449899673462
12.91461181640625	127	0.12374000251293182	0.2740100026130676	0.5955849885940552	3.233799934387207	3.0838100910186768
12.93115234375	127	0.03556999936699867	0.31053999066352844	0.5955849885940552	3.019289970397949	3.123339891433716
12.9476318359375	127	0.03556999936699867	0.3230000138282776	0.5955849885940552	3.06318998336792	3.1705100536346436
12.964111328125	123	0.038100000470876694	0.3372499942779541	0.5829799771308899	3.1800200939178467	3.1028800010681152
12.98046875	123	0.04211999848484993	0.3372499942779541	0.5829799771308899	3.152549982070923	3.128420114517212
12.99688720703125	123	0.04721999913454056	0.3347100019454956	0.5829799771308899	3.212830066680908	3.1212100982666016
13.01300048828125	127	0.04980999976396561	0.3310999870300293	0.600659966468811	3.1304399967193604	3.126199960708618
13.029541015625	127	0.04980999976396561	0.3218899965286255	0.600659966468811	3.1185100078582764	3.164220094680786
13.0458984375	127	0.04117000102996826	0.31626999378204346	0.600659966468811	3.156980037689209	3.167409896850586
13.06207275390625	127	0.03369000181555748	0.31626999378204346	0.6025899648666382	3.139240026473999	3.128109931945801
13.0787353515625	127	0.03369000181555748	0.323529988527298	0.6025899648666382	3.1528100967407227	3.1583900451660156
13.0950927734375	127	0.039170000702142715	0.3361800014972687	0.6025899648666382	3.116580009460449	3.19064998626709
13.11175537109375	127	0.04131000116467476	0.3363400101661682	0.6009349822998047	3.1896700859069824	3.176140069961548
13.1279296875	127	0.039170000702142715	0.3361800014972687	0.6009349822998047	3.142009973526001	3.2197699546813965
13.14385986328125	127	0.02638000063598156	0.3248099982738495	0.6009349822998047	3.1353600025177	3.196239948272705
13.160400390625	127	0.02638000063598156	0.3248099982738495	0.5858049988746643	3.1876299381256104	3.127530097961426
13.17645263671875	127	0.06667999923229218	0.33531999588012695	0.5858049988746643	3.2439301013946533	3.093980073928833
13.193115234375	127	0.07579000294208527	0.3353700041770935	0.5858049988746643	3.2458300590515137	3.1272499561309814
13.20977783203125	123	0.08261000365018845	0.34578999876976013	0.5996299982070923	3.245959997177124	3.1128199100494385
13.22601318359375	123	0.08720999956130981	0.3605799973011017	0.5996299982070923	3.279670000076294	3.1867499351501465
13.242431640625	123	0.08720999956130981	0.3605799973011017	0.5996299982070923	3.2238399982452393	3.1432900428771973
13.25897216796875	123	0.08720999956130981	0.3599199950695038	0.5996299982070923	3.2194199562072754	3.157710075378418
13.27496337890625	123	0.09442999958992004	0.35453999042510986	0.5996299982070923	3.2660999298095703	3.160799980163574
13.29156494140625	123	0.09442999958992004	0.3515799939632416	0.5996299982070923	3.3182599544525146	3.183540105819702
13.3084716796875	127	0.09442999958992004	0.3515799939632416	0.595990002155304	3.3656699657440186	3.2190799713134766
13.32427978515625	127	0.09553000330924988	0.3415899872779846	0.595990002155304	3.3525900840759277	3.1974101066589355
13.3409423828125	127	0.09553000330924988	0.3383699953556061	0.595990002155304	3.3161299228668213	3.237149953842163
13.3577880859375	127	0.09147000312805176	0.33529001474380493	0.597059965133667	3.2212700843811035	3.2141900062561035
13.37396240234375	127	0.08591999858617783	0.3265500068664551	0.597059965133667	3.278170108795166	3.2082600593566895
13.39093017578125	127	0.08071999996900558	0.3265500068664551	0.597059965133667	3.273279905319214	3.374569892883301
13.4078369140625	127	0.08071999996900558	0.3265500068664551	0.6005499958992004	3.380340099334717	3.2815799713134766
13.42303466796875	127	0.08071999996900558	0.33228999376296997	0.6005499958992004	3.250960111618042	3.207590103149414
13.4398193359375	127	0.15175999701023102	0.33228999376296997	0.6005499958992004	3.4222099781036377	3.286329984664917
13.45684814453125	127	0.15175999701023102	0.33228999376296997	0.5888350009918213	3.3708999156951904	3.243299961090088
13.472412109375	127	0.1728699952363968	0.3202899992465973	0.5888350009918213	3.300139904022217	3.351670026779175
13.4886474609375	127	0.1728699952363968	0.3202899992465973	0.5888350009918213	3.3372299671173096	3.302380084991455
13.5048828125	127	0.1728699952363968	0.3202899992465973	0.5973750352859497	3.303719997406006	4.346240043640137
13.52142333984375	127	0.1728699952363968	0.33239999413490295	0.5973750352859497	3.3537399768829346	3.2226600646972656
13.53857421875	127	0.17780999839305878	0.33239999413490295	0.5973750352859497	3.4065699577331543	3.221590042114258
13.555908203125	127	0.17780999839305878	0.33219000697135925	0.6098700165748596	3.4905200004577637	3.2436299324035645
13.5712890625	127	0.16895000636577606	0.32818999886512756	0.6098700165748596	3.413480043411255	3.2298998832702637
13.58758544921875	127	0.16494999825954437	0.30491000413894653	0.6098700165748596	4.268420219421387	3.2394299507141113
13.6041259765625	127	0.1614300012588501	0.29747000336647034	0.6068500280380249	3.401210069656372	3.220489978790283
13.61993408203125	127	0.161080002784729	0.29618000984191895	0.6068500280380249	3.3981800079345703	3.241230010986328
13.63671875	127	0.1579899936914444	0.2913700044155121	0.6068500280380249	4.416520118713379	3.2700300216674805
13.6534423828125	127	0.1579899936914444	0.29576998949050903	0.6224250197410583	3.375649929046631	3.264090061187744
13.6693115234375	127	0.1653899997472763	0.29576998949050903	0.6224250197410583	3.381160020828247	3.260010004043579
13.686279296875	127	0.16658000648021698	0.30469998717308044	0.6224250197410583	4.5482001304626465	4.339250087738037
13.7021484375	127	0.16658000648021698	0.30469998717308044	0.6165300011634827	3.372080087661743	3.3303699493408203
13.71875	127	0.15503999590873718	0.2958599925041199	0.6165300011634827	3.3131000995635986	4.500820159912109
13.73516845703125	127	0.15503999590873718	0.2958599925041199	0.6165300011634827	3.284830093383789	4.351409912109375
13.75152587890625	123	0.15832999348640442	0.3033599853515625	0.60930997133255	3.435309886932373	3.347790002822876
13.7677001953125	123	0.17497000098228455	0.30483001470565796	0.60930997133255	3.420880079269409	4.516190052032471
13.7843017578125	123	0.20093999803066254	0.3065299987792969	0.60930997133255	3.445810079574585	4.405630111694336
13.80059814453125	127	0.2097799926996231	0.3232400119304657	0.5734449625015259	4.187230110168457	4.509069919586182
13.8173828125	127	0.2746500074863434	0.35343000292778015	0.5734449625015259	3.7752699851989746	3.9487900733947754
13.8338623046875	127	0.2746500074863434	0.35343000292778015	0.5734449625015259	3.9059700965881348	4.000100135803223
13.85009765625	127	0.2746500074863434	0.3523400127887726	0.5921100378036499	3.869040012359619	3.9968600273132324
13.86627197265625	127	0.2720299959182739	0.3488599956035614	0.5921100378036499	3.9240400791168213	3.931809902191162
13.88323974609375	127	0.2691200077533722	0.32732000946998596	0.5921100378036499	4.194980144500732	3.736150026321411
13.899658203125	127	0.2683899998664856	0.3236500024795532	0.5962799787521362	4.147130012512207	4.0222601890563965
13.915771484375	127	0.26774999499320984	0.3152399957180023	0.5962799787521362	4.076920032501221	4.226860046386719
13.93231201171875	127	0.26148998737335205	0.3112899959087372	0.5962799787521362	3.9218499660491943	3.7176499366760254
13.94866943359375	127	0.26148998737335205	0.3152399957180023	0.5998849868774414	3.859179973602295	4.055759906768799
13.9649658203125	127	0.2622700035572052	0.32879000902175903	0.5998849868774414	3.8207900524139404	3.870460033416748
13.98175048828125	127	0.26938000321388245	0.3334600031375885	0.5998849868774414	3.9386699199676514	3.816890001296997
13.998046875	127	0.26941001415252686	0.333840012550354	0.5975049734115601	3.874569892883301	3.8743600845336914
14.01458740234375	127	0.2695299983024597	0.3395400047302246	0.5975049734115601	3.8900599479675293	3.8759100437164307
14.0308837890625	127	0.27011001110076904	0.3499299883842468	0.5975049734115601	3.9519600868225098	3.9335598945617676
14.047607421875	127	0.27138999104499817	0.3499299883842468	0.6098499894142151	3.686199903488159	3.7556099891662598
14.06341552734375	127	0.29350998997688293	0.3499299883842468	0.6098499894142151	3.957930088043213	3.856149911880493
14.08001708984375	127	0.29350998997688293	0.3587599992752075	0.6098499894142151	3.722870111465454	3.6947200298309326
14.0965576171875	123	0.29350998997688293	0.3587599992752075	0.6149600148200989	3.814419984817505	3.7751998901367188
14.11358642578125	123	0.3150300085544586	0.32986000180244446	0.6149600148200989	3.729300022125244	4.013400077819824
14.12939453125	123	0.31773999333381653	0.32199999690055847	0.6149600148200989	3.9242899417877197	3.984570026397705
14.1458740234375	127	0.3150300085544586	0.32199999690055847	0.6048749685287476	3.6369900703430176	4.010280132293701
14.162109375	127	0.3109300136566162	0.32199999690055847	0.6048749685287476	3.8733599185943604	3.6581900119781494
14.1785888671875	127	0.3101699948310852	0.3214400112628937	0.6048749685287476	3.897510051727295	3.740299940109253
14.19512939453125	127	0.3101699948310852	0.3214400112628937	0.5795649886131287	4.027249813079834	3.7574899196624756
14.2117919921875	127	0.31088998913764954	0.39180999994277954	0.5795649886131287	4.061379909515381	3.809760093688965
14.2279052734375	127	0.31352001428604126	0.39454999566078186	0.5795649886131287	3.991770029067993	3.812530040740967
14.2445068359375	121	0.31352001428604126	0.39180999994277954	0	4.0355000495910645	3.7549901008605957
14.2607421875	121	0.3943899869918823	0.30616000294685364	0	4.07682991027832	3.706969976425171
14.2772216796875	121	0.4104599952697754	0.2942200005054474	0	3.8505499362945557	3.770900011062622
14.29376220703125	127	0.4104599952697754	0.2942200005054474	0.5912950038909912	3.9088900089263916	3.7369799613952637
14.31024169921875	127	0.4104599952697754	0.3161500096321106	0.5912950038909912	3.792099952697754	3.615910053253174
14.3267822265625	127	0.4084399938583374	0.32521000504493713	0.5912950038909912	3.6420199871063232	3.7582199573516846
14.34326171875	127	0.4068099856376648	0.32521000504493713	0.6086699962615967	3.8520100116729736	3.783979892730713
14.359619140625	127	0.4068099856376648	0.3217799961566925	0.6086699962615967	3.935839891433716	3.753040075302124
14.37603759765625	127	0.4194200038909912	0.3083299994468689	0.6086699962615967	3.8365700244903564	3.806230068206787
14.39239501953125	127	0.4194200038909912	0.30667999386787415	0.6261849999427795	5.213769912719727	4.140600204467773
14.40863037109375	47	0.3288399875164032	-1.0937000513076782	0.6261849999427795	2.685270071029663	4.140600204467773
14.4237060546875	6	0.3288399875164032	-1.0937000513076782	0.6261849999427795	2.685270071029663	4.140600204467773
14.4403076171875	6	0.3288399875164032	-1.0937000513076782	0.6261849999427795	2.685270071029663	4.140600204467773
14.4573974609375	6	0.3288399875164032	-1.0937000513076782	0.6261849999427795	2.685270071029663	4.140600204467773
14.47454833984375	6	0.3288399875164032	-1.0937000513076782	0.6261849999427795	2.685270071029663	4.140600204467773
14.489990234375	6	0.3288399875164032	-1.0937000513076782	0.6261849999427795	2.685270071029663	4.140600204467773
14.5062255859375	6	0.3288399875164032	-1.0937000513076782	0.6261849999427795	2.685270071029663	4.140600204467773
14.522705078125	6	0.3288399875164032	-1.0937000513076782	0.6261849999427795	2.685270071029663	4.140600204467773
14.5391845703125	6	0.3288399875164032	-1.0937000513076782	0.6261849999427795	2.685270071029663	4.140600204467773
14.55548095703125	6	0.3288399875164032	-1.0937000513076782	0.6261849999427795	2.685270071029663	4.140600204467773
14.57220458984375	6	0.3288399875164032	-1.0937000513076782	0.6261849999427795	2.685270071029663	4.140600204467773
14.58880615234375	6	0.3288399875164032	-1.0937000513076782	0.6261849999427795	2.685270071029663	4.140600204467773
14.6051025390625	6	0.3288399875164032	-1.0937000513076782	0.6261849999427795	2.685270071029663	4.140600204467773
14.62158203125	6	0.3288399875164032	-1.0937000513076782	0.6261849999427795	2.685270071029663	4.140600204467773
14.63812255859375	6	0.3288399875164032	-1.0937000513076782	0.6261849999427795	2.685270071029663	4.140600204467773
14.6544189453125	6	0.3288399875164032	-1.0937000513076782	0.6261849999427795	2.685270071029663	4.140600204467773
14.6708984375	6	0.3288399875164032	-1.0937000513076782	0.6261849999427795	2.685270071029663	4.140600204467773
14.68731689453125	6	0.3288399875164032	-1.0937000513076782	0.6261849999427795	2.685270071029663	4.140600204467773
14.7037353515625	6	0.3288399875164032	-1.0937000513076782	0.6261849999427795	2.685270071029663	4.140600204467773
14.7203369140625	6	0.3288399875164032	-1.0937000513076782	0.6261849999427795	2.685270071029663	4.140600204467773
14.736572265625	127	0.3579399883747101	-0.4185200035572052	0.6234099864959717	3.3266899585723877	3.816390037536621
14.75457763671875	127	0.4256199896335602	0.30404001474380493	0.6234099864959717	3.4474000930786133	3.7970099449157715
14.77032470703125	127	0.43507999181747437	0.30921000242233276	0.6234099864959717	3.7249600887298584	3.930079936981201
14.7864990234375	127	0.43768998980522156	0.3124000132083893	0.6121649742126465	3.602869987487793	3.718669891357422
14.8028564453125	127	0.4431900084018707	0.31279999017715454	0.6121649742126465	3.785559892654419	3.8537700176239014
14.8197021484375	127	0.4447900056838989	0.31279999017715454	0.6121649742126465	3.782099962234497	3.8257999420166016
14.8360595703125	127	0.4431900084018707	0.31279999017715454	0.6044149994850159	3.7804999351501465	3.921250104904175
14.85211181640625	127	0.44516998529434204	0.30796000361442566	0.6044149994850159	3.76419997215271	3.922919988632202
14.86865234375	127	0.4451799988746643	0.3033500015735626	0.6044149994850159	3.723870038986206	3.8346900939941406
14.8851318359375	127	0.44668999314308167	0.30796000361442566	0.5987100005149841	3.382110118865967	3.6758499145507812
14.90142822265625	127	0.5308499932289124	0.31303998827934265	0.5987100005149841	3.3853399753570557	3.4462900161743164
14.9180908203125	127	0.5309500098228455	0.31303998827934265	0.5987100005149841	3.4252400398254395	3.4322900772094727
14.93463134765625	127	0.5309500098228455	0.31303998827934265	0.6210500001907349	3.422729969024658	3.5458500385284424
14.9510498046875	127	0.5309500098228455	0.3267599940299988	0.6210500001907349	3.4435501098632812	3.5869300365448
14.9674072265625	127	0.5343000292778015	0.3267599940299988	0.6210500001907349	3.4705100059509277	3.561530113220215
14.98370361328125	127	0.5343000292778015	0.31518998742103577	0.6050649881362915	3.586790084838867	3.5794899463653564
14.9998779296875	127	0.5196499824523926	0.3057999908924103	0.6050649881362915	3.5441300868988037	3.5849499702453613
15.0166015625	127	0.5196499824523926	0.3057999908924103	0.6050649881362915	3.571500062942505	3.7727699279785156
15.033203125	127	0.5210199952125549	0.3245599865913391	0.5943599939346313	3.6280601024627686	3.6562399864196777
15.04925537109375	127	0.5322399735450745	0.34758999943733215	0.5943599939346313	3.5560998916625977	3.5648601055145264
15.06622314453125	127	0.533270001411438	0.3484100103378296	0.5943599939346313	3.6207098960876465	3.6454200744628906
15.08251953125	127	0.5333200097084045	0.34900999069213867	0.6098499894142151	3.600059986114502	3.640749931335449
15.09893798828125	127	0.5354700088500977	0.34900999069213867	0.6098499894142151	3.763319969177246	3.5776000022888184
15.115478515625	127	0.5410000085830688	0.3046799898147583	0.6098499894142151	3.754889965057373	3.569550037384033
15.1314697265625	127	0.5410000085830688	0.3046799898147583	0.5764249563217163	3.707859992980957	3.5908000469207764
15.14788818359375	127	0.5323600172996521	0.3275600075721741	0.5764249563217163	3.6232399940490723	3.5907399654388428
15.16485595703125	127	0.5285999774932861	0.3766399919986725	0.5764249563217163	3.6295599937438965	3.5594100952148438
15.18084716796875	127	0.5282599925994873	0.3766399919986725	0.611270010471344	3.722939968109131	3.6542000770568848
15.19720458984375	127	0.5285999774932861	0.36208999156951904	0.611270010471344	3.76488995552063	3.651979923248291
15.21417236328125	127	0.5288599729537964	0.33024999499320984	0.611270010471344	3.7543599605560303	3.605449914932251
15.23016357421875	127	0.5301300287246704	0.31119999289512634	0.6078850030899048	3.6521100997924805	3.739219903945923
15.24652099609375	127	0.5295699834823608	0.30900999903678894	0.6078850030899048	3.6168899536132812	3.7241299152374268
15.26336669921875	127	0.5299000144004822	0.293069988489151	0.6078850030899048	3.6426100730895996	3.611419916152954
15.27923583984375	127	0.5295699834823608	0.293069988489151	0.6064200401306152	3.643899917602539	3.7462100982666016
15.29547119140625	127	0.5299000144004822	0.3091000020503998	0.6064200401306152	3.610330104827881	3.56033992767334
15.31268310546875	127	0.5587800145149231	0.3363800048828125	0.6064200401306152	3.5048999786376953	3.6885600090026855
15.3291015625	123	0.5587800145149231	0.3363800048828125	0.6063299775123596	3.4077000617980957	3.64382004737854
15.34515380859375	123	0.5587800145149231	0.3341299891471863	0.6063299775123596	3.6144700050354004	3.8584799766540527
15.3619384765625	123	0.5605900287628174	0.3341299891471863	0.6063299775123596	3.649709939956665	3.8715500831604004
15.37823486328125	127	0.5607600212097168	0.3341299891471863	0.6058949828147888	3.607140064239502	3.8427700996398926
15.39459228515625	127	0.5649300217628479	0.3333899974822998	0.6058949828147888	3.560879945755005	3.7857398986816406
15.4110107421875	127	0.5671799778938293	0.303629994392395	0.6058949828147888	3.556809902191162	3.7924299240112305
15.4276123046875	127	0.5671799778938293	0.303629994392395	0.5930050015449524	3.4645800590515137	3.8005099296569824
15.444091796875	127	0.5650299787521362	0.30485999584198	0.5930050015449524	3.746229887008667	3.774660110473633
15.46063232421875	127	0.5650200247764587	0.30485999584198	0.5930050015449524	3.611449956893921	3.7517199516296387
15.47662353515625	127	0.5650200247764587	0.30485999584198	0.6078349947929382	3.5995800495147705	3.8380300998687744
15.49322509765625	127	0.5593199729919434	0.3257499933242798	0.6078349947929382	3.5692501068115234	3.8139901161193848
15.50970458984375	127	0.5592899918556213	0.3257499933242798	0.6078349947929382	3.6263999938964844	3.7429800033569336
15.5267333984375	123	0.5593199729919434	0.32218998670578003	0.6035000085830688	3.5428600311279297	3.542220115661621
15.5421142578125	123	0.5670599937438965	0.3159700036048889	0.6035000085830688	3.530400037765503	3.590980052947998
15.55865478515625	123	0.5670700073242188	0.3159700036048889	0.6035000085830688	3.541249990463257	3.584929943084717
15.575439453125	123	0.5670700073242188	0.3159700036048889	0.6081600189208984	3.5358901023864746	3.7602200508117676
15.591796875	123	0.5670700073242188	0.31685999035835266	0.6081600189208984	3.5230801105499268	3.721519947052002
15.608154296875	123	0.5664600133895874	0.3179199993610382	0.6081600189208984	3.5806899070739746	3.762510061264038
15.6243896484375	127	0.5664600133895874	0.32548001408576965	0.59968501329422	3.7949700355529785	3.945509910583496
15.6407470703125	127	0.5717399716377258	0.32833001017570496	0.59968501329422	3.8218300342559814	3.940310001373291
15.65765380859375	127	0.5717899799346924	0.3472299873828888	0.59968501329422	3.584399938583374	3.7032899856567383
15.67364501953125	123	0.5717899799346924	0.3472299873828888	0.6072199940681458	3.784359931945801	3.5142600536346436
15.68994140625	123	0.6288700103759766	0.3399699926376343	0.6072199940681458	3.5917398929595947	3.85440993309021
15.70648193359375	123	0.6335399746894836	0.33994001150131226	0.6072199940681458	3.753499984741211	3.7063798904418945
15.72320556640625	123	0.6351799964904785	0.31758999824523926	0.6423699855804443	3.683929920196533	3.752959966659546
15.73968505859375	123	0.6562100052833557	0.296099990606308	0.6423699855804443	3.6532199382781982	3.987639904022217
15.75604248046875	123	0.658079981803894	0.2691600024700165	0.6423699855804443	3.6125500202178955	3.7368600368499756
15.7724609375	121	0.658079981803894	0.2691600024700165	0	3.668179988861084	3.890820026397705
15.7886962890625	121	0.658079981803894	0.2896699905395508	0	3.667020082473755	3.856839895248413
15.80523681640625	121	0.6578400135040283	0.29043999314308167	0	3.7193100452423096	4.059070110321045
15.82177734375	127	0.6578400135040283	0.2973499894142151	0.5954949855804443	3.8452200889587402	4.039259910583496
15.83807373046875	127	0.6569200158119202	0.3174099922180176	0.5954949855804443	3.8175599575042725	4.077919960021973
15.85467529296875	127	0.6508100032806396	0.3250400125980377	0.5954949855804443	3.807219982147217	4.063720226287842
15.87103271484375	125	0.6498299837112427	0.3355900049209595	0.5962600111961365	3.801609992980957	3.9442200660705566
15.88751220703125	125	0.6366699934005737	0.34834998846054077	0.5962600111961365	3.792520046234131	3.888580083847046
15.9039306640625	125	0.6366699934005737	0.34834998846054077	0.5962600111961365	3.8925700187683105	3.924489974975586
15.9202880859375	127	0.6375799775123596	0.3384400010108948	0.6247900128364563	3.844399929046631	3.854559898376465
15.93646240234375	127	0.6861900091171265	0.33055999875068665	0.6247900128364563	3.818429946899414	3.8720200061798096
15.953125	127	0.718940019607544	0.31450000405311584	0.6247900128364563	3.7994699478149414	3.937190055847168
15.969482421875	125	0.718940019607544	0.31450000405311584	0.565500020980835	3.8164501190185547	3.9735000133514404
15.98583984375	125	0.7119799852371216	0.3264699876308441	0.565500020980835	3.7951900959014893	4.045639991760254
16.00244140625	125	0.700410008430481	0.35030001401901245	0.565500020980835	3.7951200008392334	3.9254000186920166
16.0174560546875	121	0.700410008430481	0.36890000104904175	0	3.829890012741089	3.9472100734710693
16.0338134765625	121	0.7073500156402588	0.36890000104904175	0	3.903320074081421	3.943809986114502
16.0518798828125	121	0.7141500115394592	0.3528200089931488	0	3.8432199954986572	3.9679598808288574
16.0667724609375	125	0.7141500115394592	0.3495999872684479	0.5632799863815308	3.659559965133667	4.083869934082031
16.0831298828125	125	0.7145599722862244	0.3495999872684479	0.5632799863815308	3.809619903564453	4.098239898681641
16.10101318359375	125	0.7220500111579895	0.3809700012207031	0.5632799863815308	3.7503299713134766	3.976449966430664
16.1160888671875	123	0.7231400012969971	0.3809700012207031	0.6386899948120117	3.741300106048584	4.001150131225586
16.13238525390625	123	0.753600001335144	0.3479500114917755	0.6386899948120117	3.884510040283203	4.035250186920166
16.1488037109375	123	0.7707599997520447	0.3421199917793274	0.6386899948120117	3.89955997467041	3.875920057296753
16.16534423828125	127	0.7733799815177917	0.3382999897003174	0.6175249814987183	4.055150032043457	3.7744600772857666
16.18170166015625	127	0.7801700234413147	0.3290199935436249	0.6175249814987183	4.000679969787598	3.6503400802612305
16.1982421875	127	0.7809100151062012	0.30278000235557556	0.6175249814987183	4.0126800537109375	3.976409912109375
16.21490478515625	123	0.7801700234413147	0.2990399897098541	0.6387699842453003	3.9467101097106934	3.9730300903320312
16.23089599609375	123	0.7809100151062012	0.2917099893093109	0.6387699842453003	4.006410121917725	3.9590799808502197
16.2474365234375	123	0.7833700180053711	0.2917099893093109	0.6387699842453003	3.9762799739837646	3.967550039291382
16.26397705078125	123	0.7833700180053711	0.30643999576568604	0.5862500071525574	4.073999881744385	3.9481399059295654
16.28009033203125	123	0.7785400152206421	0.33550000190734863	0.5862500071525574	4.1532301902771	4.224440097808838
16.2967529296875	123	0.7763299942016602	0.3404200077056885	0.5862500071525574	3.9766299724578857	4.002289772033691
16.31317138671875	121	0.7763299942016602	0.3431200087070465	0	3.8409500122070312	3.9616599082946777
16.32958984375	121	0.7761300206184387	0.34404000639915466	0	4.031909942626953	3.907140016555786
16.3463134765625	121	0.770829975605011	0.35238999128341675	0	4.048759937286377	3.6947999000549316
16.36260986328125	127	0.770829975605011	0.35238999128341675	0.6076849699020386	4.063819885253906	3.8909199237823486
16.3787841796875	127	0.7754300236701965	0.35238999128341675	0.6076849699020386	4.130710124969482	3.655280113220215
16.395263671875	127	0.7818999886512756	0.3497900068759918	0.6076849699020386	4.064970016479492	3.822200059890747
16.4117431640625	121	0.7818999886512756	0.35148999094963074	0	4.0899200439453125	3.824820041656494
16.42803955078125	121	0.7752500176429749	0.3497900068759918	0	3.956779956817627	3.709049940109253
16.44451904296875	121	0.7687399983406067	0.35148999094963074	0	3.9800798892974854	3.813800096511841
16.4610595703125	123	0.7687399983406067	0.3622399866580963	0.5842199921607971	3.9935998916625977	3.768749952316284
16.4776611328125	123	0.7772799730300903	0.36945000290870667	0.5842199921607971	3.900739908218384	3.7013099193573
16.493896484375	123	0.7772799730300903	0.36945000290870667	0.5842199921607971	3.915679931640625	3.965359926223755
16.51031494140625	121	0.7772799730300903	0.36945000290870667	0	3.834089994430542	4.0412797927856445
16.5267333984375	121	0.7878000140190125	0.36945000290870667	0	3.9533400535583496	4.069240093231201
16.54302978515625	121	0.8022500276565552	0.34724000096321106	0	3.8877298831939697	3.923640012741089
16.5595703125	123	0.8022500276565552	0.34724000096321106	0.5842199921607971	4.08588981628418	4.055429935455322
16.57598876953125	123	0.8022500276565552	0.35732001066207886	0.5842199921607971	3.8588199615478516	4.037839889526367
16.59234619140625	123	0.7990300059318542	0.36452001333236694	0.5842199921607971	4.017399787902832	4.08165979385376
16.60894775390625	125	0.7990300059318542	0.36452001333236694	0.6010500192642212	3.9692399501800537	4.025440216064453
16.62530517578125	125	0.7983700037002563	0.36136001348495483	0.6010500192642212	3.853379964828491	4.076650142669678
16.64178466796875	125	0.7983700037002563	0.3584499955177307	0.6010500192642212	4.0854902267456055	4.0243000984191895
16.65814208984375	125	0.7983700037002563	0.36136001348495483	0.6010500192642212	4.087019920349121	3.9713099002838135
16.6744384765625	125	0.8004099726676941	0.354449987411499	0.6010500192642212	4.081719875335693	4.187689781188965
16.69097900390625	125	0.8076199889183044	0.3448899984359741	0.6010500192642212	4.059820175170898	4.185120105743408
16.7076416015625	125	0.8076199889183044	0.3411499857902527	0.5856000185012817	3.9925200939178467	4.136549949645996
16.723876953125	125	0.8070099949836731	0.3391599953174591	0.5856000185012817	3.9739298820495605	3.9667000770568848
16.740234375	125	0.8044499754905701	0.3320299983024597	0.5856000185012817	4.0229902267456055	4.0602898597717285
16.75665283203125	125	0.8035299777984619	0.3284299969673157	0.5962600111961365	4.270410060882568	4.243579864501953
16.77313232421875	125	0.8016200065612793	0.3284299969673157	0.5962600111961365	4.049739837646484	3.9464499950408936
16.78948974609375	125	0.8006700277328491	0.34251001477241516	0.5962600111961365	4.0592498779296875	3.9474399089813232
16.8060302734375	125	0.8016200065612793	0.3462100028991699	0.613070011138916	4.117990016937256	3.9108099937438965
16.82244873046875	125	0.8160600066184998	0.34657999873161316	0.613070011138916	4.082310199737549	4.05748987197876
16.8388671875	125	0.8235999941825867	0.34657999873161316	0.613070011138916	4.043710231781006	4.041259765625
16.8553466796875	125	0.8243700265884399	0.34883999824523926	0.6023499965667725	4.028709888458252	3.9556100368499756
16.87158203125	125	0.8243700265884399	0.341839998960495	0.6023499965667725	4.213200092315674	4.0022501945495605
16.88812255859375	125	0.8172699809074402	0.3388800024986267	0.6023499965667725	4.1559600830078125	3.9915099143981934
16.90460205078125	127	0.8172699809074402	0.3388800024986267	0.6090250015258789	4.044040203094482	4.051620006561279
16.92095947265625	127	0.8172699809074402	0.32837000489234924	0.6090250015258789	4.022150039672852	4.0909199714660645
16.9375	127	0.8268899917602539	0.32837000489234924	0.6090250015258789	4.01308012008667	4.207970142364502
16.95391845703125	123	0.8268899917602539	0.32837000489234924	0.6054800152778625	4.022970199584961	4.155419826507568
16.97027587890625	123	0.8268899917602539	0.3330000042915344	0.6054800152778625	4.098080158233643	4.064149856567383
16.9866943359375	123	0.8299099802970886	0.3393799960613251	0.6054800152778625	4.0322699546813965	4.135499954223633
17.003173828125	125	0.8299099802970886	0.3393799960613251	0.5959200263023376	4.021200180053711	4.112170219421387
17.01947021484375	125	0.9123700261116028	0.35067999362945557	0.5959200263023376	4.097690105438232	4.325689792633057
17.03607177734375	125	0.9123700261116028	0.350849986076355	0.5959200263023376	4.147759914398193	4.185180187225342
17.052490234375	125	0.9107400178909302	0.354449987411499	0.5859799981117249	4.255819797515869	4.222700119018555
17.0687255859375	125	0.8987500071525574	0.3550800085067749	0.5859799981117249	4.094409942626953	4.196700096130371
17.0853271484375	125	0.8942199945449829	0.3550800085067749	0.5859799981117249	4.114130020141602	4.170440196990967
17.101806640625	125	0.8942199945449829	0.3544999957084656	0.6218299865722656	4.1455302238464355	4.217609882354736
17.11810302734375	125	0.9102299809455872	0.3454200029373169	0.6218299865722656	4.097080230712891	4.226449966430664
17.1346435546875	125	0.917739987373352	0.3312300145626068	0.6218299865722656	4.1397600173950195	4.206120014190674
17.15093994140625	125	0.9279099702835083	0.30755001306533813	0.65242999792099	4.081719875335693	4.4709601402282715
17.16741943359375	125	0.9279099702835083	0.28797999024391174	0.65242999792099	4.073500156402588	4.299670219421387
17.18389892578125	125	0.9171800017356873	0.2743600010871887	0.65242999792099	4.056159973144531	4.411190032958984
17.2001953125	127	0.9171800017356873	0.2743600010871887	0.6138349771499634	4.100409984588623	4.2111101150512695
17.21783447265625	127	0.9146199822425842	0.30298998951911926	0.6138349771499634	4.0747599601745605	4.215779781341553
17.2332763671875	127	0.9146199822425842	0.3229599893093109	0.6138349771499634	4.061850070953369	4.159409999847412
17.2496337890625	127	0.9146199822425842	0.33535000681877136	0.593904972076416	4.033919811248779	4.186550140380859
17.26617431640625	127	0.9243199825286865	0.33667001128196716	0.593904972076416	4.033380031585693	4.16756010055542
17.28240966796875	127	0.9243199825286865	0.35155999660491943	0.593904972076416	4.037230014801025	4.261579990386963
17.29901123046875	127	0.9165599942207336	0.3538700044155121	0.5650299787521362	4.049709796905518	4.226469993591309
17.315185546875	127	0.9165599942207336	0.38078001141548157	0.5650299787521362	4.059030055999756	4.443699836730957
17.33184814453125	127	0.9231500029563904	0.4169900119304657	0.5650299787521362	4.084129810333252	4.379539966583252
17.348388671875	125	0.9231500029563904	0.4169900119304657	0.5962600111961365	4.370830059051514	3.582469940185547
17.365478515625	125	0.9169999957084656	0.3895699977874756	0.5962600111961365	4.1117401123046875	3.6194698810577393
17.38177490234375	125	0.9169999957084656	0.3827899992465973	0.5962600111961365	4.167230129241943	3.662329912185669
17.3983154296875	127	0.9308300018310547	0.35732999444007874	0.6224199533462524	4.340469837188721	3.586090087890625
17.41436767578125	127	0.9585800170898438	0.3532699942588806	0.6224199533462524	4.261970043182373	3.5663700103759766
17.43109130859375	127	0.9606800079345703	0.3323900103569031	0.6224199533462524	4.2416300773620605	3.562930107116699
17.44757080078125	125	0.961650013923645	0.3252499997615814	0.6125699877738953	4.351140022277832	3.6320300102233887
17.46368408203125	125	0.961650013923645	0.3252499997615814	0.6125699877738953	4.355800151824951	3.6538400650024414
17.48052978515625	125	0.9579799771308899	0.3446899950504303	0.6125699877738953	4.315110206604004	3.652250051498413
17.49700927734375	127	0.9579799771308899	0.3481700122356415	0.6123600006103516	4.316120147705078	3.6626598834991455
17.512939453125	127	0.962660014629364	0.3481700122356415	0.6123600006103516	4.380119800567627	3.5770199298858643
17.53216552734375	127	0.9725499749183655	0.33781999349594116	0.6123600006103516	4.349289894104004	3.63427996635437
17.54644775390625	127	0.9725499749183655	0.33781999349594116	0.6123600006103516	4.353970050811768	3.6364800930023193
17.562744140625	127	0.961929976940155	0.35227999091148376	0.6123600006103516	4.3997697830200195	3.6577200889587402
17.5814208984375	127	0.961929976940155	0.3560200035572052	0.6123600006103516	4.357709884643555	3.651139974594116
17.59619140625	127	0.961929976940155	0.3560200035572052	0.622285008430481	4.3585100173950195	3.653899908065796
17.61187744140625	127	0.9597200155258179	0.3501800000667572	0.622285008430481	4.174479961395264	3.5512800216674805
17.6307373046875	127	0.959309995174408	0.3501800000667572	0.622285008430481	4.262849807739258	3.63319993019104
17.6456298828125	123	0.9597200155258179	0.3501800000667572	0.6054800152778625	4.153279781341553	3.6375300884246826
17.66229248046875	123	0.9830800294876099	0.334199994802475	0.6054800152778625	4.338819980621338	3.523969888687134
17.67889404296875	123	0.9830800294876099	0.334199994802475	0.6054800152778625	4.454549789428711	3.525209903717041
17.6949462890625	125	0.9769399762153625	0.34571999311447144	0.5875999927520752	4.301929950714111	3.620810031890869
17.7115478515625	125	0.9743300080299377	0.3510400056838989	0.5875999927520752	4.3094801902771	3.5114800930023193
17.72760009765625	125	0.968720018863678	0.3631100058555603	0.5875999927520752	4.3036699295043945	3.5701498985290527
17.744384765625	125	0.9650099873542786	0.36757999658584595	0.5895599722862244	4.283840179443359	3.573930025100708
17.76080322265625	125	0.9552099704742432	0.37022000551223755	0.5895599722862244	4.2581400871276855	3.5422799587249756
17.77740478515625	125	0.9552099704742432	0.37022000551223755	0.5895599722862244	4.206860065460205	3.569580078125
17.79364013671875	125	0.9552099704742432	0.37022000551223755	0.5895599722862244	4.205379962921143	3.6114399433135986
17.8101806640625	125	0.9611799716949463	0.37022000551223755	0.5895599722862244	4.1979899406433105	3.5749399662017822
17.825927734375	125	0.9858800172805786	0.3671799898147583	0.5895599722862244	4.26186990737915	3.5585100650787354
17.84295654296875	123	0.9858800172805786	0.3671799898147583	0.6394299864768982	4.318449974060059	3.5690701007843018
17.85943603515625	123	0.9804700016975403	0.3524399995803833	0.6394299864768982	4.244649887084961	3.5889201164245605
17.87591552734375	123	0.9804700016975403	0.31843000650405884	0.6394299864768982	4.440849781036377	3.559809923171997
17.8924560546875	127	0.9781699776649475	0.31843000650405884	0.621595025062561	3.893009901046753	3.7155399322509766
17.90869140625	127	0.9841099977493286	0.3068099915981293	0.621595025062561	3.955349922180176	4.60630989074707
17.92462158203125	127	1.2162799835205078	0.2990899980068207	0.621595025062561	3.650369882583618	3.555299997329712
17.941650390625	127	1.2162799835205078	0.2990899980068207	0.6262849569320679	3.9196300506591797	4.245259761810303
17.95794677734375	127	0.21462999284267426	0.31540998816490173	0.6262849569320679	3.6953299045562744	3.5850698947906494
17.9737548828125	127	0.19513000547885895	0.3183099925518036	0.6262849569320679	4.115960121154785	3.647469997406006
17.989013671875	127	0.19454999268054962	0.3185499906539917	0.5988249778747559	4.036240100860596	4.111599922180176
18.00537109375	127	0.19165000319480896	0.3488500118255615	0.5988249778747559	4.057980060577393	4.034759998321533
18.0218505859375	127	0.19165000319480896	0.37127000093460083	0.5988249778747559	3.9983699321746826	4.032489776611328
18.038330078125	123	0.20148999989032745	0.3893899917602539	0.608489990234375	4.0017900466918945	3.8865599632263184
18.05450439453125	123	0.20148999989032745	0.3893899917602539	0.608489990234375	3.9559099674224854	3.8864500522613525
18.07122802734375	123	0.18100999295711517	0.3883500099182129	0.608489990234375	4.3300299644470215	3.767210006713867
18.087646484375	127	0.17749999463558197	0.3883500099182129	0.5856150388717651	3.788219928741455	4.097670078277588
18.10400390625	127	0.06988000124692917	0.41005000472068787	0.5856150388717651	3.5520999431610107	3.4551401138305664
18.121826171875	127	0.06988000124692917	0.4272800087928772	0.5856150388717651	3.5372400283813477	3.5822598934173584
18.13885498046875	127	0.08197999745607376	0.4427100121974945	0.5864800214767456	3.60548996925354	3.479300022125244
18.15460205078125	127	0.0846100002527237	0.4427100121974945	0.5864800214767456	3.545520067214966	3.397550106048584
18.171630859375	127	0.0846100002527237	0.4414199888706207	0.5864800214767456	3.54653000831604	3.4128799438476562
18.1881103515625	127	0.08028999716043472	0.4358299970626831	0.5943250060081482	3.517509937286377	3.4197399616241455
18.204345703125	127	0.060759998857975006	0.4358299970626831	0.5943250060081482	3.5084400177001953	3.373960018157959
18.22064208984375	127	0.059769999235868454	0.43876999616622925	0.5943250060081482	3.514630079269409	3.315469980239868
18.23748779296875	125	0.059769999235868454	0.43876999616622925	0.5798100233078003	3.3818299770355225	3.313460111618042
18.25299072265625	125	0.059769999235868454	0.4145900011062622	0.5798100233078003	3.4542500972747803	3.2546000480651855
18.271240234375	125	0.05835000053048134	0.41144001483917236	0.5798100233078003	3.384079933166504	3.251840114593506
18.28717041015625	127	0.05835000053048134	0.41179999709129333	0.6102399826049805	3.422960042953491	3.2762300968170166
18.30364990234375	127	0.0530799999833107	0.41144001483917236	0.6102399826049805	3.349020004272461	3.226639986038208
18.32147216796875	127	0.04805000126361847	0.39969000220298767	0.6102399826049805	3.3379499912261963	3.2262699604034424
18.336669921875	127	0.04805000126361847	0.3931399881839752	0.5990550518035889	3.3485798835754395	3.290980100631714
18.352783203125	127	0.040860000997781754	0.3931399881839752	0.5990550518035889	3.3713901042938232	3.1556100845336914
18.3701171875	127	0.040860000997781754	0.40696001052856445	0.5990550518035889	3.371540069580078	3.36572003364563
18.3857421875	127	0.04834999889135361	0.4152199923992157	0.5733300447463989	3.30322003364563	3.178149938583374
18.4044189453125	127	0.05610999837517738	0.4186500012874603	0.5733300447463989	3.2408299446105957	3.1788699626922607
18.41943359375	127	0.05610999837517738	0.42715001106262207	0.5733300447463989	3.2566800117492676	3.107990026473999
18.4361572265625	127	0.05285999923944473	0.43129000067710876	0.6156499981880188	3.263200044631958	3.1361899375915527
18.4515380859375	127	0.047200001776218414	0.42715001106262207	0.6156499981880188	3.229559898376465	3.1054699420928955
18.4676513671875	127	0.04019999876618385	0.4094200134277344	0.6156499981880188	3.2526400089263916	3.06643009185791
18.48419189453125	127	0.04019999876618385	0.40015000104904175	0.5867249965667725	3.3024001121520996	3.127959966659546
18.5015869140625	127	0.03660000115633011	0.40015000104904175	0.5867249965667725	3.2190101146698	3.0259900093078613
18.5179443359375	127	0.04109000042080879	0.42566999793052673	0.5867249965667725	3.23868989944458	3.182339906692505
18.53436279296875	127	0.03748999908566475	0.42566999793052673	0.5922499895095825	3.2722599506378174	3.1535699367523193
18.550537109375	127	0.04247000068426132	0.42006999254226685	0.5922499895095825	3.1780099868774414	3.0588300228118896
18.56707763671875	127	0.11348000168800354	0.4042600095272064	0.5922499895095825	3.2513298988342285	3.268399953842163
18.583740234375	127	0.1177700012922287	0.4042600095272064	0.5835549831390381	3.231149911880493	3.2369298934936523
18.5997314453125	127	0.127920001745224	0.44321000576019287	0.5835549831390381	3.187619924545288	4.278709888458252
18.61627197265625	127	0.14837999641895294	0.4727100133895874	0.5835549831390381	3.2004799842834473	4.099939823150635
18.6329345703125	127	0.14837999641895294	0.4727100133895874	0.5876849889755249	3.179260015487671	3.1890199184417725
18.6490478515625	127	0.13837000727653503	0.4785099923610687	0.5876849889755249	3.2546000480651855	3.0683999061584473
18.66552734375	127	0.13104000687599182	0.5642600059509277	0.5876849889755249	3.083240032196045	2.7057900428771973
18.68231201171875	6	0.13104000687599182	0.5642600059509277	0.5876849889755249	3.083240032196045	2.7057900428771973
18.69586181640625	6	0.13104000687599182	0.5642600059509277	0.5876849889755249	3.083240032196045	2.7057900428771973
18.71221923828125	6	0.13104000687599182	0.5642600059509277	0.5876849889755249	3.083240032196045	2.7057900428771973
18.72882080078125	6	0.13104000687599182	0.5642600059509277	0.5876849889755249	3.083240032196045	2.7057900428771973
18.74505615234375	6	0.13104000687599182	0.5642600059509277	0.5876849889755249	3.083240032196045	2.7057900428771973
18.76177978515625	6	0.13104000687599182	0.5642600059509277	0.5876849889755249	3.083240032196045	2.7057900428771973
18.7779541015625	6	0.13104000687599182	0.5642600059509277	0.5876849889755249	3.083240032196045	2.7057900428771973
18.7945556640625	6	0.13104000687599182	0.5642600059509277	0.5876849889755249	3.083240032196045	2.7057900428771973
18.8123779296875	6	0.13104000687599182	0.5642600059509277	0.5876849889755249	3.083240032196045	2.7057900428771973
18.82843017578125	6	0.13104000687599182	0.5642600059509277	0.5876849889755249	3.083240032196045	2.7057900428771973
18.844970703125	6	0.13104000687599182	0.5642600059509277	0.5876849889755249	3.083240032196045	2.7057900428771973
18.86090087890625	6	0.13104000687599182	0.5642600059509277	0.5876849889755249	3.083240032196045	2.7057900428771973
18.87811279296875	6	0.13104000687599182	0.5642600059509277	0.5876849889755249	3.083240032196045	2.7057900428771973
18.89373779296875	6	0.13104000687599182	0.5642600059509277	0.5876849889755249	3.083240032196045	2.7057900428771973
18.91070556640625	6	0.13104000687599182	0.5642600059509277	0.5876849889755249	3.083240032196045	2.7057900428771973
18.9273681640625	6	0.13104000687599182	0.5642600059509277	0.5876849889755249	3.083240032196045	2.7057900428771973
18.94476318359375	6	0.13104000687599182	0.5642600059509277	0.5876849889755249	3.083240032196045	2.7057900428771973
18.96026611328125	6	0.13104000687599182	0.5642600059509277	0.5876849889755249	3.083240032196045	2.7057900428771973
18.97760009765625	6	0.13104000687599182	0.5642600059509277	0.5876849889755249	3.083240032196045	2.7057900428771973
18.9930419921875	6	0.13104000687599182	0.5642600059509277	0.5876849889755249	3.083240032196045	2.7057900428771973
19.01043701171875	6	0.13104000687599182	0.5642600059509277	0.5876849889755249	3.083240032196045	2.7057900428771973
19.0272216796875	6	0.13104000687599182	0.5642600059509277	0.5876849889755249	3.083240032196045	2.7057900428771973
19.043212890625	6	0.13104000687599182	0.5642600059509277	0.5876849889755249	3.083240032196045	2.7057900428771973
19.05810546875	47	0.27542001008987427	0.4937100112438202	0.5876849889755249	4.332880020141602	2.7057900428771973
19.074951171875	127	0.21773000061511993	0.4937100112438202	0.612060010433197	4.042049884796143	3.9757800102233887
19.0921630859375	127	0.19812999665737152	0.42910999059677124	0.612060010433197	3.939419984817505	3.8132998943328857
19.1090087890625	127	0.19812999665737152	0.40713000297546387	0.612060010433197	4.115379810333252	3.758229970932007
19.1259765625	127	0.19812999665737152	0.4044100046157837	0.5874999761581421	4.064060211181641	3.932810068130493
19.141845703125	127	0.2035199999809265	0.4044100046157837	0.5874999761581421	4.057569980621338	3.7613000869750977
19.15863037109375	127	0.20878000557422638	0.4130200147628784	0.5874999761581421	4.128089904785156	3.818700075149536
19.1737060546875	127	0.2142000049352646	0.4226199984550476	0.5959099531173706	4.178369998931885	3.9503300189971924
19.1890869140625	127	0.2246199995279312	0.4226199984550476	0.5959099531173706	3.9923999309539795	3.771130084991455
19.205810546875	127	0.22564999759197235	0.41262000799179077	0.5959099531173706	4.0100297927856445	3.6291699409484863
19.2220458984375	125	0.22564999759197235	0.4102199971675873	0.6236799955368042	4.065889835357666	3.672450065612793
19.23876953125	125	0.2015399932861328	0.39824000000953674	0.6236799955368042	4.212850093841553	3.7584400177001953
19.25518798828125	125	0.19012999534606934	0.3947499990463257	0.6236799955368042	4.266419887542725	3.746799945831299
19.27215576171875	127	0.19012999534606934	0.39824000000953674	0.6021900177001953	4.179520130157471	3.8628900051116943
19.2877197265625	127	0.2031800001859665	0.3947499990463257	0.6021900177001953	4.103600025177002	3.7426400184631348
19.3043212890625	127	0.20337000489234924	0.3862000107765198	0.6021900177001953	4.340469837188721	3.7493200302124023
19.3206787109375	127	0.20337000489234924	0.3862000107765198	0.5975300073623657	4.180379867553711	3.8372600078582764
19.33697509765625	127	0.2043900042772293	0.40481001138687134	0.5975300073623657	3.954279899597168	3.680190086364746
19.35382080078125	127	0.2078399956226349	0.41110000014305115	0.5975300073623657	3.9799299240112305	3.7138900756835938
19.36907958984375	127	0.20760999619960785	0.41110000014305115	0.5816349983215332	4.038430213928223	3.5934600830078125
19.38568115234375	127	0.2078399956226349	0.41218000650405884	0.5816349983215332	3.9943199157714844	3.690850019454956
19.40374755859375	127	0.2507399916648865	0.4185999929904938	0.5816349983215332	3.970360040664673	3.825850009918213
19.4215087890625	127	0.2538500130176544	0.4185999929904938	0.5875250101089478	3.954819917678833	3.556809902191162
19.43743896484375	127	0.270330011844635	0.4463199973106384	0.5875250101089478	3.893779993057251	3.6892499923706055
19.454345703125	127	0.2738099992275238	0.4465300142765045	0.5875250101089478	3.8670899868011475	3.6824400424957275
19.47125244140625	127	0.2738099992275238	0.4465300142765045	0.596464991569519	3.9073500633239746	3.6162099838256836
19.486083984375	127	0.2701199948787689	0.4241499900817871	0.596464991569519	3.6810600757598877	3.6435999870300293
19.5025634765625	127	0.2687099874019623	0.4232400059700012	0.596464991569519	3.7679500579833984	3.8458499908447266
19.51922607421875	127	0.2687099874019623	0.42017000913619995	0.5923500061035156	3.700930118560791	3.8013699054718018
19.53515625	127	0.2687099874019623	0.42017000913619995	0.5923500061035156	3.6675500869750977	3.684459924697876
19.55194091796875	127	0.26767000555992126	0.4549199938774109	0.5923500061035156	3.7335500717163086	3.8704700469970703
19.567626953125	127	0.26600998640060425	0.4549199938774109	0.610040009021759	3.8207199573516846	3.7345099449157715
19.58447265625	127	0.25979000329971313	0.38708001375198364	0.610040009021759	3.5807600021362305	3.645859956741333
19.60101318359375	127	0.25979000329971313	0.3845300078392029	0.610040009021759	3.708889961242676	3.6566100120544434
19.61737060546875	127	0.2613399922847748	0.3845300078392029	0.6044449806213379	3.6572699546813965	3.6827399730682373
19.6336669921875	127	0.2615000009536743	0.3882400095462799	0.6044449806213379	3.697969913482666	3.71370005607605
19.650634765625	127	0.2660900056362152	0.388590008020401	0.6044449806213379	3.810800075531006	3.6582698822021484
19.6671142578125	127	0.2660900056362152	0.39546999335289	0.611644983291626	3.773969888687134	3.7020299434661865
19.68341064453125	127	0.2615000009536743	0.42026999592781067	0.611644983291626	3.8843400478363037	3.624239921569824
19.70001220703125	127	0.26023998856544495	0.42026999592781067	0.611644983291626	3.7215399742126465	3.581700086593628
19.71624755859375	127	0.26023998856544495	0.4204399883747101	0.6028900146484375	3.8086600303649902	3.630660057067871
19.7325439453125	127	0.2706499993801117	0.42778000235557556	0.6028900146484375	3.610949993133545	3.5623600482940674
19.74932861328125	127	0.2929899990558624	0.4291599988937378	0.6028900146484375	3.6449599266052246	3.5531198978424072
19.765625	127	0.29552000761032104	0.4291599988937378	0.6054450273513794	3.6145999431610107	3.9437201023101807
19.781982421875	127	0.296999990940094	0.41620999574661255	0.6054450273513794	3.494610071182251	3.37650990486145
19.7984619140625	127	0.296999990940094	0.41607001423835754	0.6054450273513794	3.580319881439209	3.5161900520324707
19.81561279296875	127	0.29405999183654785	0.4090299904346466	0.6180349588394165	3.5325300693511963	3.5679399967193604
19.83251953125	127	0.28543999791145325	0.39546000957489014	0.6180349588394165	3.485179901123047	3.577899932861328
19.8485107421875	127	0.28543999791145325	0.38492000102996826	0.6180349588394165	3.537519931793213	3.446269989013672
19.86505126953125	127	0.28255000710487366	0.38492000102996826	0.5846149921417236	3.4159700870513916	3.538209915161133
19.88104248046875	127	0.2862800061702728	0.41043001413345337	0.5846149921417236	3.616219997406006	3.5530099868774414
19.89794921875	127	0.3090600073337555	0.4475100040435791	0.5846149921417236	3.368799924850464	3.7769100666046143
19.91436767578125	127	0.3090600073337555	0.457720011472702	0.6149049997329712	3.5376200675964355	3.593519926071167
19.9293212890625	127	0.3083899915218353	0.457720011472702	0.6149049997329712	3.5110299587249756	3.579390048980713
19.94635009765625	127	0.29600998759269714	0.4408400058746338	0.6149049997329712	3.5573298931121826	3.42261004447937
19.9622802734375	127	0.29600998759269714	0.4408400058746338	0.5861449837684631	3.5322799682617188	3.535789966583252
19.9791259765625	127	0.2944999933242798	0.453249990940094	0.5861449837684631	3.6355600357055664	3.465679883956909
19.99560546875	127	0.2974100112915039	0.5026500225067139	0.5861449837684631	3.4681899547576904	3.699429988861084
20.01190185546875	127	0.2974100112915039	0.5026500225067139	0.6000699996948242	3.573960065841675	3.592439889907837
20.02777099609375	127	0.3096100091934204	0.42636001110076904	0.6000699996948242	3.3296399116516113	3.5457000732421875
20.046142578125	127	0.353659987449646	0.39454999566078186	0.6000699996948242	3.4074199199676514	3.752340078353882
20.06103515625	127	0.3578599989414215	0.39372000098228455	0.6043300032615662	3.45278000831604	3.5608201026916504
20.07763671875	127	0.35874998569488525	0.39372000098228455	0.6043300032615662	3.456089973449707	3.6991000175476074
20.0938720703125	127	0.35874998569488525	0.55867999792099	0.6043300032615662	3.4718399047851562	3.533679962158203
20.110595703125	127	0.3581799864768982	0.55867999792099	0.6043300032615662	3.486599922180176	3.5306999683380127
20.1273193359375	127	0.3567599952220917	0.3816699981689453	0.6043300032615662	3.4795401096343994	3.7326600551605225
20.14434814453125	127	0.35666000843048096	0.3816699981689453	0.6043300032615662	3.598520040512085	3.539949893951416
20.1607666015625	127	0.35666000843048096	0.3816699981689453	0.6071249842643738	3.6351799964904785	3.5172600746154785
20.17718505859375	127	0.3551200032234192	0.3816699981689453	0.6071249842643738	3.435800075531006	3.5000600814819336
20.19293212890625	127	0.3544900119304657	0.38078001141548157	0.6071249842643738	3.5015499591827393	3.535749912261963
20.21002197265625	127	0.3544900119304657	0.38078001141548157	0.5996450185775757	3.548150062561035	3.7351601123809814
20.22747802734375	127	0.3544900119304657	0.38078001141548157	0.5996450185775757	3.5679399967193604	3.705169916152954
20.24285888671875	127	0.35593000054359436	0.38826000690460205	0.5996450185775757	3.5402700901031494	3.706969976425171
20.2593994140625	127	0.35593000054359436	0.3903299868106842	0.6175199747085571	3.4600698947906494	3.7048699855804443
20.27557373046875	127	0.3514299988746643	0.3938100039958954	0.6175199747085571	3.720940113067627	3.7449700832366943
20.29193115234375	127	0.3491399884223938	0.3938100039958954	0.6175199747085571	3.6993699073791504	3.675110101699829
20.3087158203125	127	0.3491399884223938	0.3938100039958954	0.6095449924468994	4.309150218963623	3.5673999786376953
20.32464599609375	127	0.3500800132751465	0.4049699902534485	0.6095449924468994	3.7369298934936523	3.5825700759887695
20.341796875	127	0.42985999584198	0.4262700080871582	0.6095449924468994	3.4452199935913086	3.5469000339508057
20.35791015625	127	0.42985999584198	0.4262700080871582	0.5723650455474854	3.48403000831604	3.4632599353790283
20.3736572265625	127	0.4305900037288666	0.39864999055862427	0.5723650455474854	3.4584100246429443	3.877579927444458
20.389892578125	127	0.43404000997543335	0.39864999055862427	0.5723650455474854	3.482069969177246	3.8563899993896484
20.40582275390625	127	0.43404000997543335	0.40334001183509827	0.5723650455474854	3.533220052719116	3.7797200679779053
20.42266845703125	127	0.4310399889945984	0.40529000759124756	0.5723650455474854	3.452889919281006	3.6301798820495605
20.43988037109375	127	0.4297100007534027	0.43237999081611633	0.5723650455474854	3.513619899749756	3.480570077896118
20.45654296875	127	0.4297100007534027	0.43237999081611633	0.5723650455474854	3.563730001449585	3.4717700481414795
20.47479248046875	127	0.4297100007534027	0.4191800057888031	0.5723650455474854	3.531899929046631	3.562160015106201
20.4893798828125	127	0.43685001134872437	0.4191800057888031	0.5723650455474854	3.577280044555664	3.5174500942230225
20.505859375	127	0.43685001134872437	0.4191800057888031	0.5920449495315552	3.5127298831939697	3.673180103302002
20.52178955078125	127	0.4397599995136261	0.4120599925518036	0.5920449495315552	3.3506100177764893	3.5784900188446045
20.53729248046875	127	0.4397599995136261	0.3914799988269806	0.5920449495315552	3.44500994682312	3.5988399982452393
20.55419921875	127	0.4397599995136261	0.3914799988269806	0.6005799770355225	3.4207100868225098	3.545830011367798
20.57037353515625	127	0.44808000326156616	0.3914799988269806	0.6005799770355225	3.440310001373291	3.544059991836548
20.58697509765625	127	0.44808000326156616	0.39111000299453735	0.6005799770355225	3.455019950866699	3.6620399951934814
20.60345458984375	127	0.44808000326156616	0.39111000299453735	0.599174976348877	3.4712300300598145	3.637049913406372
20.61968994140625	127	0.44808000326156616	0.4217599928379059	0.599174976348877	3.5819199085235596	3.6184298992156982
20.63604736328125	127	0.4524799883365631	0.44999998807907104	0.599174976348877	3.565999984741211	3.630470037460327
20.6536865234375	127	0.4524799883365631	0.44999998807907104	0.599174976348877	3.5989201068878174	3.678800106048584
20.66986083984375	127	0.4454900026321411	0.4130600094795227	0.599174976348877	3.386389970779419	3.5635600090026855
20.6865234375	127	0.4454900026321411	0.4130600094795227	0.599174976348877	3.5135600566864014	3.7163898944854736
20.70306396484375	127	0.4454900026321411	0.4130600094795227	0.6021549701690674	3.4042999744415283	3.661870002746582
20.71905517578125	127	0.4454900026321411	0.4130600094795227	0.6021549701690674	3.3623199462890625	3.600290060043335
20.7362060546875	127	0.4683299958705902	0.43606001138687134	0.6021549701690674	3.469589948654175	3.688699960708618
20.75189208984375	127	0.4693399965763092	0.44209998846054077	0.587054967880249	3.489039897918701	3.719559907913208
20.76751708984375	127	0.5033400058746338	0.44940000772476196	0.587054967880249	3.4937400817871094	3.3605198860168457
20.78363037109375	127	0.5035899877548218	0.4506799876689911	0.587054967880249	3.4881598949432373	3.4287900924682617
20.801513671875	127	0.5035899877548218	0.4533199965953827	0.585705041885376	3.554569959640503	3.4342799186706543
20.81744384765625	127	0.5202800035476685	0.4605099856853485	0.585705041885376	3.556730031967163	3.3214199542999268
20.83502197265625	127	0.5202800035476685	0.4605099856853485	0.585705041885376	3.555490016937256	3.3973000049591064
20.85076904296875	127	0.5199400186538696	0.45414999127388	0.6077350378036499	3.498500108718872	3.413029909133911
20.86700439453125	127	0.5005199909210205	0.43933001160621643	0.6077350378036499	3.415990114212036	3.4219799041748047
20.8834228515625	127	0.4995400011539459	0.43015000224113464	0.6077350378036499	3.5002100467681885	3.339669942855835
20.89996337890625	127	0.49915000796318054	0.4183399975299835	0.604699969291687	3.3117098808288574	3.2365899085998535
20.9150390625	127	0.49915000796318054	0.39713001251220703	0.604699969291687	3.34375	3.5263900756835938
20.93109130859375	127	0.5058299899101257	0.3935000002384186	0.604699969291687	3.3117098808288574	3.4547300338745117
20.94805908203125	127	0.5058299899101257	0.3935000002384186	0.6092749834060669	3.378659963607788	3.3661398887634277
20.96429443359375	127	0.5058299899101257	0.39142000675201416	0.6092749834060669	3.2300000190734863	3.405359983444214
20.9803466796875	127	0.5091800093650818	0.38585999608039856	0.6092749834060669	3.407789945602417	3.3703200817108154
20.9974365234375	127	0.5091800093650818	0.38585999608039856	0.604699969291687	3.3722400665283203	3.485840082168579
21.01373291015625	127	0.5091800093650818	0.41075998544692993	0.604699969291687	3.2240400314331055	3.2339301109313965
21.03192138671875	127	0.5229200124740601	0.42072001099586487	0.604699969291687	3.2981200218200684	3.2778899669647217
21.04791259765625	127	0.5229200124740601	0.42972999811172485	0.584909975528717	3.5891599655151367	3.4235599040985107
21.0633544921875	127	0.5181699991226196	0.4328100085258484	0.584909975528717	3.2851200103759766	3.375269889831543
21.08001708984375	127	0.5181699991226196	0.47157999873161316	0.584909975528717	3.4265201091766357	3.343790054321289
21.09625244140625	127	0.5185800194740295	0.47157999873161316	0.6095600128173828	3.438610076904297	3.334589958190918
21.11236572265625	127	0.5435900092124939	0.4474700093269348	0.6095600128173828	3.5889599323272705	3.313080072402954
21.1290283203125	127	0.5435900092124939	0.42531999945640564	0.6095600128173828	3.6091198921203613	3.315119981765747
21.14569091796875	127	0.5435900092124939	0.4128600060939789	0.604699969291687	3.496380090713501	3.2599198818206787
21.16180419921875	127	0.5536199808120728	0.3844900131225586	0.604699969291687	3.4017701148986816	3.5406999588012695
21.1785888671875	127	0.5536199808120728	0.3727799952030182	0.604699969291687	3.4217100143432617	3.524319887161255
21.19464111328125	127	0.5536199808120728	0.3727799952030182	0.596464991569519	3.422189950942993	3.419379949569702
21.2113037109375	127	0.5591999888420105	0.4074999988079071	0.596464991569519	3.4260499477386475	3.698740005493164
21.227783203125	127	0.5595600008964539	0.4085400104522705	0.596464991569519	3.4188499450683594	3.4270999431610107
21.2440185546875	127	0.5595600008964539	0.4213399887084961	0.5838649868965149	3.3694798946380615	3.442840099334717
21.26019287109375	127	0.554639995098114	0.43088001012802124	0.5838649868965149	3.3474700450897217	3.3965799808502197
21.27734375	127	0.554639995098114	0.4669800102710724	0.5838649868965149	3.3670499324798584	3.4532699584960938
21.29345703125	127	0.554639995098114	0.4669800102710724	0.5999400019645691	3.387389898300171	3.4582600593566895
21.30987548828125	127	0.554639995098114	0.46241000294685364	0.5999400019645691	3.3842198848724365	3.3777899742126465
21.32623291015625	127	0.5507199764251709	0.425709992647171	0.5999400019645691	3.3768200874328613	3.5642099380493164
21.34246826171875	127	0.5504900217056274	0.425709992647171	0.5842399597167969	3.3838798999786377	3.5619399547576904
21.35906982421875	127	0.5504900217056274	0.47350001335144043	0.5842399597167969	3.237920045852661	3.2144699096679688
21.37640380859375	127	0.7504900097846985	0.5134299993515015	0.5842399597167969	3.889169931411743	4.175730228424072
21.3922119140625	127	0.7504900097846985	0.5134299993515015	0.5997500419616699	3.587630033493042	3.6205201148986816
21.4091796875	127	0.13298000395298004	0.45594000816345215	0.5997500419616699	3.2609899044036865	3.880850076675415
21.42559814453125	127	0.13298000395298004	0.45594000816345215	0.5997500419616699	3.339279890060425	3.8652899265289307
21.4420166015625	125	0.13941000401973724	0.4647200107574463	0.6086400151252747	3.207789897918701	4.108550071716309
21.4571533203125	125	0.13941000401973724	0.4760400056838989	0.6086400151252747	3.2327799797058105	3.0577800273895264
21.47381591796875	125	0.13300999999046326	0.4760400056838989	0.6086400151252747	3.2107601165771484	3.8381400108337402
21.490234375	127	0.13294999301433563	0.4760400056838989	0.6034550070762634	3.2070701122283936	3.9790399074554443
21.50653076171875	127	0.13294999301433563	0.4807400107383728	0.6034550070762634	3.086060047149658	3.883970022201538
21.52313232421875	127	0.13404999673366547	0.48256999254226685	0.6034550070762634	3.102260112762451	3.116460084915161
21.53955078125	127	0.13578000664710999	0.4850200116634369	0.6090999841690063	3.1017699241638184	3.9391400814056396
21.555419921875	127	0.1373700052499771	0.48506999015808105	0.6090999841690063	3.0556299686431885	2.9605300426483154
21.5723876953125	127	0.1373700052499771	0.48506999015808105	0.6090999841690063	3.0507700443267822	3.003700017929077
21.5887451171875	127	0.13314999639987946	0.48506999015808105	0.6097249984741211	3.1029999256134033	3.0935299396514893
21.60504150390625	127	0.13314999639987946	0.47940999269485474	0.6097249984741211	3.0653300285339355	2.867990016937256
21.62176513671875	127	0.1348399966955185	0.48137998580932617	0.6097249984741211	3.1096999645233154	2.93326997756958
21.6396484375	127	0.1348399966955185	0.48137998580932617	0.5848399996757507	3.0173699855804443	3.0277299880981445
21.655517578125	127	0.13641999661922455	0.482699990272522	0.5848399996757507	3.0462799072265625	2.929579973220825
21.67193603515625	127	0.13641999661922455	0.484470009803772	0.5848399996757507	3.111609935760498	2.916599988937378
21.6885986328125	127	0.14583000540733337	0.49856001138687134	0.5856499671936035	3.030819892883301	2.999809980392456
21.704833984375	127	0.14698000252246857	0.5331900119781494	0.5856499671936035	2.9755699634552	2.829900026321411
21.720458984375	127	0.1496800035238266	0.5337100028991699	0.5856499671936035	2.9340100288391113	2.8607399463653564
21.7366943359375	127	0.1534299999475479	0.5342000126838684	0.580185055732727	2.9510700702667236	2.833549976348877
21.7532958984375	127	0.1496800035238266	0.5337100028991699	0.580185055732727	2.8833200931549072	2.8036999702453613
21.7696533203125	127	0.1420000046491623	0.5185499787330627	0.580185055732727	2.898940086364746	2.8274500370025635
21.78619384765625	127	0.13788999617099762	0.5133100152015686	0.6053850054740906	2.9582200050354004	2.9859399795532227
21.8026123046875	127	0.12436000257730484	0.5133100152015686	0.6053850054740906	2.906399965286255	2.7179200649261475
21.8189697265625	127	0.12167999893426895	0.5146200060844421	0.6053850054740906	2.964449882507324	2.8471500873565674
21.83544921875	127	0.12167999893426895	0.5146200060844421	0.6053850054740906	2.940809965133667	2.8851099014282227
21.8526611328125	127	0.1260800063610077	0.5225899815559387	0.6053850054740906	2.841330051422119	2.9061601161956787
21.86895751953125	127	0.13930000364780426	0.5225899815559387	0.6053850054740906	2.967449903488159	2.879689931869507
21.8858642578125	127	0.14117999374866486	0.5199400186538696	0.6072350144386292	2.882240056991577	2.832580089569092
21.90185546875	127	0.16097000241279602	0.5088499784469604	0.6072350144386292	2.8500099182128906	2.895469903945923
21.91864013671875	127	0.1648000031709671	0.5061699748039246	0.6072350144386292	2.8654398918151855	2.804650068283081
21.935546875	127	0.1648000031709671	0.5061699748039246	0.6019649505615234	2.876739978790283	2.7464399337768555
21.95086669921875	127	0.1565299928188324	0.5061699748039246	0.6019649505615234	2.7211899757385254	2.7657599449157715
21.966796875	127	0.1565299928188324	0.5181599855422974	0.6019649505615234	2.821280002593994	2.694309949874878
21.9830322265625	127	0.16062000393867493	0.5181599855422974	0.6008299589157104	2.843780040740967	2.758820056915283
22.0006103515625	127	0.1696700006723404	0.5096700191497803	0.6008299589157104	2.712470054626465	2.654599905014038
22.0169677734375	127	0.1851699948310852	0.5096700191497803	0.6008299589157104	2.7459700107574463	2.7044599056243896
22.03448486328125	127	0.1851699948310852	0.5096700191497803	0.603659987449646	2.7154500484466553	2.7133800983428955
22.04962158203125	127	0.18548999726772308	0.5096700191497803	0.603659987449646	2.6630499362945557	2.7784299850463867
22.06640625	127	0.20634999871253967	0.5240600109100342	0.603659987449646	2.744839906692505	2.7580299377441406
22.0821533203125	127	0.21040000021457672	0.5300800204277039	0.6173700094223022	3.330349922180176	3.331360101699829
22.09844970703125	127	0.20634999871253967	0.6089400053024292	0.6173700094223022	3.2932701110839844	3.3720901012420654
22.11474609375	127	0.2063400000333786	0.6111500263214111	0.6173700094223022	3.556999921798706	3.5358800888061523
22.1322021484375	127	0.2063400000333786	0.6111500263214111	0.5977300405502319	3.5146400928497314	3.496619939804077
22.14764404296875	127	0.24217000603675842	0.6345800161361694	0.5977300405502319	3.3354299068450928	3.277139902114868
22.16412353515625	127	0.2618499994277954	0.642300009727478	0.5977300405502319	3.44242000579834	3.4346299171447754
22.18212890625	127	0.2622300088405609	0.6428099870681763	0.5994600057601929	3.3427300453186035	3.3056700229644775
22.19732666015625	127	0.26725998520851135	0.6448799967765808	0.5994600057601929	3.3599600791931152	3.436199903488159
22.21356201171875	127	0.26725998520851135	0.6808300018310547	0.5994600057601929	3.3583099842071533	3.2827999591827393
22.2298583984375	127	0.26440998911857605	0.6808300018310547	0.5832200050354004	7.801259994506836	3.8418900966644287
22.246826171875	6	0.26440998911857605	0.6808300018310547	0.5832200050354004	7.801259994506836	3.8418900966644287
22.26092529296875	6	0.26440998911857605	0.6808300018310547	0.5832200050354004	7.801259994506836	3.8418900966644287
22.277099609375	6	0.26440998911857605	0.6808300018310547	0.5832200050354004	7.801259994506836	3.8418900966644287
22.29364013671875	6	0.26440998911857605	0.6808300018310547	0.5832200050354004	7.801259994506836	3.8418900966644287
22.3096923828125	6	0.26440998911857605	0.6808300018310547	0.5832200050354004	7.801259994506836	3.8418900966644287
22.32806396484375	6	0.26440998911857605	0.6808300018310547	0.5832200050354004	7.801259994506836	3.8418900966644287
22.34423828125	6	0.26440998911857605	0.6808300018310547	0.5832200050354004	7.801259994506836	3.8418900966644287
22.36077880859375	6	0.26440998911857605	0.6808300018310547	0.5832200050354004	7.801259994506836	3.8418900966644287
22.3770751953125	6	0.26440998911857605	0.6808300018310547	0.5832200050354004	7.801259994506836	3.8418900966644287
22.39349365234375	6	0.26440998911857605	0.6808300018310547	0.5832200050354004	7.801259994506836	3.8418900966644287
22.41064453125	6	0.26440998911857605	0.6808300018310547	0.5832200050354004	7.801259994506836	3.8418900966644287
22.42681884765625	6	0.26440998911857605	0.6808300018310547	0.5832200050354004	7.801259994506836	3.8418900966644287
22.44342041015625	6	0.26440998911857605	0.6808300018310547	0.5832200050354004	7.801259994506836	3.8418900966644287
22.46044921875	6	0.26440998911857605	0.6808300018310547	0.5832200050354004	7.801259994506836	3.8418900966644287
22.47662353515625	6	0.26440998911857605	0.6808300018310547	0.5832200050354004	7.801259994506836	3.8418900966644287
22.49310302734375	6	0.26440998911857605	0.6808300018310547	0.5832200050354004	7.801259994506836	3.8418900966644287
22.507568359375	6	0.26440998911857605	0.6808300018310547	0.5832200050354004	7.801259994506836	3.8418900966644287
22.52410888671875	6	0.26440998911857605	0.6808300018310547	0.5832200050354004	7.801259994506836	3.8418900966644287
22.54290771484375	6	0.26440998911857605	0.6808300018310547	0.5832200050354004	7.801259994506836	3.8418900966644287
22.558837890625	6	0.26440998911857605	0.6808300018310547	0.5832200050354004	7.801259994506836	3.8418900966644287
22.5732421875	6	0.26440998911857605	0.6808300018310547	0.5832200050354004	7.801259994506836	3.8418900966644287
22.58978271484375	127	0.42403000593185425	0.6546900272369385	0.5832200050354004	3.314349889755249	3.166599988937378
22.608154296875	127	0.38912999629974365	0.63850998878479	0.5832200050354004	3.1532199382781982	3.383239984512329
22.62384033203125	127	0.38912999629974365	0.6377000212669373	0.6263700127601624	3.14205002784729	3.184809923171997
22.63970947265625	127	0.4358299970626831	0.6338899731636047	0.6263700127601624	3.201169967651367	3.1872899532318115
22.6566162109375	127	0.4358299970626831	0.593209981918335	0.6263700127601624	3.1577000617980957	3.3625400066375732
22.673095703125	127	0.4358299970626831	0.593209981918335	0.6112450361251831	3.095669984817505	3.381500005722046
22.6895751953125	127	0.4358299970626831	0.6274999976158142	0.6112450361251831	3.010080099105835	3.1903998851776123
22.70587158203125	127	0.43724000453948975	0.6423699855804443	0.6112450361251831	2.998110055923462	3.2589499950408936
22.72247314453125	127	0.43999001383781433	0.6423699855804443	0.6043299436569214	3.3101398944854736	3.228219985961914
22.73809814453125	127	0.4497700035572052	0.6507300138473511	0.6043299436569214	3.232490062713623	3.0894999504089355
22.75653076171875	127	0.4689899981021881	0.6809499859809875	0.6043299436569214	3.2963600158691406	3.129960060119629
22.7728271484375	127	0.4689899981021881	0.6809499859809875	0.6043299436569214	3.2378499507904053	3.1156699657440186
22.78924560546875	127	0.46268999576568604	0.6664000153541565	0.6043299436569214	3.2642900943756104	3.212869882583618
22.80584716796875	127	0.4614099860191345	0.6612600088119507	0.6043299436569214	3.3254599571228027	3.2121200561523438
22.822265625	127	0.4614099860191345	0.6612600088119507	0.6055200099945068	3.2602100372314453	3.385050058364868
22.8387451171875	127	0.4434800148010254	0.6297600269317627	0.6055200099945068	3.305219888687134	3.305190086364746
22.8546142578125	127	0.4154199957847595	0.6297600269317627	0.6055200099945068	3.2756400108337402	3.15339994430542
22.87066650390625	127	0.4154199957847595	0.6297600269317627	0.5658299922943115	3.2664101123809814	3.128429889678955
22.88677978515625	127	0.4514099955558777	0.6336699724197388	0.5658299922943115	3.1653099060058594	3.136399984359741
22.9034423828125	127	0.45699000358581543	0.6781100034713745	0.5658299922943115	3.141890048980713	3.2094900608062744
22.9200439453125	127	0.45699000358581543	0.6781100034713745	0.5969849824905396	3.3615500926971436	3.2853500843048096
22.93621826171875	127	0.44093000888824463	0.6795799732208252	0.5969849824905396	3.0869500637054443	3.302680015563965
22.95233154296875	127	0.44036000967025757	0.6774700284004211	0.5969849824905396	3.204129934310913	3.300450086593628
22.96917724609375	127	0.44036000967025757	0.6774700284004211	0.5822200179100037	3.557569980621338	3.0919198989868164
22.98541259765625	127	0.44036000967025757	0.6131600141525269	0.5822200179100037	3.2920000553131104	2.92044997215271
23.00201416015625	127	0.4634599983692169	0.6131600141525269	0.5822200179100037	3.3214499950408936	2.8971900939941406
23.01910400390625	127	0.4634599983692169	0.6195799708366394	0.5870599746704102	3.241569995880127	3.0032598972320557
23.03570556640625	127	0.4510299861431122	0.6195799708366394	0.5870599746704102	3.3035500049591064	3.0219500064849854
23.0521240234375	127	0.4487600028514862	0.5966100096702576	0.5870599746704102	3.140049934387207	2.9987399578094482
23.06768798828125	127	0.44679999351501465	0.5966100096702576	0.6115649938583374	3.0443899631500244	3.0870299339294434
23.083740234375	127	0.4279400110244751	0.6476699709892273	0.6115649938583374	2.999959945678711	3.0751900672912598
23.10113525390625	127	0.4279400110244751	0.6524699926376343	0.6115649938583374	3.2421700954437256	3.1938600540161133
23.11773681640625	127	0.4280099868774414	0.6524699926376343	0.5727349519729614	2.8853700160980225	3.143359899520874
23.13507080078125	127	0.5083699822425842	0.636210024356842	0.5727349519729614	2.8242099285125732	2.9932000637054443
23.15045166015625	127	0.536050021648407	0.636210024356842	0.5727349519729614	2.9622600078582764	3.1639199256896973
23.16741943359375	127	0.5367900133132935	0.645110011100769	0.6044449806213379	2.7850399017333984	3.065500020980835
23.1834716796875	127	0.5367900133132935	0.67603999376297	0.6044449806213379	2.8625800609588623	2.9649100303649902
23.20013427734375	127	0.5333700180053711	0.67603999376297	0.6044449806213379	2.8428900241851807	3.0091700553894043
23.2161865234375	127	0.5321000218391418	0.6647199988365173	0.6108349561691284	2.979330062866211	2.964629888534546
23.23248291015625	127	0.5321000218391418	0.6383500099182129	0.6108349561691284	2.986150026321411	2.7572200298309326
23.24957275390625	127	0.5421900153160095	0.6055799722671509	0.6108349561691284	3.204629898071289	3.0153698921203613
23.2657470703125	127	0.5421900153160095	0.604420006275177	0.6108349561691284	3.1715099811553955	2.856410026550293
23.2822265625	127	0.5214099884033203	0.604420006275177	0.6108349561691284	3.1450400352478027	3.443739891052246
23.298583984375	127	0.5214099884033203	0.6139500141143799	0.6108349561691284	3.161360025405884	2.9149200916290283
23.31402587890625	127	0.5219200253486633	0.6180999875068665	0.5953850150108337	3.1171300411224365	2.970870018005371
23.330078125	127	0.5298500061035156	0.6180999875068665	0.5953850150108337	2.995189905166626	3.0212199687957764
23.34796142578125	127	0.5298500061035156	0.5945299863815308	0.5953850150108337	3.1303300857543945	2.996579885482788
23.3643798828125	127	0.5298500061035156	0.5945299863815308	0.6029899716377258	2.8874900341033936	2.996040105819702
23.37933349609375	127	0.5298500061035156	0.5945299863815308	0.6029899716377258	2.8789799213409424	2.9611499309539795
23.3963623046875	127	0.5432800054550171	0.5794100165367126	0.6029899716377258	2.793450117111206	2.938699960708618
23.41339111328125	127	0.5432800054550171	0.5794100165367126	0.5975500345230103	2.8159000873565674	3.019740104675293
23.42987060546875	127	0.5451300144195557	0.5916600227355957	0.5975500345230103	2.8456199169158936	2.949160099029541
23.44647216796875	127	0.5480700135231018	0.5982400178909302	0.5975500345230103	2.8897299766540527	2.6263599395751953
23.4630126953125	127	0.5480700135231018	0.5982400178909302	0.5832749605178833	2.848220109939575	2.691800117492676
23.47802734375	127	0.49129000306129456	0.6052899956703186	0.5832749605178833	2.5724799633026123	2.7811200618743896
23.49456787109375	127	0.4515399932861328	0.6052899956703186	0.5832749605178833	2.5363399982452393	2.7085299491882324
23.51226806640625	127	0.4515399932861328	0.6034200191497803	0.6077699661254883	2.930579900741577	2.943579912185669
23.52850341796875	127	0.5905399918556213	0.5975499749183655	0.6077699661254883	2.6060400009155273	2.9793100357055664
23.54510498046875	127	0.5906599760055542	0.5850200057029724	0.6077699661254883	2.6986300945281982	3.0096800327301025
23.561767578125	127	0.5905399918556213	0.5850200057029724	0.5963749885559082	2.774240016937256	3.0111799240112305
23.57769775390625	127	0.5906599760055542	0.5907300114631653	0.5963749885559082	2.5736799240112305	3.088469982147217
23.59442138671875	127	0.5994399785995483	0.5974000096321106	0.5963749885559082	2.6400198936462402	2.975290060043335
23.61083984375	127	0.5997899770736694	0.5974000096321106	0.585070013999939	2.648669958114624	3.028290033340454
23.6258544921875	127	0.5994799733161926	0.6073300242424011	0.585070013999939	2.730109930038452	2.7300000190734863
23.64385986328125	127	0.5994799733161926	0.6075800061225891	0.585070013999939	2.6655900478363037	2.9377601146698
23.659912109375	127	0.5994799733161926	0.6073300242424011	0.5923449993133545	2.7326600551605225	2.9515299797058105
23.67620849609375	127	0.6098899841308594	0.5939599871635437	0.5923449993133545	2.628499984741211	3.1283199787139893
23.69281005859375	127	0.6301900148391724	0.5684800148010254	0.5923449993133545	2.6709299087524414	2.776170015335083
23.7093505859375	127	0.6310700178146362	0.5684800148010254	0.6163400411605835	2.7485499382019043	3.1319799423217773
23.725341796875	127	0.6786400079727173	0.6341599822044373	0.6163400411605835	2.955590009689331	3.077239990234375
23.742431640625	127	0.690559983253479	0.6341599822044373	0.6163400411605835	3.069089889526367	3.161720037460327
23.75848388671875	127	0.690559983253479	0.6319400072097778	0.5989949703216553	2.9098000526428223	3.1527099609375
23.7747802734375	127	0.6715999841690063	0.6011899709701538	0.5989949703216553	2.9519999027252197	3.1868300437927246
23.79168701171875	127	0.6698099970817566	0.6011899709701538	0.5989949703216553	2.8907699584960938	3.185800075531006
23.8079833984375	127	0.6698099970817566	0.6102200150489807	0.588575005531311	2.969980001449585	3.1787400245666504
23.82403564453125	127	0.6668699979782104	0.6332600116729736	0.588575005531311	2.8769099712371826	3.172300100326538
23.8414306640625	127	0.6656699776649475	0.6332600116729736	0.588575005531311	2.8550798892974854	3.201129913330078
23.85723876953125	127	0.6656699776649475	0.6332600116729736	0.5925300121307373	2.8797099590301514	3.067460060119629
23.8729248046875	127	0.6700900197029114	0.6395900249481201	0.5925300121307373	2.9439098834991455	3.0336599349975586
23.89068603515625	127	0.6704999804496765	0.6395900249481201	0.5925300121307373	2.9448800086975098	3.2653400897979736
23.90631103515625	127	0.6704999804496765	0.6395900249481201	0.5786800384521484	2.813110113143921	3.2862000465393066
23.92169189453125	127	0.677049994468689	0.6369600296020508	0.5786800384521484	2.939500093460083	3.154629945755005
23.939697265625	127	0.6780800223350525	0.5931500196456909	0.5786800384521484	2.836709976196289	3.307620048522949
23.95550537109375	127	0.6789600253105164	0.5931500196456909	0.578415036201477	2.9177300930023193	3.2577900886535645
23.97100830078125	127	0.6780800223350525	0.6499599814414978	0.578415036201477	2.953749895095825	3.1244699954986572
23.987548828125	127	0.6769499778747559	0.6525999903678894	0.578415036201477	2.828779935836792	3.256580114364624
24.00518798828125	127	0.6764699816703796	0.6499599814414978	0.5822700262069702	2.956239938735962	3.241610050201416
24.0211181640625	127	0.6522899866104126	0.6424000263214111	0.5822700262069702	2.9730799198150635	3.717639923095703
24.03839111328125	127	0.6522899866104126	0.610040009021759	0.5822700262069702	3.0163300037384033	3.055039882659912
24.054931640625	127	0.653410017490387	0.610040009021759	0.6109700202941895	3.0135700702667236	3.2240099906921387
24.07061767578125	127	0.7166900038719177	0.6040800213813782	0.6109700202941895	3.0002899169921875	3.2923600673675537
24.0875244140625	127	0.7294300198554993	0.5992599725723267	0.6109700202941895	3.493799924850464	3.200239896774292
24.103759765625	125	0.7294300198554993	0.5992599725723267	0.5809999704360962	3.110690116882324	3.2747299671173096
24.11920166015625	125	0.7300500273704529	0.6625699996948242	0.5809999704360962	3.063920021057129	3.1561501026153564
24.13568115234375	125	0.7472100257873535	0.7299699783325195	0.5809999704360962	3.105289936065674	3.3337700366973877
24.1522216796875	127	0.7472100257873535	0.7299699783325195	0.6040149927139282	3.1083900928497314	3.28794002532959
24.16900634765625	127	0.7441200017929077	0.6185399889945984	0.6040149927139282	2.9392800331115723	3.2686100006103516
[truncated: 6,274 more rows]

## Sheet: text1_student03
TIME	Validity	X	Y	Z	LP	RP
[truncated: 1,671 more rows]

## Sheet: text1_student04
TIME	Validity	X	Y	Z	LP	RP
[truncated: 3,221 more rows]

[truncated: 24 more sheets: text1_student05, text1_student06, text1_student07, text1_student08, text1_student09, text1_student10, text1_student11, text1_student12, text1_student13, text1_student14, text2_student01, text2_student02, text2_student03, text2_student04, text2_student05, text2_student06, text2_student07, text2_student08, text2_student09, text2_student10 …]
