# Supplementary material for: The Influence of Hearing Aid Type on Reading: Results of an Eye-Tracking Study at University
Source: Audiol Res. 2026 Feb 27;16(2):33. doi: 10.3390/audiolres16020033 (PMC13010651; doi:10.3390/audiolres16020033)
Supplement: Supplementary file 1 [file audiolres-16-00033-s001.zip › Table S4.xlsx]

## Sheet: Pupil diameter
Text	Name	Group (0 - without hearing impairment; 1 - with binaural hearing aids; 2 - with monaural cochlear implant)	Total fixation time (seconds)	Average fixation duration (seconds)	Number of fixations	Number of saccades	Total scan path length (angular degrees)	Average saccade length (angular degrees)	Reading time	Maximal pupil diameter (delta from baseline, mm)	Maximal pupil diameter (delta from baseline, %)	Part of text read before registering maximal pupil diameter (%)	Reading time elapsed before registering maximal pupil diameter (%)	Minimal pupil diameter (delta from baseline, mm)	Minimal pupil diameter (delta from baseline, %)	Part of text read before registering minimal pupil diameter (%)	Reading time elapsed before registering minimal pupil diameter (%)	Difference between maximal and minimal pupil diameter (mm)	Difference between maximal and minimal pupil diameter (%)	Text part read between registering the maximal pupil diameter and the minimal one (%)	Reading time elapsed between registering the maximal pupil diameter and the minimal one (seconds)		Text	Total fixation time (seconds)	Average fixation duration (seconds)	Number of fixations	Number of saccades	Total scan path length (angular degrees)	Average saccade length (angular degrees)	Reading time	Maximal pupil diameter (delta from baseline, mm)	Maximal pupil diameter (delta from baseline, %)	Part of text read before registering maximal pupil diameter (%)	Reading time elapsed before registering maximal pupil diameter (%)	Minimal pupil diameter (delta from baseline, mm)	Minimal pupil diameter (delta from baseline, %)	Part of text read before registering minimal pupil diameter (%)	Reading time elapsed before registering minimal pupil diameter (%)	Difference between maximal and minimal pupil diameter (mm)	Difference between maximal and minimal pupil diameter (%)	Text part read from the moment of maximum pupil diameter to the moment of minimum pupil diameter (%)	Reading time elapsed from registering the maximal pupil diameter to the minimal one (seconds)
Text 1	Name 1	0	11.4385	0.163407	70	69	402.73	5.83666	23.9497	1.19259	36.8522	19.3416	4.63225	0.0168862	0.521802	74.1427	17.757	1.1757	36.3304	54.8011	13.1247		Text 2	55.3413	1.15294	48	48	232.252	4.83858	36.7515	1.02086	30.1341	11.3098	4.15651	-0.408883	-12.0696	74.1618	27.2556	1.42974	42.2037	62.852	23.099
Text 1	Name 2	0	12.4451	0.159552	78	78	378.354	4.85069	26.1035	0.944487	31.2671	54.4368	14.2099	-0.275099	-9.1071	97.168	25.3643	1.21959	40.3742	42.7313	11.1544		Text 2	25.6366	0.224882	114	114	476.958	4.18384	74.9133	0.935016	29.8845	36.9079	27.6489	-0.468897	-14.9867	93.3991	69.9684	1.40391	44.8712	56.4912	42.3195
Text 1	Name 3	0	15.6953	0.182504	86	86	385.848	4.4866	26.1211	0.810595	19.1225	4.84887	1.26658	-0.423544	-9.99171	56.1083	14.6561	1.23414	29.1142	51.2594	13.3895		Text 2	50.3672	0.21252	237	237	445.185	1.87842	57.1748	0.47487	10.7163	3.90805	2.23442	-0.693028	-15.6395	94.569	54.0696	1.1679	26.3558	90.6609	51.8352
Text 1	Name 4	0	38.3916	0.221917	173	173	504.394	2.91557	16.1473	0.876081	21.0866	85.7579	13.8476	0.208235	5.01205	92.3703	14.9153	0.667846	16.0745	6.61241	1.06773		Text 2	104.479	0.309111	338	338	738.069	2.18364	77.7415	0.960522	22.0969	3.84615	2.99006	-1.89817	-43.6675	83.0938	64.5984	2.85869	65.7644	79.2477	61.6083
Text 1	Name 5	0	24.4945	0.197536	124	124	275.006	2.21779	26.1866	0.314471	7.8715	12.9862	3.40065	-0.575042	-14.3938	55.3952	14.5062	0.889513	22.2653	42.409	11.1055		Text 2	98.3589	1.05762	93	92	449.421	4.88501	81.7446	0.164196	3.91607	1.1254	0.919956	-1.14611	-27.3346	54.8432	44.8314	1.3103	31.2507	53.7178	43.9115
Text 1	Name 6	0	14.4388	0.128918	112	111	532.342	4.79588	21.9486	0.610721	12.6041	14.6707	3.22001	-0.581385	-11.9986	55.7635	12.2393	1.19211	24.6027	41.0928	9.0193		Text 2	25.8303	0.141925	182	182	443.928	2.43916	65.9142	0.285174	6.25508	15.4786	10.2026	-0.909364	-19.9462	80.9073	53.3294	1.19454	26.2013	65.4287	43.1268
Text 1	Name 7	0	18.6874	0.174648	107	107	527.394	4.92891	26.7285	1.87439	53.0091	17.0867	4.56701	0.195631	5.5326	69.7603	18.6459	1.67876	47.4765	52.6736	14.0789		Text 2	55.7111	0.254388	219	218	352	1.61468	44.8164	1.18583	30.3322	27.3827	12.2719	-0.618894	-15.8306	94.5015	42.3522	1.80473	46.1627	67.1188	30.0802
Text 1	Name 8	0	20.3597	0.185089	110	110	687.925	6.25386	15.0494	0.446453	11.8593	18.3406	2.76016	-0.475855	-12.6404	79.8035	12.01	0.922308	24.4997	61.4629	9.24982		Text 2	64.2389	0.217759	295	295	666.285	2.25859	30.24	0.446472	11.775	3.80228	1.14981	-0.708044	-18.6735	92.0695	27.8418	1.15452	30.4485	88.2672	26.692
Text 1	Name 9	0	11.9905	0.155721	77	77	569.677	7.39841	23.6893	0.354048	6.69499	4.64632	1.10068	-0.96619	-18.2705	74.4105	17.6274	1.32024	24.9655	69.7642	16.5267		Text 2	29.123	0.14276	204	203	771.621	3.80109	39.2328	0.143843	2.8898	5.36013	2.10293	-0.985442	-19.7974	81.407	31.9382	1.12929	22.6872	76.0469	29.8353
Text 1	Name 10	0	21.9192	0.195707	112	112	412.01	3.67866	20.1426	0.494639	12.8173	11.9086	2.39871	-0.169879	-4.402	51.1419	10.3013	0.664518	17.2193	39.2333	7.90259		Text 2	68.5715	0.320428	214	214	428.24	2.00112	63.5469	0.251017	6.54351	15.5377	9.87375	-0.676641	-17.6387	94.4416	60.0147	0.927658	24.1822	78.9038	50.1409
Text 1	Name 11	0	19.7747	0.217304	91	91	419.666	4.61171	46.54	0.909661	22.2717	5.93011	2.75988	-0.65259	-15.9777	70.2083	32.675	1.56225	38.2494	64.2782	29.9151		Text 2	30.6804	0.247423	124	124	346.826	2.79698	119.304	0.420017	10.745	0.413109	0.492855	-1.02947	-26.3364	77.7747	92.7881	1.44949	37.0815	77.3616	92.2953
Text 1	Name 12	0	20.3998	0.194284	105	104	475.14	4.56866	24.3805	1.46555	39.5359	15.027	3.66365	0.0362043	0.97668	92.1833	22.4747	1.42934	38.5592	77.1563	18.8111		Text 2	29.7727	0.218917	136	136	316.518	2.32733	35.8652	0.632854	15.9692	100	35.8652	-0.368743	-9.30474	89.3266	32.0372	0.73302	18.4968	66.4224	23.8225
Text 1	Name 13	0	24.8145	0.221558	112	112	541.35	4.83348	28.0257	0.554656	15.2859	23.7397	6.65323	-0.21632	-5.96159	57.2685	16.0499	0.770975	21.2475	33.5287	9.39666		Text 2	38.4609	0.22361	172	172	394.114	2.29136	94.6945	0.860203	23.1833	22.1548	20.9793	-0.746927	-20.1304	84.0215	79.5637	1.60713	43.3137	61.8668	58.5844
		M	19.6038	0.184473	104.385	104.154	470.141	4.7213	25.001	0.834487	22.3291	22.2093	4.96002	-0.29838	-6.97695	71.2096	17.6325	1.13287	29.306	49.0003	12.6725		M	52.044	0.363407	182.769	182.538	466.263	2.8846	63.2261	0.598529	15.7262	19.0174	10.0683	-0.819893	-20.1043	84.1936	52.353	1.39776	35.3092	71.1066	44.4116
		SD	7.24179	0.0278791	26.5378	26.6234	106	1.33988	7.3038	0.440594	13.4098	22.0197	4.10998	0.340934	7.65538	15.1178	5.9064	0.316058	9.47625	17.4127	6.50748		SD	26.4423	0.333762	81.179	81.2133	163.205	1.1367	25.3002	0.342145	9.85054	25.6977	10.9661	0.386199	8.32126	10.7957	19.8359	0.499494	12.4669	11.1184	18.592
Text 1	Name 14	1	15.7017	0.158603	99	99	400.957	4.05007	21.6045	1.10551	44.5224	23.0418	4.97807	-0.126728	-5.10376	96.0456	20.7502	1.23224	49.6262	73.0038	15.7721		Text 2	30.4062	0.163474	186	185	494.995	2.67565	42.6011	0.706388	26.6431	24.6433	10.4983	-0.544159	-20.5242	27.8056	11.8455	1.25055	47.1673	3.16236	1.3472
Text 1	Name 15	1	23.3027	0.182053	128	129	854.112	6.62103	26.649	0.372727	8.45764	36.1899	9.64426	-0.675366	-15.3249	74.2293	19.7814	1.04809	23.7826	38.0395	10.1372		Text 2	39.3828	0.206193	191	192	646.769	3.36859	90.4062	0.955772	23.1459	84.8265	76.6884	-0.40072	-9.70423	93.8761	84.8698	1.35649	32.8501	9.04961	8.18141
Text 1	Name 16	1	22.3942	0.183559	122	122	911.956	7.47505	26.6968	0.486299	12.288	3.07692	0.821439	-0.549335	-13.8809	81.3538	21.7189	1.03563	26.1689	78.2769	20.8974		Text 2	23.2498	0.156039	149	149	470.382	3.15693	49.7632	0.142616	3.69572	2.93826	1.46217	-1.05437	-27.3228	84.1202	41.8609	1.19699	31.0186	81.1819	40.3987
Text 1	Name 17	1	21.1074	0.133591	158	158	700.18	4.43152	24.1614	0.192497	5.56343	28.2801	6.83286	-0.571957	-16.5304	62.2026	15.029	0.764455	22.0938	33.9225	8.19614		Text 2	46.9863	0.133864	351	351	1230.77	3.50646	34.3356	0.0721976	2.02013	7.22488	2.4807	-0.808016	-22.6088	61.244	21.0285	0.880214	24.6289	54.0191	18.5478
Text 1	Name 18	1	28.3428	0.226742	125	125	416.792	3.33434	26.3682	0.547797	15.2716	15.6386	4.12362	-0.52247	-14.5656	71.4642	18.8438	1.07027	29.8372	55.8255	14.7202		Text 2	73.8096	0.303743	243	243	400.97	1.65008	19.1885	0.117923	3.13171	12.1575	2.33285	-0.48927	-12.9936	65.6678	12.6007	0.607193	16.1253	53.5103	10.2678
Text 1	Name 19	1	33.5891	0.256405	131	130	476.817	3.66782	37.2451	0.913741	23.0066	31.0101	11.5498	-0.343393	-8.64611	49.5368	18.4501	1.25713	31.6527	18.5267	6.90029		Text 2	18.6744	0.252357	74	73	140.142	1.91975	90.5029	1.00474	26.7864	2.32347	2.10281	-0.910196	-24.2658	52.2236	47.2639	1.91494	51.0523	49.9002	45.1611
Text 1	Name 20	1	31.4668	0.223169	141	140	440.327	3.14519	35.1885	0.465952	11.3351	14.5658	5.12549	-0.238214	-5.79496	99.6732	35.0735	0.704166	17.1301	85.1074	29.948		Text 2	42.2678	0.212401	199	198	356.525	1.80063	84.707	0.101646	2.38592	1.22188	1.03502	-0.628335	-14.7489	72.4011	61.3288	0.729981	17.1348	71.1792	60.2938
Text 1	Name 21	1	13.562	0.208646	65	65	480.713	7.39559	25.1679	0.691889	19.7461	7.96345	2.00424	-0.30994	-8.84551	42.5587	10.7112	1.00183	28.5916	34.5953	8.70692		Text 2	37.2495	0.300399	124	124	483.131	3.89622	60.192	0.767401	22.6096	58.8428	35.4187	-0.13423	-3.95475	92.3581	55.5922	0.901631	26.5643	33.5153	20.1735
Text 1	Name 22	1	17.1111	0.145009	118	117	507.157	4.33468	20.7192	0.0589831	1.40584	73.4338	15.2149	-0.439995	-10.4871	82.7914	17.1538	0.498978	11.8929	9.35765	1.93883		Text 2	13.8067	0.155131	89	89	247.947	2.78592	37.6873	0.216325	5.44187	50.1744	18.9093	-0.448473	-11.2818	96.7306	36.4551	0.664799	16.7236	46.5562	17.5458
Text 1	Name 23	1	21.589	0.191053	113	112	499.407	4.45899	14.6206	0.853658	27.5458	24.8315	3.63051	-0.0347205	-1.12036	62.9213	9.19948	0.888378	28.6662	38.0899	5.56897		Text 2	84.6357	0.306651	276	275	541.264	1.96823	40.1016	0.922337	28.232	11.5936	4.64922	-0.541959	-16.589	79.025	31.6903	1.4643	44.821	67.4314	27.041
Text 1	Name 24	1	21.0285	0.198382	106	105	401.877	3.8274	37.2423	0.764002	17.5945	7.80768	2.90776	-0.848855	-19.5486	85.8844	31.9853	1.61286	37.1431	78.0768	29.0776		Text 2	69.2777	1.28292	54	53	300.449	5.66886	50.7139	0.408723	9.06009	3.40136	1.72496	-0.844112	-18.7113	60.8682	30.8686	1.25283	27.7714	57.4668	29.1436
Text 1	Name 25	1	11.7891	0.155119	76	76	321.067	4.22456	15.7715	0.648078	16.1184	14.5833	2.30001	-0.0346825	-0.862592	78.0208	12.305	0.682761	16.981	63.4375	10.005		Text 2	29.0469	0.194945	149	149	333.224	2.2364	36.4727	0.157501	3.55391	3.82883	1.39648	-0.880767	-19.8739	61.5315	22.4422	1.03827	23.4278	57.7027	21.0457
Text 1	Name 26	1	16.1338	0.146671	110	110	523.192	4.75629	29.0312	0.568697	17.8439	19.8642	5.76682	-0.88262	-27.6938	92.3033	26.7968	1.45132	45.5377	72.4392	21.03		Text 2	66.5996	0.290828	229	228	429.872	1.88541	68.2314	0.293371	9.23803	3.58777	2.44799	-0.950761	-29.9387	76.7638	52.377	1.24413	39.1768	73.176	49.9291
Text 1	Name 27	1	16.6465	0.161616	103	104	692.311	6.65684	36.7184	1.0621	26.897	14.094	5.17507	-0.286654	-7.25929	80.179	29.4404	1.34876	34.1563	66.085	24.2653		Text 2	31.0059	0.19749	157	157	376.198	2.39616	74.7814	1.28174	36.7812	64.7188	48.3976	0.162206	4.65469	96.6169	72.2514	1.11954	32.1265	31.8981	23.8538
		M	20.9832	0.183616	113.929	113.714	544.776	4.88424	26.9418	0.62371	17.6855	22.4558	5.71963	-0.418924	-11.1188	75.6546	20.5171	1.04263	28.8043	53.1988	14.7974		M	43.3142	0.296888	176.5	176.143	460.903	2.77966	55.6918	0.51062	14.4804	23.6774	14.9675	-0.605226	-16.2759	72.9452	41.6053	1.11585	30.7563	49.2678	26.6379
		SD	6.53718	0.0360603	24.2153	24.1101	177.055	1.4945	7.24747	0.29358	10.3846	16.7927	3.83874	0.262621	7.11406	16.0894	7.58144	0.30603	10.2129	23.3087	8.61205		SD	22.0535	0.290143	81.4076	81.4625	255.456	1.09181	21.9694	0.398991	11.746	27.4013	22.1377	0.325921	8.9475	18.9939	21.2156	0.337674	10.9236	22.168	16.2377
Text 1	Name 28	2	20.4082	0.180604	113	113	457.74	4.05079	44.2901	1.71212	68.8058	37.1291	16.4445	0.12031	4.83496	98.6276	43.6823	1.59181	63.9708	61.4985	27.2378		Text 2	56.043	0.219776	255	255	1015.29	3.98152	79.2667	1.58303	54.2246	8.18653	6.48919	-0.442254	-15.1488	15.8964	12.6005	2.02528	69.3735	7.70984	6.11134
Text 1	Name 29	2	37.6055	0.21246	177	176	715.31	4.06426	24.5278	0.96553	24.2067	7.50167	1.83999	-0.438634	-10.997	85.2646	20.9135	1.40416	35.2037	77.7629	19.0735		Text 2	75.2598	0.22806	330	329	1097.99	3.33734	52.67	1.35529	38.5541	43.3874	22.8522	-0.0885807	-2.51986	92.1709	48.5465	1.44387	41.074	48.7835	25.6943
Text 1	Name 30	2	21.2507	0.21908	97	97	469.612	4.84136	26.9258	0.673231	17.9008	22.3307	6.01271	-0.484599	-12.8852	99.2068	26.7122	1.15783	30.7859	76.8761	20.6995		Text 2	44.781	0.251579	178	178	378.258	2.12504	71.7422	0.131096	3.21509	1.44264	1.03498	-0.876688	-21.5006	81.0625	58.156	1.00778	24.7156	79.6199	57.121
Text 1	Name 31	2	18.9824	0.195695	97	97	432.606	4.45986	45.4863	1.16867	31.2569	10.0758	4.58313	-0.762248	-20.3868	69.9892	31.8355	1.93092	51.6437	59.9133	27.2524		Text 2	58.6738	0.272902	215	215	328.309	1.52702	93.002	0.626642	16.6505	2.84402	2.64499	-0.872322	-23.1785	47.2531	43.9463	1.49896	39.829	44.4091	41.3013
Text 1	Name 32	2	15.168	0.170427	89	89	569.378	6.39751	38.856	0.547232	13.406	13.9958	5.4382	-0.756678	-18.537	76.1522	29.5897	1.30391	31.943	62.1564	24.1515		Text 2	84.5966	0.176243	480	479	1597.47	3.33502	64.9927	0.258613	5.77148	0.328615	0.213576	-1.36857	-30.5424	77.5025	50.371	1.62718	36.3139	77.1739	50.1574
Text 1	Name 33	2	27.2054	0.201522	135	134	653.054	4.87354	26.9448	0.501962	11.4938	24.6951	6.65406	-0.395707	-9.06084	70.8537	19.0914	0.897669	20.5547	46.1585	12.4373		Text 2	68.0673	0.212048	321	321	1353.94	4.21789	51.1099	0.359842	7.93585	6.17165	3.15432	-0.770217	-16.9862	65.3166	33.3832	1.13006	24.922	59.145	30.2289
Text 1	Name 34	2	28.4785	0.22424	127	126	471.585	3.74274	23.4902	0.119869	2.9019	10.8392	2.54614	-0.761337	-18.4312	79.021	18.5622	0.881206	21.3331	68.1818	16.0161		Text 2	54.6113	0.212495	257	257	1024.28	3.98551	66.5508	0.708244	19.2792	1.28363	0.854268	-0.732974	-19.9524	78.0054	51.9132	1.44122	39.2316	76.7218	51.059
Text 1	Name 35	2	16.2744	0.17884	91	91	451.622	4.96288	19.0747	0.776176	21.1301	29.5435	5.63534	-0.625409	-17.0257	92.1619	17.5796	1.40159	38.1558	62.6184	11.9443		Text 2	22.3818	0.158736	141	141	652.571	4.62816	71.1697	1.06631	31.7015	1.61588	1.15002	-0.844521	-25.1078	69.6214	49.5493	1.91083	56.8094	68.0055	48.3993
Text 1	Name 36	2	36.4277	0.267851	136	136	514.125	3.78033	30.6571	0.312909	7.63037	18.9175	5.79955	-0.610723	-14.8926	78.671	24.1182	0.923633	22.523	59.7535	18.3187		Text 2	54.1074	0.254025	213	213	631.282	2.96377	87.3698	0.581467	14.5299	2.52022	2.20191	-0.948061	-23.6905	69.4377	60.6675	1.52953	38.2205	66.9174	58.4656
Text 1	Name 37	2	41.5088	0.239935	173	173	932.958	5.39282	36.0386	1.20863	35.1493	42.8181	15.431	-0.793748	-23.0836	72.8226	26.2442	2.00238	58.2329	30.0046	10.8132		Text 2	69.7451	0.257362	271	271	745.847	2.7522	43.7998	0.282807	8.2945	6.0015	2.62865	-0.943799	-27.6808	73.7059	32.2831	1.22661	35.9753	67.7044	29.6544
Text 1	Name 38	2	44.7681	0.2649	169	168	527.543	3.14014	21.2607	0.47615	12.6825	21.7929	4.63333	-0.508398	-13.5414	47.1406	10.0225	0.984548	26.2239	25.3478	5.38912		Text 2	47.709	0.205642	232	232	963.523	4.15312	31.2666	0.394847	10.9924	98.371	30.7573	-0.834901	-23.2433	52.0231	16.2659	1.17282	32.6508	44.7189	13.9821
Text 1	Name 39	2	34.3222	0.238349	144	143	542.482	3.79358	42.2539	0.374968	8.1341	4.00467	1.69213	-1.06677	-23.1413	84.5257	35.7154	1.44174	31.2754	80.521	34.0233		Text 2	64.4282	0.244046	264	263	619.913	2.35708	65.2383	0.0995054	2.21849	7.37849	4.8136	-1.01325	-22.5906	52.002	33.9252	1.11276	24.8091	44.6235	29.1116
Text 1	Name 40	2	34.2312	0.231292	148	147	497.814	3.38649	52.2073	1.24861	36.0052	66.4254	34.6789	-0.716962	-20.6745	93.2977	48.7082	1.96557	56.6796	26.8722	14.0293		Text 2	56.114	0.247198	227	227	532.137	2.34422	81.4644	0.493916	13.7593	2.37951	1.93845	-1.03479	-28.8267	95.2611	77.6039	1.5287	42.586	92.8816	75.6654
Text 1	Name 41	2	20.283	0.195029	104	104	554.979	5.33634	48.7278	0.934946	26.2194	10.8901	5.3065	-1.05421	-29.5639	84.8281	41.3348	1.98915	55.7833	73.938	36.0283		Text 2	38.8825	0.220923	176	176	744.987	4.23288	67.009	0.94781	28.1095	7.57539	5.07619	-0.714513	-21.1905	95.8323	64.2163	1.66232	49.3	88.2569	59.1401
		M	28.351	0.21573	128.571	128.143	556.486	4.44447	34.3387	0.787215	22.6373	22.9257	8.33539	-0.632508	-16.2419	80.8973	28.1507	1.41972	38.8792	57.9717	19.8153		M	56.8143	0.225788	254.286	254.071	834.7	3.28148	66.1894	0.634958	18.2312	13.5347	6.12926	-0.820388	-21.5828	68.9351	45.2449	1.45128	39.7008	61.9051	41.1494
		SD	9.81007	0.0306936	30.9906	30.6741	134.041	0.902862	10.6124	0.425455	16.2889	16.2261	8.43979	0.286181	7.85167	13.1842	10.688	0.408281	14.703	18.1824	8.6642		SD	15.7272	0.0319348	83.5661	83.2803	361.497	0.955815	16.3918	0.436662	14.4399	25.7379	8.7381	0.283064	6.66474	20.9621	17.435	0.289479	12.0052	21.6027	18.7136
